# Supplementary material for: Ecological dynamics of three persistent opportunistic pathogens in hospital sinks and their potential antagonistic bacteria
Source: mSystems. 2026 Feb 4;11(3):e01546-25. doi: 10.1128/msystems.01546-25 (PMC13011461; doi:10.1128/msystems.01546-25)
Supplement: Table S1 — Sequencing results of the 16S ribosomal RNA gene amplification. [file msystems.01546-25-s0004.xlsx]

## Sheet: CONTENT
	DATASET S1. This supplemental file include 7 sheets relating on the sequencing results of the 16S ribosomal RNA gene amplification: - Sheets #1 provides additional information on the primers used for 16S rRNA amplification, and the library runs shipped for Illumina sequencing, along with the barcoded primer set sequences used. - For NICU #1, sheets #2,#3 and #4 provide the proportion of reads rem…

## Sheet: Sheet1. 16S + Barcoded primers 
V3-V4 16S rRNA (465 bp)			Library or Amplicon samples	Library		Index 1		Index 2
Primers	Sequences (5'-3')		Type of Container and layout	96 well plate - Specify coordinates		ID	Sequences	ID	Sequences
Bakt_341F	CCTACGGGNGGCWGCAG		Plate Type	Eppendorf twin.tec, Full Skirt (recommended for DNA)		S502	AATGATACGGCGACCACCGAGATCTACACCTCTCTATTCGTCGGCAGCGTC	N701	CAAGCAGAAGACGGCATACGAGATTCGCCTTAGTCTCGTGGGCTCGG
Bakt_805R	GACTACHVGGGTATCTAATCC		Adapter / Index type	Illumina Nextera		S503	AATGATACGGCGACCACCGAGATCTACACTATCCTCTTCGTCGGCAGCGTC	N702	CAAGCAGAAGACGGCATACGAGATCTAGTACGGTCTCGTGGGCTCGG
			Index infos (URL)	https://support-docs.illumina.com/SHARE/AdapterSeq/Content/SHARE/AdapterSeq/Nextera/DNAIndexesNXT.htm		S505	AATGATACGGCGACCACCGAGATCTACACGTAAGGAGTCGTCGGCAGCGTC	N703	CAAGCAGAAGACGGCATACGAGATTTCTGCCTGTCTCGTGGGCTCGG
			Fragment / Library Size (bp)	465		S506	AATGATACGGCGACCACCGAGATCTACACACTGCATATCGTCGGCAGCGTC	N704	CAAGCAGAAGACGGCATACGAGATGCTCAGGAGTCTCGTGGGCTCGG
			Concentration (ng/μl)	1.5		S507	AATGATACGGCGACCACCGAGATCTACACAAGGAGTATCGTCGGCAGCGTC	N705	CAAGCAGAAGACGGCATACGAGATAGGAGTCCGTCTCGTGGGCTCGG
			Volume (μl)	75		S510	AATGATACGGCGACCACCGAGATCTACACCGTCTAATTCGTCGGCAGCGTC	N706	CAAGCAGAAGACGGCATACGAGATCATGCCTAGTCTCGTGGGCTCGG
			Type of Sequencing	Illumina MiSeq PE250		S511	AATGATACGGCGACCACCGAGATCTACACTCTCTCCGTCGTCGGCAGCGTC	N707	CAAGCAGAAGACGGCATACGAGATGTAGAGAGGTCTCGTGGGCTCGG
						S513	AATGATACGGCGACCACCGAGATCTACACTCGACTAGTCGTCGGCAGCGTC	N710	CAAGCAGAAGACGGCATACGAGATCAGCCTCGGTCTCGTGGGCTCGG
						S515	AATGATACGGCGACCACCGAGATCTACACTTCTAGCTTCGTCGGCAGCGTC	N711	CAAGCAGAAGACGGCATACGAGATTGCCTCTTGTCTCGTGGGCTCGG
						S516	AATGATACGGCGACCACCGAGATCTACACCCTAGAGTTCGTCGGCAGCGTC	N712	CAAGCAGAAGACGGCATACGAGATTCCTCTACGTCTCGTGGGCTCGG
						S517	AATGATACGGCGACCACCGAGATCTACACGCGTAAGATCGTCGGCAGCGTC	N714	CAAGCAGAAGACGGCATACGAGATTCATGAGCGTCTCGTGGGCTCGG
						S518	AATGATACGGCGACCACCGAGATCTACACCTATTAAGTCGTCGGCAGCGTC	N715	CAAGCAGAAGACGGCATACGAGATCCTGAGATGTCTCGTGGGCTCGG
						S520	AATGATACGGCGACCACCGAGATCTACACAAGGCTATTCGTCGGCAGCGTC	N716	CAAGCAGAAGACGGCATACGAGATTAGCGAGTGTCTCGTGGGCTCGG
						S521	AATGATACGGCGACCACCGAGATCTACACGAGCCTTATCGTCGGCAGCGTC	N718	CAAGCAGAAGACGGCATACGAGATGTAGCTCCGTCTCGTGGGCTCGG
						S522	AATGATACGGCGACCACCGAGATCTACACTTATGCGATCGTCGGCAGCGTC	N719	CAAGCAGAAGACGGCATACGAGATTACTACGCGTCTCGTGGGCTCGG
								N720	CAAGCAGAAGACGGCATACGAGATAGGCTCCGGTCTCGTGGGCTCGG
								N721	CAAGCAGAAGACGGCATACGAGATGCAGCGTAGTCTCGTGGGCTCGG
								N722	CAAGCAGAAGACGGCATACGAGATCTGCGCATGTCTCGTGGGCTCGG
								N723	CAAGCAGAAGACGGCATACGAGATGAGCGCTAGTCTCGTGGGCTCGG
								N724	CAAGCAGAAGACGGCATACGAGATCGCTCAGTGTCTCGTGGGCTCGG
								N726	CAAGCAGAAGACGGCATACGAGATGTCTTAGGGTCTCGTGGGCTCGG
								N727	CAAGCAGAAGACGGCATACGAGATACTGATCGGTCTCGTGGGCTCGG
								N728	CAAGCAGAAGACGGCATACGAGATTAGCTGCAGTCTCGTGGGCTCGG
								N729	CAAGCAGAAGACGGCATACGAGATGACGTCGAGTCTCGTGGGCTCGG

## Sheet: Sheet2. NICU1_Summary dada2
	input	filtered	denoisedF	denoisedR	merged	nonchim
BD-BR-0028	74027	54979	54768	54822	53274	40091
BD-BR-0042	82320	58756	58444	58449	56460	40096
BD-BR-0056	50659	34097	33208	33386	29755	19698
BD-FK-0014	93654	64391	64031	63984	60909	38029
BD-FK-0028	35689	25312	25180	25169	23961	16848
BD-FK-0042	86418	65698	65535	65508	64465	58784
BD-FK-0056	74831	54591	54156	53987	51120	23689
BD-HWSs-0021	62790	46556	45906	46142	43041	27878
BD-HWSs-0035	69189	49960	49519	49566	47358	34771
BD-HWSs-0063	118362	84860	84325	84461	82055	58879
BD-LL-0021	44549	32486	32186	32198	30528	22848
BD-LL-0035	56964	41213	41016	41067	40362	39065
BD-LL-0049	51013	35154	34862	34946	33153	25790
BD-LL-0063	70702	51318	50779	50830	47798	31903
BD-S10-0042	66254	49789	49466	49494	47889	31296
BD-S10-0056	41370	29529	29360	29381	28619	21510
BD-S12-0021	29389	21879	21512	21697	20308	12883
BD-S12-0035	37467	26098	26037	25941	25553	22165
BD-S12-0049	76777	54242	54072	54092	53346	53001
BD-S12-0063	49123	35114	35033	35029	34705	29431
BD-S15-0021	54343	38976	38676	38714	37043	25917
BD-S15-0035	26671	19477	19308	19264	18461	12717
BD-S15-0049	80560	59776	59643	59665	59040	54471
BD-S15-0063	53341	38619	38415	38442	37529	28535
BD-S17-0014	56303	41498	41199	41249	39904	27187
BD-S17-0028	61797	46320	46134	46147	45421	34881
BD-S17-0042	50954	37422	37255	37318	36813	29329
BD-S17-0056	28885	20818	20651	20666	19972	13195
BD-S18-0014	56850	41935	41578	41566	39801	22934
BD-S18-0042	61020	43699	43506	43569	42634	35141
BD-S18-0056	63307	46364	46145	46236	45176	36823
BD-S20-0035	38376	28525	28389	28375	27677	22486
BD-S26-0021	72763	54319	53763	53970	50186	30101
BD-S26-0035	40695	29393	29143	29112	26558	16484
BD-S26-0049	51687	38077	37394	37643	33814	18549
BD-S26-0063	112952	82911	82041	82066	75390	35127
BD-S27-0035	45826	31917	31695	31757	30757	23779
BD-S27-0063	47566	35476	35344	35306	34752	27672
BD-S32-0021	49410	37509	37209	37318	36158	22225
BD-S32-0035	36732	25635	25443	25480	24657	16139
BD-S34-0014	33309	24820	24602	24438	22722	12799
BD-S34-0028	51005	35966	35694	35663	33841	21946
BD-S34-0042	64337	47690	47399	47521	45795	31475
BD-S34-0056	73245	54994	54100	54743	52260	33705
BD-S6-0028	72703	52717	52500	52466	50834	36187
BD-S6-0042	60223	44576	44360	44352	42945	29856
BD-S6-0056	88487	65230	64972	65053	63387	46459
BD-S8-0014	41882	29865	29542	29666	28522	20083
BD-S8-0028	62741	46972	46592	46647	45116	30910
BD-S8-0042	40729	29590	29379	29422	28238	18921
BD-S8-0056	93722	70352	69840	69942	67394	35983
BD-S9-0014	33525	25325	25031	25201	24237	18123
BD-S9-0028	31930	20203	20104	20054	19759	18984
BD-S9-0042	61917	45508	45343	45351	44601	33273
BD-S9-0056	756	137	97	94	77	77
WD-BR-0014	59765	43891	43580	43613	42551	37216
WD-BR-0028	55459	43015	42918	42822	41604	26053
WD-FK-0014	40344	29821	29490	29498	27694	10777
WD-FK-0028	53072	37200	36962	36893	35237	26152
WD-FK-0042	56540	41074	40668	40698	38017	20276
WD-FK-0056	65248	48175	47636	47671	44181	21513
WD-HWSs-0021	67575	51964	51836	51855	50763	43486
WD-HWSs-0035	53838	39961	39440	39605	36365	19937
WD-HWSs-0049	77502	56975	56421	56555	53857	38971
WD-HWSs-0063	73090	53398	52927	53122	51529	37785
WD-LL-0021	67175	49761	49077	49202	45529	26997
WD-LL-0035	194427	143615	142429	142598	136025	77498
WD-LL-0049	85449	64875	64215	64269	60355	28509
WD-LL-0063	47567	34796	34344	34367	31468	13659
WD-S10-0028	88602	63968	63370	63631	61522	54894
WD-S10-0042	79712	58372	57708	57952	55338	50263
WD-S12-0021	40782	30422	30102	30278	28830	20300
WD-S12-0035	55328	40246	39621	39520	36194	23724
WD-S12-0049	75062	57631	57296	56985	55532	53458
WD-S12-0063	77664	58068	57835	57978	57478	50932
WD-S15-0021	49553	37302	37113	37053	35999	24483
WD-S15-0035	42045	30043	29771	29729	28317	13851
WD-S15-0049	57569	42546	42298	42330	41137	27715
WD-S15-0063	63801	47885	47771	47656	47153	39007
WD-S17-0014	51962	38318	38087	38146	36771	25202
WD-S17-0028	64758	48396	47990	48181	46512	29410
WD-S17-0042	58073	42293	42149	42015	41276	22788
WD-S17-0056	50873	36686	36547	36606	36118	32383
WD-S18-0014	26931	19714	19534	19597	18768	13457
WD-S18-0028	59086	44343	43988	44169	42783	32913
WD-S18-0042	90569	69702	69167	69414	67093	47882
WD-S18-0056	48175	36336	35811	35963	33289	19597
WD-S20-0035	33321	23663	23526	23569	22829	19074
WD-S26-0021	39735	28180	27741	27710	25089	14563
WD-S26-0035	40396	27428	26905	26962	23548	11400
WD-S26-0049	61821	43861	43259	43375	39754	25881
WD-S26-0063	50887	35684	35269	35272	32312	14907
WD-S27-0035	70522	51151	50472	50558	46759	33607
WD-S32-0021	60731	44178	43958	44001	42661	29020
WD-S32-0035	58388	42240	41967	41894	40136	23230
WD-S32-0049	84108	64019	63820	63899	63090	53467
WD-S33-0014	39558	28785	28729	28732	28532	27878
WD-S33-0028	35659	26675	26524	26569	26166	25674
WD-S33-0056	82474	61788	61224	61321	59074	49534
WD-S34-0014	36420	26790	26566	26574	25632	14354
WD-S34-0028	56342	40669	40105	40203	37734	30174
WD-S34-0042	78134	56983	56565	56482	53519	27456
WD-S34-0056	65824	46799	46468	46353	44043	24031
WD-S5-0021	47130	35447	35299	35248	34640	29268
WD-S5-0035	40667	29833	29639	29654	28775	23954
WD-S6-0028	58749	43090	42765	42864	41217	26782
WD-S6-0042	59294	44258	43664	43944	41487	28301
WD-S6-0056	83960	62673	62446	62428	60922	47084
WD-S7-0021	56425	40873	40743	40627	40031	28065
WD-S7-0035	41400	30545	30233	30345	29231	20675
WD-S7-0063	51866	37404	37087	37010	35036	22534
WD-S8-0014	33375	24270	24231	24191	23992	22879
WD-S8-0028	79214	59322	59024	59119	57788	49573
WD-S8-0042	62910	48263	48129	48156	47719	44880
WD-S8-0056	79137	57386	56868	56852	53817	35028
WD-S9-0014	41524	31004	30927	30898	30691	27908
WD-S9-0028	38565	29128	29017	29051	28656	27332
WD-S9-0042	54897	40682	40408	40497	39655	28453
WD-S9-0056	80143	56297	55884	55965	54016	36019
WF-BR-0014	52357	38916	38682	38719	37836	30907
WF-BR-0028	64068	47657	47106	47444	45970	35398
WF-BR-0056	23076	15615	15458	15445	14699	12526
WF-FK-0014	65281	46097	45701	45829	44433	39418
WF-FK-0028	131441	99247	98940	99091	97914	91336
WF-FK-0042	67740	50339	49970	50073	48451	43169
WF-FK-0056	85995	63615	63075	63133	60303	40004
WF-HWSs-0021	764	142	112	85	47	40
WF-HWSs-0035	58725	43495	43289	43249	42529	38169
WF-HWSs-0049	117443	86776	86201	86434	83558	56475
WF-HWSs-0063	85872	62764	62489	62588	61474	50376
WF-LL-0021	81487	58240	57445	57776	54628	36630
WF-LL-0035	54396	39712	39369	39436	37511	24656
WF-LL-0049	76168	55291	54752	54964	52091	32714
WF-LL-0063	96344	71249	70628	70775	67113	42436
WF-S10-0014	62466	44257	43939	43987	42275	31263
WF-S10-0028	77084	55076	54524	54601	51702	36577
WF-S10-0042	50346	37475	37132	37207	35223	22012
WF-S10-0056	45200	33226	32904	32962	31665	23783
WF-S12-0021	98701	68928	68246	68482	65335	51810
WF-S12-0035	67433	48875	48183	48330	44526	28408
WF-S12-0063	100181	67705	66934	67189	63232	43238
WF-S15-0021	70245	48634	47678	47784	42319	24310
WF-S15-0035	58175	39557	38801	38880	34997	20347
WF-S15-0049	79214	54901	53670	54089	48123	28284
WF-S15-0063	74246	52674	51640	51854	46198	25669
WF-S17-0014	109367	75348	73810	74223	66145	37659
WF-S17-0028	75697	51756	50851	51079	43943	25755
WF-S17-0042	123077	86614	85158	85601	74367	44804
WF-S17-0056	848	143	92	80	56	56
WF-S18-0014	37540	25247	24612	24762	21910	14155
WF-S18-0028	53025	36609	35893	36126	30082	18916
WF-S18-0042	71594	50515	49527	49610	44045	22505
WF-S18-0056	76251	55212	53976	54171	48227	24919
WF-S20-0021	46436	33035	32256	32334	28317	18797
WF-S20-0035	132717	91443	89709	90132	79913	45306
WF-S20-0049	68947	47317	45972	46304	39923	22684
WF-S20-0063	100031	69322	67484	67873	56213	28529
WF-S26-0021	63557	42476	42136	42236	40737	35383
WF-S26-0035	47503	32590	32278	32281	30591	22233
WF-S26-0049	69268	51526	51111	51296	49572	41109
WF-S26-0063	68381	50565	50077	50207	47704	32086
WF-S27-0021	63705	48319	48001	48135	46514	28076
WF-S27-0035	85870	62918	62119	62289	57831	41663
WF-S27-0049	76363	52639	52049	52065	48503	32760
WF-S27-0063	51450	36511	35879	36053	33370	23283
WF-S32-0021	70209	51595	51228	51340	49077	33440
WF-S32-0035	59373	42119	41780	41913	40364	32099
WF-S32-0063	60964	45367	44924	45038	43372	30964
WF-S33-0014	62799	47122	46572	46690	43960	23270
WF-S33-0028	51740	36608	36074	36267	34148	24525
WF-S33-0042	64593	48396	47754	48020	44970	29000
WF-S33-0056	125172	88817	88153	88326	84577	62367
WF-S34-0014	38499	27167	26720	26872	25344	20535
WF-S34-0028	71478	50847	50284	50305	47294	37502
WF-S34-0056	97171	71141	70313	70564	66827	46037
WF-S5-0021	46801	32964	32692	32667	31423	24651
WF-S5-0035	65057	47403	46961	47022	45246	37812
WF-S5-0063	61685	44493	43893	44128	41592	31524
WF-S6-0014	79622	57197	56649	56870	54036	33705
WF-S6-0028	55328	37603	37059	37354	34773	25448
WF-S6-0042	90111	65115	64311	64551	60779	42487
WF-S7-0021	37438	26940	26612	26748	25057	16086
WF-S7-0035	51390	33880	33429	33567	31361	24374
WF-S7-0049	99444	69726	69092	69188	65915	48615
WF-S7-0063	80778	57533	56826	57088	53328	35485
WF-S8-0014	36937	27688	27290	27520	26365	19471
WF-S8-0028	86100	59027	58460	58648	56036	43264
WF-S8-0042	68231	46071	45476	45599	42604	31187
WF-S9-0014	76805	54150	53627	53721	50977	36948
WF-S9-0028	57670	41064	40645	40802	38689	29886
WF-S9-0042	75840	54706	53936	54137	50837	34388
WF-S9-0056	64478	46829	46288	46483	43862	30299

## Sheet: Sheet3. NICU1_ASVs counts
	ASV_16S_1	ASV_16S_2	ASV_16S_3	ASV_16S_4	ASV_16S_5	ASV_16S_6	ASV_16S_7	ASV_16S_8	ASV_16S_9	ASV_16S_10	ASV_16S_11	ASV_16S_12	ASV_16S_13	ASV_16S_14	ASV_16S_15	ASV_16S_16	ASV_16S_17	ASV_16S_18	ASV_16S_19	ASV_16S_20	ASV_16S_21	ASV_16S_22	ASV_16S_23	ASV_16S_24	ASV_16S_25	ASV_16S_26	ASV_16S_27	ASV_16S_28	ASV_16S_29	ASV_16S_30	ASV_16S_31	ASV_16S_32	ASV_16S_33	ASV_16S_34	ASV_16S_35	ASV_16S_36	ASV_16S_37	ASV_16S_38	ASV_16S_39	ASV_16S_40	ASV_16S_41	ASV_16S_42	ASV_16S_43	ASV_16S_44	ASV_16S_45	ASV_16S_46	ASV_16S_47	ASV_16S_48	ASV_16S_49
BD-BR-0028	79	27	56	22	0	32	0	49	0	1259	4	12984	0	4795	0	17	0	27	12140	19	1234	0	0	146	0	0	0	0	0	0	0	0	0	0	0	0	0	0	27	0	0	9	0	5920	11	0	0	0	0
BD-BR-0042	0	16	5	12	0	0	0	0	0	55	0	0	0	4059	0	6032	0	18713	0	0	20	0	17	0	0	0	0	0	0	0	0	0	0	0	0	0	0	0	0	0	0	1711	0	0	0	0	0	0	0
BD-BR-0056	27	31	14	24	0	0	0	0	0	0	0	70	0	129	0	0	0	256	0	0	162	0	0	0	8	0	0	0	0	0	0	0	0	0	0	0	0	0	0	0	0	0	0	0	0	0	0	0	0
BD-FK-0014	0	0	9	24	0	0	0	0	0	0	0	0	0	88	0	22678	6	413	7	0	0	0	0	0	0	0	0	0	0	0	0	0	0	0	0	0	0	0	0	0	0	8385	0	0	0	0	0	0	0
BD-FK-0028	33	9	0	0	0	0	0	0	0	0	0	0	0	61	0	9960	0	363	0	0	0	5	0	0	0	0	0	0	0	0	0	0	0	0	0	0	0	0	0	0	0	4471	0	0	0	0	0	0	0
BD-FK-0042	85	21	13	16	0	6	0	48	0	4160	6	30	0	34121	0	523	0	14629	0	0	581	8	115	82	137	0	0	0	24	6	0	0	0	0	0	0	0	0	0	0	0	247	0	11	0	36	0	0	0
BD-FK-0056	431	35	0	10	0	69	0	0	0	0	34	0	0	276	0	2478	0	8533	0	0	0	128	0	0	0	0	0	0	0	0	0	0	0	0	0	4	0	0	0	0	0	1477	0	0	8	0	0	0	0
BD-HWSs-0021	2740	0	10214	0	0	4405	0	45	0	15	158	1943	0	0	0	18	0	0	9	0	0	0	0	0	0	0	0	0	0	0	0	0	0	54	0	0	31	0	0	0	98	0	0	2694	747	18	0	0	0
BD-HWSs-0035	4808	28	11775	0	0	3783	0	1248	0	7	462	103	0	0	0	0	0	0	153	564	0	50	0	0	0	0	0	0	0	17	0	0	0	130	0	0	102	0	0	0	110	16	0	0	3239	559	0	0	0
BD-HWSs-0063	6170	49	30124	26	0	13934	0	1213	0	12	553	7	0	0	0	0	0	0	0	0	0	104	0	0	0	0	0	0	0	16	0	0	0	0	0	0	0	0	0	0	685	0	0	0	1256	536	0	0	0
BD-LL-0021	957	0	0	0	0	0	0	0	0	367	4	706	0	0	0	0	0	21	36	0	65	0	0	58	48	0	0	0	0	0	0	0	181	0	0	0	0	0	0	0	0	0	0	7	0	0	0	0	0
BD-LL-0035	645	0	282	5	0	1136	0	0	0	949	75	26	0	0	0	0	0	10290	116	52	2863	55	6	0	17	0	0	0	0	0	28	26	3493	0	0	0	0	0	0	0	0	0	0	0	12	0	0	0	0
BD-LL-0049	1643	0	0	0	0	0	0	0	0	796	0	65	0	0	0	0	0	60	110	52	368	0	0	944	0	0	0	0	0	0	0	0	493	0	0	0	0	0	148	0	0	0	0	0	0	0	0	0	0
BD-LL-0063	146	50	0	0	0	74	8	0	0	228	0	27	0	0	0	0	0	218	2187	1652	6590	0	0	0	0	0	0	0	0	0	0	0	122	0	0	0	0	0	0	0	0	0	0	0	0	0	0	0	0
BD-S10-0042	11279	25	3025	0	0	555	0	0	0	23	0	86	0	0	0	0	0	0	457	39	0	0	0	0	0	0	0	0	0	0	0	0	0	8479	0	0	5742	0	0	0	0	0	0	0	546	0	0	0	0
BD-S10-0056	14268	0	449	0	0	608	0	0	0	0	239	0	0	0	0	0	0	0	0	31	0	3101	0	0	0	0	0	0	0	0	0	0	0	0	0	0	0	0	0	0	5	0	0	0	147	0	0	0	0
BD-S12-0021	1218	201	2601	112	0	88	0	0	19	254	0	0	0	0	36	0	22	0	2983	0	4184	0	0	0	0	0	0	0	21	0	4	10	0	0	0	5	0	0	0	18	0	0	0	0	34	0	0	14	4
BD-S12-0035	5036	0	4807	18	0	117	0	0	6	46	0	0	0	0	0	0	0	0	11695	0	165	0	0	0	0	0	0	0	0	0	0	0	0	0	0	0	0	0	0	0	0	0	0	0	97	0	0	0	0
BD-S12-0049	12899	670	7061	916	357	1969	33	62	392	4227	104	1332	108	0	296	34	16	35	2089	73	3332	0	1085	0	54	29	41	144	46	0	0	56	0	0	0	39	0	0	0	57	0	0	7	0	805	16	44	30	25
BD-S12-0063	7432	27	17385	18	0	14	0	0	0	0	3	0	0	0	0	0	0	0	14	0	3931	0	3	0	0	7	0	0	0	0	0	0	0	0	0	0	0	0	0	0	0	0	0	0	0	0	0	0	0
BD-S15-0021	6541	0	12199	17	0	3073	0	0	0	0	0	0	0	0	0	0	0	0	0	0	0	0	0	103	0	0	0	0	0	0	0	0	0	0	0	0	0	0	0	0	300	0	0	0	112	0	0	0	0
BD-S15-0035	436	0	3671	0	0	222	0	0	0	0	0	0	0	0	0	0	0	0	0	0	0	0	0	3415	0	0	0	0	0	0	0	0	0	0	0	0	0	0	0	0	475	0	0	0	11	0	0	0	0
BD-S15-0049	528	0	50098	0	0	184	0	0	0	0	0	0	0	0	0	0	0	0	0	0	0	51	0	340	0	0	0	0	0	0	0	0	0	0	0	0	0	0	0	0	554	0	0	0	31	0	0	0	0
BD-S15-0063	3932	0	19651	0	0	3112	0	0	0	0	0	0	0	0	0	0	0	0	0	0	0	0	0	168	0	0	0	0	0	0	0	0	0	0	0	0	0	0	0	0	51	0	0	0	21	0	0	0	2
BD-S17-0014	1499	0	17455	0	0	266	0	2574	0	0	0	0	0	0	0	0	0	0	0	0	0	0	0	0	0	0	0	0	0	0	0	0	0	0	0	0	0	0	0	0	26	0	0	577	266	677	0	0	0
BD-S17-0028	1765	16	27215	12	0	74	0	53	0	0	0	0	0	0	0	0	0	0	0	0	0	0	0	0	0	0	0	0	0	0	0	0	0	0	0	0	0	0	0	0	10	0	0	718	121	21	0	0	0
BD-S17-0042	4025	11	17929	22	0	276	0	52	0	0	0	0	0	0	0	0	0	0	0	0	0	0	0	0	0	0	0	0	0	0	0	0	0	0	0	0	0	0	0	0	20	0	0	474	101	0	0	0	0
BD-S17-0056	1886	14	6185	11	0	120	0	25	0	0	0	0	0	0	0	0	0	0	0	0	0	0	0	0	0	0	0	0	0	0	0	0	0	0	0	0	0	0	0	0	11	0	0	504	135	8	0	0	0
BD-S18-0014	3036	18	4706	11	0	764	0	4	0	0	0	0	0	0	0	0	0	0	17	18	0	0	0	0	0	0	0	0	0	2501	0	0	0	0	0	0	0	0	0	0	53	0	0	2328	40	0	0	0	0
BD-S18-0042	1361	15	21608	0	0	538	0	82	0	0	58	0	0	0	0	0	0	0	9	83	0	0	0	0	0	0	0	0	0	6310	0	0	0	0	0	0	0	0	0	0	89	0	0	2539	95	30	0	0	0
BD-S18-0056	8383	0	12406	18	0	6926	0	12	4	0	0	0	0	0	0	0	0	0	7	16	0	0	0	0	0	0	0	0	0	2894	0	0	0	0	0	0	0	4	0	0	133	0	0	476	326	0	0	0	0
BD-S20-0035	14571	0	4342	0	0	1763	0	0	0	0	0	0	0	0	0	0	0	0	139	178	0	0	0	0	0	0	0	0	0	0	0	0	0	0	0	0	0	0	0	0	72	0	0	0	312	0	0	0	0
BD-S26-0021	3662	0	1069	0	0	955	0	1700	0	181	177	27	0	0	0	0	0	0	0	0	0	0	0	12849	0	0	0	0	0	0	0	0	0	0	0	0	0	0	4966	0	0	0	0	0	371	338	0	0	0
BD-S26-0035	255	25	58	0	0	374	0	54	0	35	13	0	0	0	0	129	0	0	811	480	0	0	0	3066	0	0	0	0	0	0	0	0	0	0	0	0	0	0	1457	0	0	712	0	0	148	0	0	0	0
BD-S26-0049	94	0	0	0	9	833	0	315	0	43	23	0	0	0	0	441	0	0	3752	1802	0	0	0	142	23	0	0	0	0	0	0	0	0	0	0	0	0	0	166	0	0	260	0	0	26	70	0	0	0
BD-S26-0063	103	41	8	12	0	104	0	36	0	64	17	0	0	0	0	9	0	19	8444	4123	0	0	0	0	7	0	0	0	0	0	0	0	0	0	0	0	0	0	0	0	0	7	0	0	19	0	0	0	0
BD-S27-0035	15949	20	4960	12	0	1751	0	38	0	0	109	0	0	0	0	0	0	0	0	212	0	0	0	0	0	0	0	0	0	0	0	0	0	0	0	0	0	0	0	0	0	0	0	0	93	7	0	0	0
BD-S27-0063	12110	31	12755	0	0	829	0	17	0	44	764	4	0	0	0	0	0	0	0	66	0	0	0	0	0	0	0	0	0	0	0	0	0	0	0	0	0	0	0	0	30	0	0	0	53	0	0	0	0
BD-S32-0021	4677	355	4077	111	60	1504	6	0	38	4579	745	0	42	0	31	0	12	0	0	0	0	802	0	12	0	0	0	0	25	0	5	9	0	0	0	12	0	0	0	39	0	0	0	0	26	0	0	12	0
BD-S32-0035	2290	0	3148	0	16	4106	0	0	0	3198	178	0	0	0	0	0	0	0	0	0	0	733	0	0	0	0	0	0	0	0	0	0	5	0	0	0	0	0	0	0	0	0	0	0	38	0	0	0	0
BD-S34-0014	2578	425	62	170	80	87	23	2995	3	71	462	0	0	0	0	0	17	0	0	76	0	336	0	0	0	0	6	29	0	0	47	17	0	0	0	56	0	0	0	12	544	0	0	0	36	707	0	0	19
BD-S34-0028	5884	17	1778	15	0	3593	0	161	0	212	112	0	0	0	0	0	0	0	0	745	0	3710	0	0	0	0	0	0	0	0	0	0	0	0	0	0	0	0	0	0	63	0	0	0	545	46	0	0	0
BD-S34-0042	5777	0	3295	0	0	5250	0	58	0	140	63	0	0	6	0	0	0	0	0	1817	0	5723	0	0	0	0	0	0	0	0	0	0	0	0	0	0	0	0	0	0	107	0	0	0	286	0	0	0	0
BD-S34-0056	6074	27	6476	15	0	4511	0	42	0	82	488	0	0	0	0	0	0	0	0	791	0	8477	0	0	0	0	0	0	0	0	0	0	0	0	0	0	0	0	0	0	89	0	0	0	215	0	0	0	0
BD-S6-0028	5443	0	5953	0	0	17309	0	61	0	0	0	0	0	0	0	0	0	0	0	4828	0	0	0	0	0	0	0	0	0	0	0	0	0	191	0	0	361	0	0	0	0	0	0	0	80	23	0	0	0
BD-S6-0042	5045	12	5493	12	0	3903	0	191	0	0	0	12	0	0	0	0	0	0	0	6300	76	0	0	0	0	0	0	0	0	0	0	0	0	1964	0	0	3685	0	0	0	0	0	0	0	135	88	0	0	0
BD-S6-0056	3455	0	13711	0	0	7353	0	0	0	0	0	8	0	0	0	0	0	0	0	5083	37	0	0	3327	0	0	0	0	0	0	0	0	0	394	0	0	847	0	6248	0	0	0	0	0	519	0	0	0	0
BD-S8-0014	13065	0	4363	19	0	465	0	0	0	21	0	0	0	0	0	0	0	0	792	20	0	0	0	0	0	0	0	0	0	0	0	0	0	148	0	0	158	0	0	0	0	0	0	0	326	0	0	0	0
BD-S8-0028	13543	0	11611	0	0	531	0	16	0	24	73	0	0	0	0	0	0	0	1190	22	0	355	0	0	0	0	0	0	0	0	0	0	0	687	0	0	537	0	0	0	0	0	0	0	353	0	0	0	0
BD-S8-0042	6478	20	1817	0	0	332	0	0	0	16	0	62	0	0	0	0	0	0	343	20	0	0	0	0	0	0	0	0	0	0	0	0	0	5315	0	0	3628	0	0	0	0	0	0	0	362	0	0	0	0
BD-S8-0056	9588	0	4450	10	0	1001	0	0	0	20	0	4549	0	0	0	0	0	0	178	0	0	0	0	0	0	0	0	0	0	0	0	0	0	5609	0	0	4098	0	0	0	14	0	0	0	681	0	0	0	0
BD-S9-0014	10921	424	587	94	0	182	0	0	41	0	6	0	19	0	80	0	0	0	0	65	0	3511	0	0	0	0	5	0	0	0	8	12	0	0	18	0	0	0	0	11	1	0	0	0	125	0	14	21	0
BD-S9-0028	17447	15	123	31	0	83	0	0	0	0	23	0	0	0	0	5	0	6	0	0	0	265	0	0	0	0	0	0	0	0	0	0	0	0	0	0	0	0	0	0	0	0	0	0	26	0	0	0	0
BD-S9-0042	23422	30	410	26	0	207	0	12	0	0	71	0	0	0	0	0	0	0	0	31	0	4123	0	0	0	0	0	0	0	0	0	0	0	13	0	0	0	0	0	0	0	0	0	0	146	0	0	0	0
BD-S9-0056	29	21	9	0	0	0	0	0	0	0	0	0	0	0	0	0	0	0	0	0	0	0	0	0	0	0	0	0	0	0	0	0	0	0	0	0	0	0	0	0	0	0	0	0	0	0	0	0	0
WD-BR-0014	29	509	7	206	185	0	16	0	31	30978	0	57	22	213	7	0	112	16	0	0	3046	0	0	0	0	0	9	40	19	0	0	0	0	0	12	0	0	0	0	8	0	0	0	0	0	0	0	0	0
WD-BR-0028	24	0	0	10	0	0	0	0	0	4259	0	264	0	19316	0	15	0	11	0	0	1538	10	0	0	0	0	0	0	0	0	0	0	0	0	0	0	0	0	0	0	0	10	0	0	0	0	0	0	0
WD-FK-0014	50	0	24	5	0	0	0	0	0	6	0	0	0	25	0	2130	0	33	0	0	0	0	0	0	21	0	0	0	0	0	0	0	0	0	0	0	0	0	0	0	0	653	0	0	0	0	0	0	0
WD-FK-0028	34	54	0	48	0	0	0	0	0	14	0	0	0	261	0	12642	0	905	12	0	0	5	0	0	0	0	0	0	0	0	0	0	0	0	0	2	0	0	0	0	0	5377	0	0	0	0	0	0	0
WD-FK-0042	23	17	8	0	0	0	10	0	0	0	0	0	0	6606	0	109	0	589	0	0	0	0	0	0	0	0	0	0	0	0	0	0	0	0	0	0	0	0	0	0	0	50	0	0	0	0	0	0	0
WD-FK-0056	32	20	0	22	0	0	0	0	0	0	0	0	0	138	0	2960	0	798	0	9	0	4	0	0	0	0	0	0	0	0	0	0	0	0	0	0	0	0	0	0	0	1696	0	0	0	0	0	0	0
WD-HWSs-0021	45	0	27	0	0	16	0	22	0	0	3	40431	0	0	0	126	0	0	0	0	0	0	0	0	0	0	0	0	0	0	0	0	0	25	0	0	22	0	0	0	0	42	0	0	0	0	0	0	0
WD-HWSs-0035	50	0	20	0	0	69	0	23	0	0	47	8446	0	0	0	89	0	0	117	228	0	0	0	0	29	23	0	0	0	0	0	0	0	0	0	0	0	0	0	0	0	41	0	0	15	10	0	0	0
WD-HWSs-0049	260	31	485	7	20	12507	16	14914	0	15	49	25	0	0	0	0	0	0	8	25	12	0	0	0	0	0	0	0	0	0	0	0	0	0	0	0	0	0	0	0	10	0	0	0	95	6231	0	0	0
WD-HWSs-0063	11138	49	11218	19	0	2466	30	4481	0	0	65	0	0	0	0	0	0	0	12	0	0	188	0	0	0	0	0	0	0	23	0	0	0	0	0	0	0	0	0	0	18	0	0	0	2647	1830	0	0	0
WD-LL-0021	802	0	11	0	0	10	0	0	0	226	0	3089	0	0	0	0	0	21	205	122	82	0	0	2879	98	0	0	0	0	0	0	0	115	0	0	0	0	0	93	0	0	0	0	65	0	0	0	0	0
WD-LL-0035	2008	317	16	3398	51	21	35	11	286	4532	113	89	197	0	17	0	154	157	401	126	704	0	25	484	579	0	35	398	484	0	2376	1313	32234	0	409	138	0	0	110	79	0	0	0	0	14	0	36	87	38
WD-LL-0049	5637	0	0	0	0	0	0	0	0	184	0	17	0	0	0	0	0	46	125	64	90	0	0	684	358	0	0	0	0	0	20	0	38	0	0	0	0	0	165	0	0	0	0	0	0	0	0	0	0
WD-LL-0063	6123	0	11	0	0	0	0	0	0	57	0	51	0	0	0	0	0	0	52	41	39	0	0	760	0	0	0	0	0	0	0	0	55	0	0	0	0	0	287	0	0	0	0	0	0	0	0	0	0
WD-S10-0028	98	1140	65	4322	461	173	335	58	398	0	5	0	225	0	0	0	639	3971	0	0	172	0	561	2129	2645	2023	138	261	385	0	1087	361	0	0	120	455	0	10	806	121	0	77	0	2293	30	0	20	0	47
WD-S10-0042	2834	1101	605	6335	581	90	623	93	2307	17	130	130	561	122	57	17	772	111	216	94	13758	131	292	6481	62	0	297	458	901	41	982	435	0	327	92	479	315	0	2209	60	23	0	0	164	120	18	62	0	96
WD-S12-0021	412	0	437	0	0	316	0	0	0	1030	0	0	0	0	0	0	0	0	90	0	761	0	0	0	0	0	0	0	0	0	0	0	0	0	0	0	0	0	0	0	0	0	0	0	91	0	0	0	0
WD-S12-0035	1539	7153	1270	1659	940	22	74	0	428	0	0	4	158	0	1079	24	95	0	1776	0	0	0	0	0	0	0	219	70	1124	0	260	430	0	0	1039	437	0	0	0	181	0	19	0	0	42	0	53	196	238
WD-S12-0049	520	233	649	639	66	73	20	0	115	138	0	0	61	18	88	0	17	0	70	0	147	0	37644	0	19	0	41	58	66	0	39	126	0	0	29	37	0	0	0	13	0	29	43	0	33	0	0	81	25
WD-S12-0063	5325	29	43665	23	0	4	0	0	0	69	0	0	0	0	0	0	0	0	0	0	17	229	0	0	0	0	5	0	16	0	0	0	0	0	4	0	0	0	0	0	0	0	0	0	0	0	6	0	4
WD-S15-0021	8870	0	9910	0	0	776	0	0	0	0	0	0	0	0	0	0	0	0	0	0	0	0	0	66	0	0	0	0	0	0	0	0	0	0	0	0	0	0	0	0	860	0	0	0	59	0	0	0	0
WD-S15-0035	2932	32	581	28	0	79	0	0	0	0	0	0	0	0	0	0	0	0	0	0	0	0	0	112	0	0	0	0	0	0	0	0	0	0	0	0	0	0	0	0	2411	0	0	0	19	0	0	0	0
WD-S15-0049	2757	0	14325	0	0	60	0	0	0	0	0	0	0	0	0	0	0	2	0	0	0	0	0	182	0	0	0	0	0	0	0	0	0	0	0	0	0	0	0	0	2785	0	0	0	9	0	0	0	0
WD-S15-0063	34052	0	338	0	17	7	0	0	0	0	0	0	0	0	0	0	0	0	0	0	0	0	0	0	0	0	0	0	0	0	0	0	0	0	0	0	0	0	0	0	177	0	0	0	0	0	0	0	0
WD-S17-0014	501	35	4084	11	0	98	0	10277	0	0	0	0	0	0	0	0	0	0	0	0	0	0	0	0	0	0	0	0	0	0	0	0	0	6	0	0	0	0	0	0	44	0	0	217	139	2721	0	0	0
WD-S17-0028	14010	27	1489	19	0	65	0	2299	8	0	0	0	0	0	0	0	0	0	0	0	0	0	0	0	0	0	3	0	0	0	0	0	0	0	5	0	0	0	0	0	929	0	0	317	79	627	2	0	0
WD-S17-0042	9522	32	25	10	0	0	0	861	0	0	0	0	0	0	0	2	0	0	0	0	0	0	0	0	10	0	4	0	0	0	0	0	0	0	0	0	0	0	0	0	1555	0	0	0	0	205	0	0	0
WD-S17-0056	20851	7	1062	0	0	0	0	315	0	0	0	4	0	0	0	0	0	0	0	0	0	0	0	0	0	0	0	0	0	0	0	0	0	0	0	0	0	0	0	0	213	0	0	20	5	96	2	0	0
WD-S18-0014	6099	0	2158	28	0	35	0	0	3	0	0	0	0	0	0	0	0	0	17	0	0	0	0	0	0	0	0	0	0	3420	0	0	0	0	0	0	0	0	0	0	63	0	0	467	12	0	0	0	0
WD-S18-0028	2459	15	7486	7	0	472	0	39	3	0	0	0	0	0	0	0	0	0	1	36	0	0	0	0	0	0	0	0	0	18334	0	0	0	0	0	0	0	0	0	0	15	0	0	254	16	0	0	0	0
WD-S18-0042	31533	15	3951	12	0	330	0	67	0	0	0	0	0	0	0	0	0	0	27	186	0	0	0	0	0	0	9	0	0	3696	7	0	0	0	2	0	0	0	0	0	664	0	0	2768	58	18	1	0	12
WD-S18-0056	6135	26	2208	49	0	2589	0	0	8	0	2	0	27	0	5	0	0	0	163	504	0	0	14	0	0	42	54	0	28	1244	0	28	0	0	7	0	0	7	0	0	96	0	0	3147	67	0	44	0	45
WD-S20-0035	16168	0	667	24	0	712	0	0	3	0	0	0	0	0	0	0	0	0	34	68	0	0	0	0	0	0	3	0	0	0	0	12	0	0	4	0	0	0	0	0	103	0	0	0	112	0	4	0	0
WD-S26-0021	403	0	240	18	0	341	0	2302	0	581	1981	0	0	0	0	0	0	0	0	0	0	0	0	3333	0	0	0	0	0	0	0	0	0	0	0	0	0	0	1399	0	113	0	0	0	22	440	2	0	0
WD-S26-0035	101	26	0	0	0	33	0	41	0	2200	798	0	0	0	0	31	0	0	38	32	0	0	0	221	23	0	0	0	0	0	0	0	0	0	0	0	0	0	79	0	224	130	0	0	8	15	0	0	0
WD-S26-0049	31	9	6	0	0	62	0	168	0	3160	89	0	0	0	0	1951	0	0	1098	447	0	0	0	50	3	0	0	0	0	0	0	0	0	0	0	0	0	0	27	0	9	1136	0	0	30	46	0	0	0
WD-S26-0063	11	0	0	0	0	0	0	3	0	828	78	0	0	0	0	0	0	26	57	25	0	0	0	0	806	0	0	0	0	0	0	0	0	0	0	0	0	0	0	0	0	0	0	0	0	0	0	0	0
WD-S27-0035	1822	7143	855	5287	1421	219	293	2141	1331	0	236	0	683	0	1667	0	478	0	0	88	0	0	0	0	0	0	158	178	217	0	314	337	0	0	141	296	0	0	0	688	0	0	0	0	221	505	177	441	308
WD-S32-0021	8220	29	76	0	0	36	0	0	0	694	16715	0	0	0	0	0	0	0	0	0	0	36	0	0	0	0	0	0	0	0	0	0	0	0	0	0	0	0	0	0	0	0	0	0	10	0	0	0	0
WD-S32-0035	7999	58	11	24	0	27	0	0	0	282	8037	0	0	0	0	0	0	0	0	0	0	17	0	0	0	0	0	0	0	0	0	0	0	0	0	0	0	0	0	0	0	0	0	0	0	0	0	0	0
WD-S32-0049	43948	33	117	10	0	204	0	0	0	1430	741	0	0	0	0	0	0	0	13	0	0	26	3	0	0	0	0	0	0	0	0	0	0	0	0	0	0	0	0	0	0	0	0	0	42	0	0	0	0
WD-S33-0014	27497	10	0	0	0	115	0	0	0	0	0	0	0	0	0	0	0	0	0	0	0	173	0	0	0	0	0	0	0	0	0	0	0	0	0	0	0	0	0	0	0	0	0	0	0	0	0	0	0
WD-S33-0028	25104	35	25	0	0	103	0	0	0	0	23	0	0	0	0	0	4	0	0	0	0	174	9	0	0	0	0	0	0	0	0	0	0	0	0	6	0	0	0	3	0	0	0	0	0	0	0	0	0
WD-S33-0056	32439	1600	127	294	201	5657	68	0	67	0	117	0	25	0	7	0	171	3	80	0	0	2623	125	0	0	0	78	68	15	0	91	214	0	0	3	972	0	0	0	86	0	15	23	0	0	0	0	0	7
WD-S34-0014	7188	11	0	0	0	9	0	749	0	59	312	0	0	0	0	0	0	0	0	0	0	200	0	0	0	0	0	0	0	0	0	0	0	0	0	0	0	0	0	0	706	0	0	0	0	173	0	0	0
WD-S34-0028	124	6723	0	3181	950	57	168	5469	812	0	45	0	510	0	2736	0	262	0	0	0	0	35	0	0	0	0	83	206	180	0	106	259	0	0	78	160	0	0	0	392	36	0	0	0	34	1340	73	427	206
WD-S34-0042	4821	24	481	6	0	754	0	1718	0	33	3890	0	0	7	0	0	0	0	0	369	0	864	0	0	0	0	3	0	0	0	0	0	0	0	0	0	0	0	0	0	4421	0	0	0	18	439	0	0	0
WD-S34-0056	972	66	197	20	0	42	0	6200	0	0	8066	0	0	0	0	3	0	0	0	6	0	221	0	0	0	0	0	0	0	0	0	0	0	0	0	0	0	0	0	0	1062	0	0	0	0	1629	0	0	0
WD-S5-0021	9006	17	130	29	0	0	0	0	0	69	12	7	0	0	0	0	9	0	0	0	0	0	16	0	0	0	0	0	0	0	0	0	0	83	0	0	360	0	85	3	0	0	0	0	0	0	0	0	0
WD-S5-0035	19289	56	0	50	0	51	8	0	6	81	16	677	14	0	4	8	0	0	0	0	0	0	21	0	0	0	0	0	0	0	0	12	0	317	4	2	1378	14	45	4	0	0	0	0	0	0	8	0	3
WD-S6-0028	2202	18	5287	24	0	6471	0	0	0	0	0	0	0	0	0	0	0	0	0	9144	0	0	0	0	0	0	0	0	0	0	0	0	0	169	0	0	371	0	0	0	0	0	0	0	115	10	0	0	0
WD-S6-0042	2628	0	680	150	37	93	0	4668	15	0	0	28	0	0	41	148	0	6	31	5725	202	0	63	0	63	0	20	0	39	0	18	19	0	2553	47	5	5026	0	0	0	0	178	4	11	0	1856	0	19	10
WD-S6-0056	498	7	945	39	0	14695	0	4	10	0	0	0	0	0	0	0	0	0	0	7476	20	0	0	5897	0	0	0	0	0	0	0	0	0	38	3	0	107	0	10868	0	0	0	0	0	139	0	0	0	0
WD-S7-0021	16189	0	250	9	0	0	0	0	0	0	0	110	0	0	0	0	0	0	0	7	0	0	0	0	0	0	0	0	0	0	0	0	0	0	0	0	0	0	0	0	3384	0	0	0	0	0	0	0	0
WD-S7-0035	13885	0	989	28	0	26	0	0	14	0	0	544	0	0	6	0	0	0	0	24	0	0	0	0	0	0	0	0	0	0	0	0	0	0	0	0	0	0	0	0	515	0	0	0	11	0	0	0	0
WD-S7-0063	9496	100	368	162	0	3755	0	0	28	0	0	396	0	0	50	0	8	0	0	4	0	0	276	0	345	0	11	0	30	0	7	17	0	0	3	13	0	0	0	0	1062	0	0	0	25	0	11	8	10
WD-S8-0014	20616	12	44	7	0	0	0	0	0	0	0	0	0	0	0	0	0	0	6	0	0	0	0	0	0	0	0	0	0	0	0	0	0	0	0	0	16	0	0	0	0	0	0	0	0	0	0	0	0
WD-S8-0028	19323	59	7291	101	0	2018	0	0	14	52	4	155	0	0	26	0	0	0	1010	45	0	0	30	0	0	12	0	0	19	21	11	6	0	8283	0	6	5689	0	0	0	195	11	24	365	1267	0	0	27	9
WD-S8-0042	41865	31	567	29	0	3	0	10	0	0	0	25	0	0	0	0	0	0	0	0	0	0	0	0	0	0	0	0	0	0	0	0	0	46	0	0	0	0	0	0	17	0	0	0	0	0	0	0	0
WD-S8-0056	15504	39	5257	405	0	504	0	0	8	41	3	1359	1301	0	345	0	0	0	182	88	0	0	45	0	0	0	64	0	39	0	0	12	0	1581	528	5	1216	0	0	0	520	0	0	0	463	0	67	6	101
WD-S9-0014	25711	8	77	8	0	0	0	0	0	0	2	0	0	0	0	0	0	0	0	7	0	495	0	0	0	0	0	0	0	0	0	0	0	0	0	0	0	0	0	0	7	0	0	0	0	0	0	0	0
WD-S9-0028	25482	21	146	11	0	109	0	0	0	0	50	0	0	0	0	0	0	15	0	0	0	300	0	0	0	0	0	0	0	0	0	0	0	0	0	0	0	0	0	0	3	0	0	0	42	0	0	0	0
WD-S9-0042	21428	0	188	0	0	17	0	0	0	0	1827	0	0	0	0	0	0	0	0	14	0	2319	0	0	0	0	0	0	0	0	0	0	0	0	0	0	0	0	0	0	7	0	0	0	19	0	0	0	0
WD-S9-0056	15423	24	175	24	0	255	0	0	0	0	12668	0	0	0	0	0	0	0	0	72	0	1259	0	0	0	0	0	0	0	0	0	0	0	0	0	0	0	0	0	0	87	0	0	0	88	0	0	0	0
WF-BR-0014	36	18172	0	1979	5375	0	406	0	418	0	0	0	111	0	8	0	2499	0	0	0	0	0	0	0	0	0	16	579	126	0	15	79	0	0	14	31	0	0	0	239	0	0	0	0	21	0	10	14	0
WF-BR-0028	17	20805	8	1657	6653	0	676	0	208	0	0	0	54	0	15	0	2601	0	0	0	0	0	0	0	0	0	0	1522	62	0	12	40	0	0	4	27	0	0	0	293	0	0	0	0	0	0	0	0	0
WF-BR-0056	15	1322	5	4780	844	0	901	0	743	0	0	0	291	0	32	0	209	0	0	0	0	0	0	0	0	0	34	1695	332	0	95	131	0	0	41	33	0	0	0	204	0	0	0	0	27	0	19	0	26
WF-FK-0014	62	9207	7	8787	5102	0	1622	0	2064	0	0	0	1479	0	231	0	972	4	0	0	0	0	0	0	0	21	242	3525	1481	0	254	537	0	0	237	36	0	0	0	113	0	0	0	12	285	0	100	70	167
WF-FK-0028	48	47215	5	3315	23583	0	3885	10	817	0	5	0	1300	0	79	2	4435	0	12	0	0	0	0	0	0	0	117	744	360	0	86	340	0	0	26	49	0	0	0	1716	0	0	0	69	61	0	15	0	20
WF-FK-0042	58	6611	20	6096	6118	0	10379	0	2263	0	0	0	2259	0	152	0	1003	0	0	0	0	0	0	19	0	0	280	1278	1321	0	191	547	0	0	141	38	0	0	0	424	0	0	0	0	276	0	112	0	167
WF-FK-0056	7102	1672	246	11181	2037	628	3086	0	304	0	357	0	241	37	12	160	915	346	0	86	0	2129	0	0	0	0	24	2905	235	0	60	81	0	0	21	22	0	0	0	150	0	132	0	0	189	0	11	0	30
WF-HWSs-0021	16	0	0	0	0	5	0	0	0	0	0	0	0	0	0	0	0	0	0	0	0	0	0	0	0	0	0	0	0	0	0	0	0	0	0	0	0	0	0	0	0	0	0	0	0	0	0	0	0
WF-HWSs-0035	39	10795	11	117	6456	10	12880	12	13	0	14	370	37	0	0	83	3533	18	20	54	0	0	0	0	0	0	23	32	43	0	8	24	0	0	0	124	0	0	0	1538	0	44	0	0	0	0	0	30	0
WF-HWSs-0049	16	13271	0	3297	8230	14	16284	5	363	0	0	0	360	0	88	0	5643	0	0	0	0	0	0	0	0	0	74	3936	455	0	136	194	0	0	50	385	0	0	0	819	0	0	0	0	54	0	18	44	31
WF-HWSs-0063	33	6642	20	416	2803	22	30084	0	128	0	0	0	163	0	37	0	6584	0	0	0	0	0	0	0	0	0	44	156	107	0	49	68	0	0	0	181	0	0	0	548	0	0	0	0	30	0	0	36	0
WF-LL-0021	23	17963	0	3200	3526	0	583	0	308	0	0	0	250	0	24	12	2196	0	0	0	0	0	0	0	0	0	32	413	592	0	1743	1840	0	0	89	337	0	0	0	682	0	0	0	18	32	0	14	0	9
WF-LL-0035	0	17368	3	471	1241	0	52	0	45	25	0	0	0	0	0	0	180	0	0	0	0	0	0	0	0	0	0	76	201	0	1393	624	0	0	204	202	0	0	0	127	0	0	0	0	0	0	0	47	0
WF-LL-0049	23	20232	8	3855	1391	11	21	0	182	0	0	0	87	0	0	0	458	0	0	0	0	0	0	0	0	0	15	363	830	0	874	1762	0	0	227	359	0	0	0	150	0	0	0	0	0	0	0	25	0
WF-LL-0063	74	26923	61	627	2950	28	119	0	75	31	0	0	33	0	15	0	495	0	0	0	0	53	0	0	0	0	0	78	696	0	317	675	0	0	2735	327	0	0	0	347	0	0	0	0	0	0	0	302	0
WF-S10-0014	42	9505	6	8559	4158	0	968	0	721	0	0	0	89	0	17	0	1693	0	0	0	52	0	0	0	0	0	260	89	466	0	2505	462	0	0	59	356	0	0	0	274	0	0	0	0	0	0	14	8	28
WF-S10-0028	23	6805	0	14220	2857	0	2830	0	782	0	5	0	670	0	99	0	1279	0	0	0	248	0	0	0	0	0	202	893	972	0	895	551	0	0	78	706	0	0	0	419	0	0	0	12	67	0	49	0	79
WF-S10-0042	37	4558	0	6871	2663	0	906	0	625	0	3	0	223	0	12	0	297	0	3	0	65	0	0	0	0	0	187	135	735	0	2933	401	0	0	14	390	0	0	0	262	0	0	0	0	19	0	0	0	7
WF-S10-0056	16	6655	4	11474	3171	0	73	0	134	0	0	4	0	0	0	0	75	0	0	0	0	0	0	0	0	0	478	0	191	0	236	226	0	0	0	556	0	0	0	32	0	0	0	0	0	0	0	0	4
WF-S12-0021	75	6227	10	16435	1633	0	749	0	3506	0	0	0	1018	0	6616	0	118	4	8	0	0	0	0	0	0	0	409	706	1468	0	513	1254	0	0	116	780	0	0	0	423	9	0	0	0	301	0	106	3014	184
WF-S12-0035	1346	9426	1213	2202	1206	29	88	0	535	5	0	4	189	0	1255	48	104	0	1691	0	22	0	0	0	0	0	325	98	1352	0	269	509	0	0	1329	571	0	0	0	241	0	22	0	0	43	0	90	242	252
WF-S12-0063	52	1922	20	21172	802	0	286	0	1535	0	0	0	999	0	5193	0	27	0	0	0	0	0	0	0	0	0	497	589	682	0	218	931	0	0	198	413	0	0	0	132	0	0	0	0	65	0	114	1002	255
WF-S15-0021	0	2101	3	2339	464	0	71	0	199	0	0	0	1226	0	1964	0	127	0	0	0	0	0	0	0	0	0	756	93	1898	0	490	527	0	0	783	16	0	0	0	306	0	0	0	0	185	0	2733	494	1632
WF-S15-0035	16	1994	6	6730	332	0	59	0	434	0	0	0	1121	0	338	0	153	0	0	0	0	0	0	0	0	0	907	67	1088	0	557	578	0	0	404	13	0	0	0	236	0	0	0	0	30	0	525	236	1380
WF-S15-0049	13	2762	10	2903	313	0	43	0	412	0	0	0	2714	0	730	0	55	3	0	0	0	0	0	0	0	0	1834	69	1066	0	357	1017	0	0	995	25	0	0	0	225	0	0	0	0	75	0	1290	945	3210
WF-S15-0063	34	3386	19	2538	426	0	119	0	224	0	0	0	1641	0	311	0	457	0	0	0	0	0	0	0	0	0	4516	55	1038	0	379	916	0	0	1521	18	0	0	0	205	0	0	0	0	13	0	201	258	274
WF-S17-0014	23	10265	15	929	2400	0	43	10	138	14	0	0	3752	0	41	0	754	0	0	0	0	0	0	0	0	0	1682	0	477	0	100	200	0	0	731	201	0	0	0	462	0	0	0	0	290	0	2264	352	1253
WF-S17-0028	18	1635	5	1009	785	0	57	0	521	0	0	0	5868	0	24	0	143	0	0	0	0	0	0	0	0	0	5571	0	322	0	20	206	0	0	2501	15	0	0	0	244	0	0	0	0	0	0	2977	97	156
WF-S17-0042	139	2333	8	3301	599	5	891	40	572	0	3	0	5003	0	83	0	335	0	0	0	0	0	0	0	0	0	3562	0	1324	0	568	1195	0	0	1737	31	0	0	0	444	46	0	0	0	305	16	1667	139	2158
WF-S17-0056	44	12	0	0	0	0	0	0	0	0	0	0	0	0	0	0	0	0	0	0	0	0	0	0	0	0	0	0	0	0	0	0	0	0	0	0	0	0	0	0	0	0	0	0	0	0	0	0	0
WF-S18-0014	24	1029	8	873	313	0	90	0	147	0	0	0	2704	0	69	0	243	0	0	0	0	0	0	0	0	0	1174	0	502	0	213	203	0	0	507	22	0	0	0	112	0	0	0	0	229	0	1370	44	872
WF-S18-0028	0	2606	6	1512	625	6	124	0	702	0	3	0	5258	0	35	0	208	0	0	0	0	0	0	0	0	0	2481	0	412	0	26	148	0	0	1722	185	0	0	0	228	0	0	0	0	0	0	312	192	89
WF-S18-0042	39	2769	13	1775	728	0	748	13	281	0	14	0	882	0	44	0	432	0	0	0	0	0	0	0	0	0	916	27	801	0	351	549	0	0	1637	119	0	0	0	372	0	0	0	0	252	0	1180	215	1145
WF-S18-0056	41	2750	0	2614	413	0	232	0	154	0	0	0	891	0	110	2	485	0	0	0	0	0	0	0	0	0	3129	53	776	0	213	488	0	0	1352	163	0	0	0	579	0	0	0	0	58	0	1686	132	853
WF-S20-0021	5	4489	7	228	1158	8	1413	0	47	0	0	0	1176	6	35	0	1016	0	0	0	0	0	0	0	0	0	227	0	245	0	29	62	0	0	279	69	0	0	0	309	10	0	0	0	107	0	389	149	267
WF-S20-0035	25	6131	7	2878	1253	92	4506	0	428	22	0	0	3629	0	0	0	2098	0	6	0	181	0	0	0	0	0	2562	0	1028	0	333	551	0	0	2383	282	0	0	0	725	0	0	0	0	32	0	1267	239	584
WF-S20-0049	26	1129	7	1278	137	9	405	0	198	0	0	0	2880	0	115	0	160	0	0	16	159	0	0	0	0	0	2400	29	503	0	108	503	0	0	819	51	0	0	0	159	0	0	0	0	324	0	1547	143	1426
WF-S20-0063	62	3829	19	1173	465	158	554	0	195	0	0	0	4062	0	42	0	362	0	0	0	170	0	0	0	0	0	1786	0	565	0	145	351	0	0	1040	63	0	0	0	252	0	0	0	0	36	0	1475	242	1301
WF-S26-0021	38	2384	0	8717	1141	0	532	0	10558	0	0	0	2118	0	243	0	220	0	0	0	0	0	0	0	0	0	613	1240	911	0	568	999	0	0	269	339	0	0	0	332	0	0	0	0	153	0	111	202	251
WF-S26-0035	26	1765	6	10559	1971	16	144	0	1687	0	4	0	634	0	66	0	68	0	0	0	0	0	0	0	0	0	296	242	706	0	878	514	0	0	172	296	0	0	0	116	0	0	0	0	56	0	91	181	279
WF-S26-0049	50	1375	14	27614	856	0	269	0	3517	0	0	0	1172	0	194	0	40	0	0	0	0	0	0	0	0	0	439	447	444	0	260	505	0	0	196	258	0	0	0	151	0	0	0	0	49	0	162	519	278
WF-S26-0063	0	1665	2	18142	1105	0	175	0	3436	0	0	0	462	0	100	0	43	0	0	0	0	0	0	0	0	0	335	337	563	0	1851	693	0	0	225	413	0	0	0	105	0	0	0	0	57	0	108	544	242
WF-S27-0021	5727	689	4999	187	143	1737	18	0	105	5747	855	0	64	0	64	0	34	0	0	0	0	1147	0	0	0	0	10	0	34	0	28	18	0	0	0	18	0	0	0	66	0	0	0	0	32	0	13	56	9
WF-S27-0035	2130	9151	879	7230	1813	206	364	2344	1679	0	179	0	866	0	2129	0	583	0	0	93	0	0	0	0	0	0	204	247	267	0	388	359	0	0	186	416	0	0	0	816	6	0	0	0	292	560	232	599	388
WF-S27-0049	36	6735	16	11431	1714	19	249	0	1229	0	13	17	416	0	2998	7	154	0	6	0	0	0	0	0	0	0	235	222	319	0	173	341	0	0	165	426	0	0	0	837	0	0	0	0	41	0	181	465	240
WF-S27-0063	59	5893	11	6377	1423	0	206	56	1901	0	49	0	284	0	1248	0	88	0	0	0	0	0	0	0	0	0	117	170	179	0	161	164	0	0	1160	354	0	0	0	304	0	0	0	0	41	22	140	380	145
WF-S32-0021	8306	2368	102	555	989	40	472	4	38	1117	15457	0	26	0	8	0	208	0	9	0	0	36	0	0	0	0	34	36	40	0	16	81	0	0	3	52	0	0	0	93	0	0	0	12	27	0	6	24	6
WF-S32-0035	0	15734	9	5935	5648	0	717	6	373	0	0	0	155	0	15	0	998	0	0	0	0	0	0	0	0	0	142	427	184	0	92	202	0	0	26	124	0	0	0	394	0	0	0	0	0	0	19	43	26
WF-S32-0063	31	17209	0	3712	6660	8	493	0	194	0	0	0	46	0	0	0	546	0	0	0	0	0	0	0	0	0	44	583	81	0	231	94	0	0	10	108	0	0	0	94	0	0	0	0	0	6	5	19	0
WF-S33-0014	4933	534	125	154	86	222	51	5375	9	129	730	0	0	0	0	0	9	0	0	162	0	561	0	0	0	0	0	20	0	0	54	32	0	0	0	67	0	0	0	9	1044	0	0	0	57	1448	0	0	11
WF-S33-0028	13	8707	0	1646	1784	0	1899	0	456	0	0	0	149	0	21	0	3029	0	0	0	0	3	0	0	0	0	140	509	102	0	139	203	0	0	156	2477	0	0	0	895	0	0	0	0	19	0	0	25	191
WF-S33-0042	16	8406	10	1458	1573	32	1993	0	356	0	0	0	281	0	39	0	2000	0	0	0	0	0	0	7	0	0	173	1157	252	0	2158	1419	0	0	393	2184	0	0	0	868	0	0	0	0	39	0	0	89	601
WF-S33-0056	489	32919	0	1057	4470	68	2272	0	138	0	29	0	48	0	91	0	1621	0	0	14	0	137	0	0	0	0	421	180	26	0	224	508	0	0	68	11217	0	0	0	923	0	0	0	0	30	0	0	0	12
WF-S34-0014	76	10469	8	4255	1037	0	61	0	380	0	0	0	179	0	848	0	82	0	0	0	0	0	0	0	0	0	93	83	77	0	68	198	0	0	124	65	0	0	0	264	0	0	0	10	0	0	79	331	68
WF-S34-0028	104	9850	0	4632	1466	43	228	5058	1103	0	65	0	714	0	3593	0	359	0	0	0	0	24	0	0	0	0	119	304	263	0	136	311	0	0	77	184	0	0	0	594	24	0	0	0	65	1392	92	519	232
WF-S34-0056	26	24159	9	6158	4728	5	902	0	310	0	0	0	312	0	357	0	907	0	0	0	0	0	0	0	0	0	165	593	406	0	443	726	0	0	199	329	0	0	0	800	0	0	0	0	28	0	134	422	81
WF-S5-0021	11	7255	4	2274	2933	0	4319	0	299	0	0	0	207	0	20	0	2863	0	0	0	0	0	0	0	0	0	285	493	256	0	259	333	0	0	18	324	0	0	0	776	0	0	0	12	46	0	32	0	19
WF-S5-0035	23	7300	0	4344	3182	18	9883	11	768	0	0	0	839	0	71	0	1867	0	0	0	0	0	0	22	0	0	618	1537	1089	0	326	470	0	0	132	233	0	0	0	494	0	8	0	0	134	0	102	0	164
WF-S5-0063	15	1178	13	12955	805	0	956	0	3888	0	0	0	905	0	91	0	135	4	0	0	0	0	0	0	0	0	233	5565	875	0	299	1081	0	0	117	126	0	0	0	109	0	0	0	0	178	0	71	59	90
WF-S6-0014	78	5760	9	13379	2315	0	0	0	1916	0	0	0	371	0	1147	0	33	0	9	0	0	0	0	0	0	0	192	437	641	0	2369	688	0	0	603	169	0	0	0	65	0	0	0	0	52	0	46	140	104
WF-S6-0028	16	7984	0	5127	2602	0	221	0	1363	0	0	0	478	0	1770	0	250	0	0	0	0	0	0	0	0	0	154	430	395	0	437	330	0	0	56	201	0	0	0	430	0	0	0	15	55	0	52	171	105
WF-S6-0042	51	15658	9	4419	4759	0	62	21	1118	0	6	147	354	0	2246	51	34	7	16	38	0	0	0	0	0	0	240	201	406	0	523	377	0	0	4165	513	17	0	0	101	0	46	0	0	58	0	91	405	153
WF-S7-0021	1450	314	3370	194	73	117	17	0	54	239	0	0	29	9	64	0	32	10	3643	0	4938	0	0	0	0	0	5	0	16	0	13	15	0	0	5	12	0	0	0	20	0	0	0	0	48	0	0	17	6
WF-S7-0035	0	5471	9	3716	2294	0	412	0	2097	0	0	0	729	0	3311	0	220	0	0	0	11	0	0	0	0	0	103	353	188	0	212	481	0	0	391	372	0	0	0	278	0	0	0	0	36	0	41	335	119
WF-S7-0049	13	7969	4	14437	4431	9	140	0	3943	0	5	0	1368	0	4935	0	75	0	0	0	0	0	0	0	0	0	586	1196	715	0	392	724	0	0	163	687	0	0	0	282	0	0	0	9	89	0	116	792	357
WF-S7-0063	314	8048	0	9606	3773	60	170	57	1761	0	19	0	417	0	3164	16	141	20	0	0	18	110	0	0	0	0	303	403	333	0	776	434	0	0	96	315	0	0	0	325	0	0	0	0	59	0	102	367	179
WF-S8-0014	11502	541	586	184	0	182	0	0	55	0	2	0	0	0	87	0	0	0	0	86	0	3980	0	0	0	0	11	0	0	0	4	15	0	0	14	15	0	0	0	20	5	0	0	0	161	0	17	31	0
WF-S8-0028	45	25807	0	4771	2095	0	68	0	835	0	0	0	957	0	3156	0	124	0	0	0	0	0	0	0	0	0	114	151	250	0	96	445	0	0	108	494	0	0	0	516	0	0	0	0	80	0	110	334	0
WF-S8-0042	2116	5136	87	8220	869	0	377	0	836	0	0	15	2961	11	2464	0	185	7	0	0	0	0	0	0	0	0	146	325	808	0	167	432	0	8	167	253	8	0	0	282	4	0	0	0	379	0	153	466	37
WF-S9-0014	82	11029	9	9130	2670	0	107	0	3455	0	0	0	394	0	1166	0	138	0	0	0	0	0	0	0	0	0	750	255	414	0	370	470	0	0	76	280	0	0	0	277	0	0	0	14	46	0	64	2023	614
WF-S9-0028	19	14010	5	4886	2411	0	126	0	1205	0	0	0	336	0	1470	0	366	0	0	0	0	0	0	0	11	0	205	217	274	0	156	251	0	0	41	214	0	0	0	469	0	0	0	15	21	0	57	670	141
WF-S9-0042	124	8438	23	6931	2927	16	351	62	1957	0	68	5	643	0	1599	0	76	0	0	0	0	18	0	0	0	0	751	383	324	0	1084	387	0	0	136	330	0	0	0	319	98	0	0	0	65	0	77	3985	334
WF-S9-0056	31	13169	0	6105	4295	0	211	0	1161	0	0	0	152	0	1110	11	250	0	0	0	0	9	0	0	0	0	224	140	172	0	319	182	0	0	50	167	0	0	0	472	0	0	0	0	0	0	43	396	131
[truncated: 4,567 more columns]

## Sheet: Sheet4. NICU1_ASVs taxonomy
	Kingdom	Phylum	Class	Order	Family	Genus
ASV_16S_1	Bacteria	Proteobacteria	Gammaproteobacteria	Burkholderiales	Comamonadaceae	Delftia
ASV_16S_2	Bacteria	Proteobacteria	Alphaproteobacteria	Sphingomonadales	Sphingomonadaceae	Sphingomonas
ASV_16S_3	Bacteria	Bacteroidota	Bacteroidia	Flavobacteriales	Weeksellaceae	Elizabethkingia
ASV_16S_4	Bacteria	Proteobacteria	Gammaproteobacteria	Burkholderiales	Comamonadaceae	Schlegelella
ASV_16S_5	Bacteria	Proteobacteria	Alphaproteobacteria	Sphingomonadales	Sphingomonadaceae	NA
ASV_16S_6	Bacteria	Proteobacteria	Alphaproteobacteria	Rhizobiales	Beijerinckiaceae	Methylobacterium-Methylorubrum
ASV_16S_7	Bacteria	Proteobacteria	Alphaproteobacteria	Rhizobiales	Rhizobiales Incertae Sedis	Phreatobacter
ASV_16S_8	Bacteria	Proteobacteria	Gammaproteobacteria	Enterobacterales	Yersiniaceae	Serratia
ASV_16S_9	Bacteria	Proteobacteria	Gammaproteobacteria	Xanthomonadales	Xanthomonadaceae	Vulcaniibacterium
ASV_16S_10	Bacteria	Proteobacteria	Gammaproteobacteria	Burkholderiales	Comamonadaceae	Acidovorax
ASV_16S_11	Bacteria	Proteobacteria	Alphaproteobacteria	Acetobacterales	Acetobacteraceae	Rhodovarius
ASV_16S_12	Bacteria	Proteobacteria	Gammaproteobacteria	Pseudomonadales	Pseudomonadaceae	Pseudomonas
ASV_16S_13	Bacteria	Proteobacteria	Alphaproteobacteria	Reyranellales	Reyranellaceae	Reyranella
ASV_16S_14	Bacteria	Proteobacteria	Gammaproteobacteria	Pseudomonadales	Pseudomonadaceae	Pseudomonas
ASV_16S_15	Bacteria	Proteobacteria	Alphaproteobacteria	Acetobacterales	Acetobacteraceae	NA
ASV_16S_16	Bacteria	Proteobacteria	Gammaproteobacteria	Pseudomonadales	Moraxellaceae	Acinetobacter
ASV_16S_17	Bacteria	Proteobacteria	Gammaproteobacteria	Burkholderiales	Comamonadaceae	NA
ASV_16S_18	Bacteria	Proteobacteria	Gammaproteobacteria	Pseudomonadales	Moraxellaceae	Enhydrobacter
ASV_16S_19	Bacteria	Proteobacteria	Gammaproteobacteria	Xanthomonadales	Xanthomonadaceae	Stenotrophomonas
ASV_16S_20	Bacteria	Proteobacteria	Gammaproteobacteria	Xanthomonadales	Xanthomonadaceae	Stenotrophomonas
ASV_16S_21	Bacteria	Proteobacteria	Alphaproteobacteria	Sphingomonadales	Sphingomonadaceae	Sphingomonas
ASV_16S_22	Bacteria	Bacteroidota	Bacteroidia	Flavobacteriales	Weeksellaceae	Elizabethkingia
ASV_16S_23	Bacteria	Firmicutes	Bacilli	Staphylococcales	Staphylococcaceae	Staphylococcus
ASV_16S_24	Bacteria	Proteobacteria	Gammaproteobacteria	Xanthomonadales	Xanthomonadaceae	Stenotrophomonas
ASV_16S_25	Bacteria	Proteobacteria	Gammaproteobacteria	Enterobacterales	Enterobacteriaceae	NA
ASV_16S_26	Bacteria	Proteobacteria	Gammaproteobacteria	Enterobacterales	Enterobacteriaceae	NA
ASV_16S_27	Bacteria	Bacteroidota	Bacteroidia	Chitinophagales	Chitinophagaceae	Flavisolibacter
ASV_16S_28	Bacteria	Proteobacteria	Gammaproteobacteria	Burkholderiales	Comamonadaceae	Schlegelella
ASV_16S_29	Bacteria	Proteobacteria	Alphaproteobacteria	Rhizobiales	Rhizobiales Incertae Sedis	Phreatobacter
ASV_16S_30	Bacteria	Proteobacteria	Gammaproteobacteria	Burkholderiales	Comamonadaceae	Delftia
ASV_16S_31	Bacteria	Proteobacteria	Gammaproteobacteria	Burkholderiales	Comamonadaceae	NA
ASV_16S_32	Bacteria	Proteobacteria	Alphaproteobacteria	Sphingomonadales	Sphingomonadaceae	NA
ASV_16S_33	Bacteria	Proteobacteria	Gammaproteobacteria	Burkholderiales	Burkholderiaceae	Cupriavidus
ASV_16S_34	Bacteria	Proteobacteria	Gammaproteobacteria	Pseudomonadales	Pseudomonadaceae	Pseudomonas
ASV_16S_35	Bacteria	Proteobacteria	Gammaproteobacteria	Burkholderiales	Rhodocyclaceae	NA
ASV_16S_36	Bacteria	Proteobacteria	Gammaproteobacteria	Salinisphaerales	Solimonadaceae	Nevskia
ASV_16S_37	Bacteria	Proteobacteria	Gammaproteobacteria	Pseudomonadales	Pseudomonadaceae	Pseudomonas
ASV_16S_38	Bacteria	Actinobacteriota	Actinobacteria	Bifidobacteriales	Bifidobacteriaceae	Bifidobacterium
ASV_16S_39	Bacteria	Proteobacteria	Gammaproteobacteria	Xanthomonadales	Xanthomonadaceae	Stenotrophomonas
ASV_16S_40	Bacteria	Proteobacteria	Alphaproteobacteria	Rhizobiales	Hyphomicrobiaceae	Hyphomicrobium
ASV_16S_41	Bacteria	Proteobacteria	Gammaproteobacteria	Burkholderiales	Comamonadaceae	NA
ASV_16S_42	Bacteria	Proteobacteria	Gammaproteobacteria	Pseudomonadales	Moraxellaceae	Acinetobacter
ASV_16S_43	Bacteria	Actinobacteriota	Actinobacteria	Bifidobacteriales	Bifidobacteriaceae	Bifidobacterium
ASV_16S_44	Bacteria	Proteobacteria	Gammaproteobacteria	Xanthomonadales	Xanthomonadaceae	Stenotrophomonas
ASV_16S_45	Bacteria	Proteobacteria	Alphaproteobacteria	Rhizobiales	Rhizobiales Incertae Sedis	Phreatobacter
ASV_16S_46	Bacteria	Proteobacteria	Gammaproteobacteria	Enterobacterales	Yersiniaceae	Serratia
ASV_16S_47	Bacteria	Proteobacteria	Gammaproteobacteria	Burkholderiales	Nitrosomonadaceae	DSSD61
ASV_16S_48	Bacteria	Proteobacteria	Alphaproteobacteria	Sphingomonadales	Sphingomonadaceae	Blastomonas
ASV_16S_49	Bacteria	Proteobacteria	Gammaproteobacteria	Burkholderiales	TRA3-20	NA
ASV_16S_50	Bacteria	Proteobacteria	Gammaproteobacteria	Xanthomonadales	Xanthomonadaceae	Stenotrophomonas
ASV_16S_51	Bacteria	Proteobacteria	Gammaproteobacteria	Enterobacterales	Yersiniaceae	Serratia
ASV_16S_52	Bacteria	Proteobacteria	Gammaproteobacteria	Pseudomonadales	Moraxellaceae	Acinetobacter
ASV_16S_53	Bacteria	Proteobacteria	Gammaproteobacteria	Pseudomonadales	Moraxellaceae	Acinetobacter
ASV_16S_54	Bacteria	Proteobacteria	Alphaproteobacteria	Rhizobiales	Beijerinckiaceae	Bosea
ASV_16S_55	Bacteria	Proteobacteria	Alphaproteobacteria	Sphingomonadales	Sphingomonadaceae	Porphyrobacter
ASV_16S_56	Bacteria	Proteobacteria	Gammaproteobacteria	Enterobacterales	Enterobacteriaceae	Escherichia-Shigella
ASV_16S_57	Bacteria	Proteobacteria	Gammaproteobacteria	Enterobacterales	Enterobacteriaceae	NA
ASV_16S_58	Bacteria	Proteobacteria	Gammaproteobacteria	Xanthomonadales	Xanthomonadaceae	Stenotrophomonas
ASV_16S_59	Bacteria	Proteobacteria	Gammaproteobacteria	Burkholderiales	Alcaligenaceae	Achromobacter
ASV_16S_60	Bacteria	Proteobacteria	Gammaproteobacteria	Burkholderiales	Comamonadaceae	Delftia
ASV_16S_61	Bacteria	Bacteroidota	Bacteroidia	Flavobacteriales	Weeksellaceae	Chryseobacterium
ASV_16S_62	Bacteria	Proteobacteria	Gammaproteobacteria	Burkholderiales	Comamonadaceae	NA
ASV_16S_63	Bacteria	Proteobacteria	Gammaproteobacteria	Enterobacterales	NA	NA
ASV_16S_64	Bacteria	Proteobacteria	Alphaproteobacteria	Sphingomonadales	Sphingomonadaceae	Sphingomonas
ASV_16S_65	Bacteria	Proteobacteria	Gammaproteobacteria	Enterobacterales	Enterobacteriaceae	Klebsiella
ASV_16S_66	Bacteria	Proteobacteria	Gammaproteobacteria	Burkholderiales	Comamonadaceae	Diaphorobacter
ASV_16S_67	Bacteria	Firmicutes	Bacilli	Lactobacillales	Lactobacillaceae	Lacticaseibacillus
ASV_16S_68	Bacteria	Proteobacteria	Gammaproteobacteria	Burkholderiales	Nitrosomonadaceae	DSSD61
ASV_16S_69	Bacteria	Proteobacteria	Alphaproteobacteria	Sphingomonadales	Sphingomonadaceae	Sphingomonas
ASV_16S_70	Bacteria	Proteobacteria	Alphaproteobacteria	Rhizobiales	Beijerinckiaceae	Methylobacterium-Methylorubrum
ASV_16S_71	Bacteria	Proteobacteria	Alphaproteobacteria	Sphingomonadales	Sphingomonadaceae	Novosphingobium
ASV_16S_72	Bacteria	Actinobacteriota	Actinobacteria	Corynebacteriales	Mycobacteriaceae	Mycobacterium
ASV_16S_73	Bacteria	Bacteroidota	Bacteroidia	Flavobacteriales	Weeksellaceae	Elizabethkingia
ASV_16S_74	Bacteria	Proteobacteria	Gammaproteobacteria	Enterobacterales	Enterobacteriaceae	NA
ASV_16S_75	Bacteria	Proteobacteria	Alphaproteobacteria	Rhizobiales	Rhizobiaceae	Allorhizobium-Neorhizobium-Pararhizobium-Rhizobium
ASV_16S_76	Bacteria	Actinobacteriota	Actinobacteria	Bifidobacteriales	Bifidobacteriaceae	Bifidobacterium
ASV_16S_77	Bacteria	Proteobacteria	Gammaproteobacteria	Burkholderiales	Comamonadaceae	NA
ASV_16S_78	Bacteria	Bacteroidota	Bacteroidia	Flavobacteriales	Weeksellaceae	Elizabethkingia
ASV_16S_79	Bacteria	Proteobacteria	Gammaproteobacteria	Burkholderiales	Comamonadaceae	Delftia
ASV_16S_80	Bacteria	Bacteroidota	Bacteroidia	Flavobacteriales	Weeksellaceae	Elizabethkingia
ASV_16S_81	Bacteria	Proteobacteria	Gammaproteobacteria	Burkholderiales	Comamonadaceae	NA
ASV_16S_82	Bacteria	Proteobacteria	Gammaproteobacteria	Burkholderiales	Rhodocyclaceae	Dechlorosoma
ASV_16S_83	Bacteria	Proteobacteria	Alphaproteobacteria	Sphingomonadales	Sphingomonadaceae	NA
ASV_16S_84	Bacteria	Proteobacteria	Alphaproteobacteria	Rhizobiales	Rhizobiaceae	Ochrobactrum
ASV_16S_85	Bacteria	Firmicutes	Bacilli	Lactobacillales	Streptococcaceae	Streptococcus
ASV_16S_87	Bacteria	Proteobacteria	Gammaproteobacteria	Burkholderiales	TRA3-20	NA
ASV_16S_88	Bacteria	Proteobacteria	Alphaproteobacteria	Rhizobiales	Xanthobacteraceae	Xanthobacter
ASV_16S_89	Bacteria	Proteobacteria	Alphaproteobacteria	Rhizobiales	Xanthobacteraceae	Bradyrhizobium
ASV_16S_90	Bacteria	Proteobacteria	Gammaproteobacteria	Enterobacterales	Enterobacteriaceae	Enterobacter
ASV_16S_91	Bacteria	Proteobacteria	Gammaproteobacteria	Enterobacterales	Enterobacteriaceae	Klebsiella
ASV_16S_92	Bacteria	Proteobacteria	Gammaproteobacteria	Enterobacterales	Erwiniaceae	NA
ASV_16S_93	Bacteria	Proteobacteria	Alphaproteobacteria	Rhizobiales	Xanthobacteraceae	NA
ASV_16S_94	Bacteria	Proteobacteria	Gammaproteobacteria	Burkholderiales	Burkholderiaceae	Cupriavidus
ASV_16S_95	Bacteria	Proteobacteria	Gammaproteobacteria	Burkholderiales	Rhodocyclaceae	Dechlorosoma
ASV_16S_96	Bacteria	Proteobacteria	Gammaproteobacteria	Burkholderiales	Comamonadaceae	Comamonas
ASV_16S_97	Bacteria	Firmicutes	Bacilli	Staphylococcales	Staphylococcaceae	Staphylococcus
ASV_16S_98	Bacteria	Firmicutes	Bacilli	Staphylococcales	Staphylococcaceae	Staphylococcus
ASV_16S_99	Bacteria	Proteobacteria	Alphaproteobacteria	Rhizobiales	Xanthobacteraceae	NA
ASV_16S_101	Bacteria	Proteobacteria	Gammaproteobacteria	Enterobacterales	Enterobacteriaceae	Klebsiella
ASV_16S_102	Bacteria	Proteobacteria	Alphaproteobacteria	Sphingomonadales	Sphingomonadaceae	Sphingomonas
ASV_16S_103	Bacteria	Actinobacteriota	Actinobacteria	Corynebacteriales	Mycobacteriaceae	Mycobacterium
ASV_16S_104	Bacteria	Proteobacteria	Alphaproteobacteria	Sphingomonadales	Sphingomonadaceae	Qipengyuania
ASV_16S_105	Bacteria	Proteobacteria	Alphaproteobacteria	Rhizobiales	Beijerinckiaceae	Bosea
ASV_16S_106	Bacteria	Proteobacteria	Gammaproteobacteria	Enterobacterales	Enterobacteriaceae	Enterobacter
ASV_16S_107	Bacteria	Proteobacteria	Alphaproteobacteria	Rhizobiales	Rhizobiaceae	Allorhizobium-Neorhizobium-Pararhizobium-Rhizobium
ASV_16S_108	Bacteria	Proteobacteria	Gammaproteobacteria	Burkholderiales	Comamonadaceae	NA
ASV_16S_109	Bacteria	Firmicutes	Bacilli	Lactobacillales	Enterococcaceae	Enterococcus
ASV_16S_111	Bacteria	Proteobacteria	Gammaproteobacteria	Burkholderiales	NA	NA
ASV_16S_112	Bacteria	Proteobacteria	Gammaproteobacteria	Pseudomonadales	Moraxellaceae	Acinetobacter
ASV_16S_113	Bacteria	Proteobacteria	Alphaproteobacteria	Sphingomonadales	Sphingomonadaceae	Sphingomonas
ASV_16S_114	Bacteria	Proteobacteria	Alphaproteobacteria	Rhizobiales	Xanthobacteraceae	Afipia
ASV_16S_116	Bacteria	Proteobacteria	Alphaproteobacteria	Rhizobiales	Xanthobacteraceae	NA
ASV_16S_117	Bacteria	Proteobacteria	Gammaproteobacteria	Burkholderiales	Comamonadaceae	Delftia
ASV_16S_118	Bacteria	Proteobacteria	Gammaproteobacteria	Burkholderiales	Comamonadaceae	Acidovorax
ASV_16S_119	Bacteria	Proteobacteria	Gammaproteobacteria	Burkholderiales	Comamonadaceae	NA
ASV_16S_120	Bacteria	Proteobacteria	Gammaproteobacteria	Burkholderiales	Rhodocyclaceae	Dechlorosoma
ASV_16S_121	Bacteria	Proteobacteria	Gammaproteobacteria	Pseudomonadales	Pseudomonadaceae	Pseudomonas
ASV_16S_122	Bacteria	Proteobacteria	Gammaproteobacteria	Burkholderiales	Comamonadaceae	NA
ASV_16S_123	Bacteria	Proteobacteria	Alphaproteobacteria	Rhodobacterales	Rhodobacteraceae	NA
ASV_16S_124	Bacteria	Proteobacteria	Gammaproteobacteria	Burkholderiales	Comamonadaceae	NA
ASV_16S_125	Bacteria	Proteobacteria	Gammaproteobacteria	Pseudomonadales	Moraxellaceae	Acinetobacter
ASV_16S_126	Bacteria	Proteobacteria	Gammaproteobacteria	Enterobacterales	Enterobacteriaceae	NA
ASV_16S_127	Bacteria	Proteobacteria	Alphaproteobacteria	Rhodobacterales	Rhodobacteraceae	Rhodobacter
ASV_16S_128	Bacteria	Proteobacteria	Gammaproteobacteria	Enterobacterales	Yersiniaceae	Serratia
ASV_16S_129	Bacteria	Proteobacteria	Gammaproteobacteria	Burkholderiales	Burkholderiaceae	Burkholderia-Caballeronia-Paraburkholderia
ASV_16S_130	Bacteria	Proteobacteria	Gammaproteobacteria	Pseudomonadales	Moraxellaceae	Acinetobacter
ASV_16S_131	Bacteria	Proteobacteria	Gammaproteobacteria	Pseudomonadales	Pseudomonadaceae	Pseudomonas
ASV_16S_132	Bacteria	Proteobacteria	Gammaproteobacteria	Pseudomonadales	Moraxellaceae	Acinetobacter
ASV_16S_133	Bacteria	Proteobacteria	Alphaproteobacteria	Caedibacterales	Caedibacteraceae	Candidatus Nucleicultrix
ASV_16S_134	Bacteria	Proteobacteria	Gammaproteobacteria	Burkholderiales	NA	NA
ASV_16S_135	Bacteria	Proteobacteria	Gammaproteobacteria	Pseudomonadales	Moraxellaceae	Acinetobacter
ASV_16S_136	Bacteria	Proteobacteria	Alphaproteobacteria	Sphingomonadales	Sphingomonadaceae	Sphingomonas
ASV_16S_137	Bacteria	Proteobacteria	Alphaproteobacteria	Rhizobiales	Xanthobacteraceae	NA
ASV_16S_138	Bacteria	Proteobacteria	Gammaproteobacteria	Pseudomonadales	Pseudomonadaceae	Pseudomonas
ASV_16S_139	Bacteria	Proteobacteria	Alphaproteobacteria	Rhizobiales	Beijerinckiaceae	Methylobacterium-Methylorubrum
ASV_16S_140	Bacteria	Proteobacteria	Gammaproteobacteria	Enterobacterales	Enterobacteriaceae	Klebsiella
ASV_16S_141	Bacteria	Proteobacteria	Alphaproteobacteria	Rhizobiales	Beijerinckiaceae	Methylobacterium-Methylorubrum
ASV_16S_142	Bacteria	Proteobacteria	Alphaproteobacteria	Sphingomonadales	Sphingomonadaceae	Sphingorhabdus
ASV_16S_143	Bacteria	Proteobacteria	Alphaproteobacteria	Sphingomonadales	Sphingomonadaceae	Sphingobium
ASV_16S_144	Bacteria	Proteobacteria	Gammaproteobacteria	Burkholderiales	Comamonadaceae	NA
ASV_16S_145	Bacteria	Bacteroidota	Bacteroidia	Chitinophagales	Chitinophagaceae	Sediminibacterium
ASV_16S_146	Bacteria	Gemmatimonadota	Gemmatimonadetes	Gemmatimonadales	Gemmatimonadaceae	Gemmatimonas
ASV_16S_147	Bacteria	Proteobacteria	Gammaproteobacteria	Enterobacterales	Enterobacteriaceae	Klebsiella
ASV_16S_148	Bacteria	Proteobacteria	Gammaproteobacteria	Burkholderiales	Comamonadaceae	NA
ASV_16S_149	Bacteria	Bacteroidota	Bacteroidia	Chitinophagales	Chitinophagaceae	Lacibacter
ASV_16S_150	Bacteria	Proteobacteria	Gammaproteobacteria	Burkholderiales	NA	NA
ASV_16S_151	Bacteria	Proteobacteria	Gammaproteobacteria	Pseudomonadales	Moraxellaceae	Acinetobacter
ASV_16S_152	Bacteria	Proteobacteria	Gammaproteobacteria	Burkholderiales	Comamonadaceae	Delftia
ASV_16S_153	Bacteria	Proteobacteria	Alphaproteobacteria	Sphingomonadales	Sphingomonadaceae	Novosphingobium
ASV_16S_154	Bacteria	Proteobacteria	Gammaproteobacteria	Pseudomonadales	Pseudomonadaceae	Pseudomonas
ASV_16S_155	Bacteria	Actinobacteriota	Actinobacteria	Bifidobacteriales	Bifidobacteriaceae	Bifidobacterium
ASV_16S_156	Bacteria	Proteobacteria	Gammaproteobacteria	Pseudomonadales	Moraxellaceae	Acinetobacter
ASV_16S_157	Bacteria	Proteobacteria	Gammaproteobacteria	Enterobacterales	Enterobacteriaceae	Enterobacter
ASV_16S_158	Bacteria	Proteobacteria	Gammaproteobacteria	Enterobacterales	Enterobacteriaceae	Enterobacter
ASV_16S_159	Bacteria	Proteobacteria	Gammaproteobacteria	Enterobacterales	NA	NA
ASV_16S_160	Bacteria	Gemmatimonadota	Gemmatimonadetes	Gemmatimonadales	Gemmatimonadaceae	Gemmatimonas
ASV_16S_161	Bacteria	Proteobacteria	Alphaproteobacteria	Sphingomonadales	Sphingomonadaceae	NA
ASV_16S_162	Bacteria	Proteobacteria	Gammaproteobacteria	Pseudomonadales	Pseudomonadaceae	Pseudomonas
ASV_16S_163	Bacteria	Proteobacteria	Alphaproteobacteria	Acetobacterales	Acetobacteraceae	NA
ASV_16S_164	Bacteria	Proteobacteria	Gammaproteobacteria	Burkholderiales	Comamonadaceae	NA
ASV_16S_165	Bacteria	Proteobacteria	Gammaproteobacteria	Enterobacterales	Enterobacteriaceae	Klebsiella
ASV_16S_166	Bacteria	Proteobacteria	Alphaproteobacteria	Sphingomonadales	Sphingomonadaceae	Sphingomonas
ASV_16S_167	Bacteria	Proteobacteria	Gammaproteobacteria	Legionellales	Legionellaceae	Legionella
ASV_16S_168	Bacteria	Proteobacteria	Gammaproteobacteria	Burkholderiales	Comamonadaceae	Diaphorobacter
ASV_16S_169	Bacteria	Proteobacteria	Gammaproteobacteria	Pseudomonadales	Pseudomonadaceae	Pseudomonas
ASV_16S_170	Bacteria	Proteobacteria	Gammaproteobacteria	Xanthomonadales	Xanthomonadaceae	Pseudoxanthomonas
ASV_16S_171	Bacteria	Bacteroidota	Bacteroidia	Flavobacteriales	Weeksellaceae	Chryseobacterium
ASV_16S_172	Bacteria	Proteobacteria	Alphaproteobacteria	Rhizobiales	Beijerinckiaceae	Methylobacterium-Methylorubrum
ASV_16S_173	Bacteria	Firmicutes	Bacilli	Staphylococcales	Staphylococcaceae	Staphylococcus
ASV_16S_174	Bacteria	Proteobacteria	Gammaproteobacteria	Xanthomonadales	Rhodanobacteraceae	Fulvimonas
ASV_16S_175	Bacteria	Proteobacteria	Gammaproteobacteria	Enterobacterales	Enterobacteriaceae	Enterobacter
ASV_16S_176	Bacteria	Proteobacteria	Gammaproteobacteria	Burkholderiales	NA	NA
ASV_16S_177	Bacteria	Proteobacteria	Alphaproteobacteria	Sphingomonadales	Sphingomonadaceae	Sphingorhabdus
ASV_16S_178	Bacteria	Proteobacteria	Gammaproteobacteria	Burkholderiales	NA	NA
ASV_16S_179	Bacteria	Proteobacteria	Alphaproteobacteria	Rhizobiales	Rhizobiales Incertae Sedis	Phreatobacter
ASV_16S_180	Bacteria	Proteobacteria	Gammaproteobacteria	Burkholderiales	NA	NA
ASV_16S_181	Bacteria	Proteobacteria	Gammaproteobacteria	Burkholderiales	NA	NA
ASV_16S_182	Bacteria	Actinobacteriota	Actinobacteria	Propionibacteriales	Propionibacteriaceae	Cutibacterium
ASV_16S_183	Bacteria	Planctomycetota	Planctomycetes	Gemmatales	Gemmataceae	Fimbriiglobus
ASV_16S_184	Bacteria	Proteobacteria	Gammaproteobacteria	Burkholderiales	Burkholderiaceae	Burkholderia-Caballeronia-Paraburkholderia
ASV_16S_185	Bacteria	Proteobacteria	Gammaproteobacteria	Pseudomonadales	Moraxellaceae	Acinetobacter
ASV_16S_186	Bacteria	Actinobacteriota	Actinobacteria	Corynebacteriales	Corynebacteriaceae	Corynebacterium
ASV_16S_187	Bacteria	Cyanobacteria	Vampirivibrionia	Obscuribacterales	Obscuribacteraceae	Candidatus Obscuribacter
ASV_16S_188	Bacteria	Bacteroidota	Bacteroidia	Chitinophagales	Chitinophagaceae	Sediminibacterium
ASV_16S_189	Bacteria	Firmicutes	Bacilli	Staphylococcales	Staphylococcaceae	Staphylococcus
ASV_16S_190	Bacteria	Cyanobacteria	Vampirivibrionia	Obscuribacterales	Obscuribacteraceae	NA
ASV_16S_191	Bacteria	Proteobacteria	Alphaproteobacteria	Rhizobiales	Rhizobiaceae	NA
ASV_16S_192	Bacteria	Proteobacteria	Alphaproteobacteria	Rhizobiales	Rhizobiaceae	Allorhizobium-Neorhizobium-Pararhizobium-Rhizobium
ASV_16S_193	Bacteria	Proteobacteria	Gammaproteobacteria	Burkholderiales	NA	NA
ASV_16S_194	Bacteria	Proteobacteria	Gammaproteobacteria	Burkholderiales	NA	NA
ASV_16S_195	Bacteria	Proteobacteria	Alphaproteobacteria	Caulobacterales	Caulobacteraceae	Caulobacter
ASV_16S_196	Bacteria	Proteobacteria	Gammaproteobacteria	Burkholderiales	NA	NA
ASV_16S_198	Bacteria	Proteobacteria	Alphaproteobacteria	Caulobacterales	Hyphomonadaceae	NA
ASV_16S_199	Bacteria	Proteobacteria	Gammaproteobacteria	Burkholderiales	Comamonadaceae	Delftia
ASV_16S_200	Bacteria	Bacteroidota	Bacteroidia	Flavobacteriales	Weeksellaceae	Elizabethkingia
ASV_16S_202	Bacteria	Proteobacteria	Gammaproteobacteria	Enterobacterales	Enterobacteriaceae	Klebsiella
ASV_16S_203	Bacteria	Proteobacteria	Gammaproteobacteria	Pseudomonadales	Moraxellaceae	Acinetobacter
ASV_16S_204	Bacteria	Proteobacteria	Alphaproteobacteria	Sphingomonadales	Sphingomonadaceae	Sphingomonas
ASV_16S_205	Bacteria	Proteobacteria	Gammaproteobacteria	Pseudomonadales	Moraxellaceae	Acinetobacter
ASV_16S_206	Bacteria	Proteobacteria	Alphaproteobacteria	Sphingomonadales	Sphingomonadaceae	Sphingomonas
ASV_16S_207	Bacteria	Proteobacteria	Alphaproteobacteria	Rhizobiales	Beijerinckiaceae	NA
ASV_16S_208	Bacteria	Proteobacteria	Gammaproteobacteria	Enterobacterales	NA	NA
ASV_16S_209	Bacteria	Proteobacteria	Gammaproteobacteria	Burkholderiales	Rhodocyclaceae	NA
ASV_16S_210	Bacteria	Proteobacteria	Alphaproteobacteria	Rhizobiales	Pleomorphomonadaceae	NA
ASV_16S_211	Bacteria	Proteobacteria	Gammaproteobacteria	Enterobacterales	Erwiniaceae	NA
ASV_16S_212	Bacteria	Proteobacteria	Alphaproteobacteria	Rhizobiales	Hyphomicrobiaceae	Hyphomicrobium
ASV_16S_213	Bacteria	Proteobacteria	Gammaproteobacteria	Burkholderiales	NA	NA
ASV_16S_214	Bacteria	Proteobacteria	Gammaproteobacteria	Enterobacterales	Enterobacteriaceae	Cronobacter
ASV_16S_215	Bacteria	Proteobacteria	Gammaproteobacteria	Enterobacterales	Enterobacteriaceae	Klebsiella
ASV_16S_217	Bacteria	Proteobacteria	Gammaproteobacteria	Pseudomonadales	Pseudomonadaceae	Pseudomonas
ASV_16S_218	Bacteria	Proteobacteria	Gammaproteobacteria	Pseudomonadales	Moraxellaceae	Acinetobacter
ASV_16S_219	Bacteria	Proteobacteria	Gammaproteobacteria	Enterobacterales	Enterobacteriaceae	NA
ASV_16S_220	Bacteria	Proteobacteria	Alphaproteobacteria	Caulobacterales	Caulobacteraceae	Phenylobacterium
ASV_16S_221	Bacteria	Acidobacteriota	Acidobacteriae	Bryobacterales	Bryobacteraceae	Bryobacter
ASV_16S_222	Bacteria	Proteobacteria	Gammaproteobacteria	Xanthomonadales	Xanthomonadaceae	Stenotrophomonas
ASV_16S_223	Bacteria	Bacteroidota	Bacteroidia	Flavobacteriales	Weeksellaceae	Elizabethkingia
ASV_16S_224	Bacteria	Proteobacteria	Alphaproteobacteria	Caulobacterales	Caulobacteraceae	Phenylobacterium
ASV_16S_225	Bacteria	Proteobacteria	Alphaproteobacteria	Sphingomonadales	Sphingomonadaceae	Sandarakinorhabdus
ASV_16S_226	Bacteria	Bacteroidota	Bacteroidia	Cytophagales	Microscillaceae	NA
ASV_16S_227	Bacteria	Proteobacteria	Alphaproteobacteria	Rhizobiales	Beijerinckiaceae	Methylobacterium-Methylorubrum
ASV_16S_228	Bacteria	Proteobacteria	Gammaproteobacteria	Burkholderiales	Comamonadaceae	NA
ASV_16S_229	Bacteria	Proteobacteria	Gammaproteobacteria	Enterobacterales	Enterobacteriaceae	Klebsiella
ASV_16S_230	Bacteria	Bacteroidota	Bacteroidia	Flavobacteriales	Weeksellaceae	Elizabethkingia
ASV_16S_231	Bacteria	Proteobacteria	Alphaproteobacteria	Sphingomonadales	Sphingomonadaceae	Porphyrobacter
ASV_16S_232	Bacteria	Proteobacteria	Alphaproteobacteria	Rhizobiales	Xanthobacteraceae	Xanthobacter
ASV_16S_233	Bacteria	Proteobacteria	Alphaproteobacteria	Reyranellales	Reyranellaceae	Reyranella
ASV_16S_234	Bacteria	Proteobacteria	Gammaproteobacteria	Pseudomonadales	Moraxellaceae	Acinetobacter
ASV_16S_235	Bacteria	Proteobacteria	Gammaproteobacteria	Pseudomonadales	Pseudomonadaceae	Pseudomonas
ASV_16S_236	Bacteria	Bacteroidota	Bacteroidia	Chitinophagales	Chitinophagaceae	Hydrotalea
ASV_16S_237	Bacteria	Proteobacteria	Alphaproteobacteria	Sphingomonadales	Sphingomonadaceae	Sphingobium
ASV_16S_238	Bacteria	Proteobacteria	Gammaproteobacteria	Enterobacterales	Enterobacteriaceae	Enterobacter
ASV_16S_239	Bacteria	Proteobacteria	Alphaproteobacteria	Sphingomonadales	Sphingomonadaceae	NA
ASV_16S_240	Bacteria	Proteobacteria	Gammaproteobacteria	Enterobacterales	Enterobacteriaceae	Cronobacter
ASV_16S_241	Bacteria	Proteobacteria	Gammaproteobacteria	Pseudomonadales	Pseudomonadaceae	Pseudomonas
ASV_16S_242	Bacteria	Proteobacteria	Gammaproteobacteria	Pseudomonadales	Pseudomonadaceae	Pseudomonas
ASV_16S_243	Bacteria	Proteobacteria	Gammaproteobacteria	Pseudomonadales	Moraxellaceae	Acinetobacter
ASV_16S_244	Bacteria	Firmicutes	Bacilli	Lactobacillales	Streptococcaceae	Streptococcus
ASV_16S_245	Bacteria	Proteobacteria	Gammaproteobacteria	Burkholderiales	Comamonadaceae	Schlegelella
ASV_16S_246	Bacteria	Proteobacteria	Alphaproteobacteria	Rhizobiales	Xanthobacteraceae	Afipia
ASV_16S_247	Bacteria	Proteobacteria	Gammaproteobacteria	Burkholderiales	Comamonadaceae	NA
ASV_16S_248	Bacteria	Proteobacteria	Alphaproteobacteria	Caulobacterales	Hyphomonadaceae	NA
ASV_16S_249	Bacteria	Proteobacteria	Gammaproteobacteria	Enterobacterales	Enterobacteriaceae	NA
ASV_16S_250	Bacteria	Bacteroidota	Bacteroidia	Chitinophagales	Chitinophagaceae	Hydrotalea
ASV_16S_251	Bacteria	Proteobacteria	Gammaproteobacteria	Pseudomonadales	Moraxellaceae	Acinetobacter
ASV_16S_252	Bacteria	Firmicutes	Bacilli	Lactobacillales	Streptococcaceae	Streptococcus
ASV_16S_253	Bacteria	Proteobacteria	Gammaproteobacteria	Pseudomonadales	Moraxellaceae	Acinetobacter
ASV_16S_254	Bacteria	Proteobacteria	Alphaproteobacteria	Rhizobiales	Xanthobacteraceae	NA
ASV_16S_255	Bacteria	Proteobacteria	Alphaproteobacteria	Rhizobiales	Xanthobacteraceae	NA
ASV_16S_256	Bacteria	Bacteroidota	Bacteroidia	Flavobacteriales	Weeksellaceae	Chryseobacterium
ASV_16S_257	Bacteria	Firmicutes	Bacilli	Lactobacillales	Streptococcaceae	Streptococcus
ASV_16S_258	Bacteria	Proteobacteria	Gammaproteobacteria	Enterobacterales	Enterobacteriaceae	NA
ASV_16S_259	Bacteria	Gemmatimonadota	Gemmatimonadetes	Gemmatimonadales	Gemmatimonadaceae	Gemmatimonas
ASV_16S_260	Bacteria	Proteobacteria	Gammaproteobacteria	Burkholderiales	Comamonadaceae	NA
ASV_16S_261	Bacteria	Cyanobacteria	Vampirivibrionia	Obscuribacterales	Obscuribacteraceae	NA
ASV_16S_262	Bacteria	Proteobacteria	Gammaproteobacteria	Burkholderiales	Comamonadaceae	NA
ASV_16S_263	Bacteria	Proteobacteria	Gammaproteobacteria	Burkholderiales	Comamonadaceae	Delftia
ASV_16S_264	Bacteria	Proteobacteria	Gammaproteobacteria	Pseudomonadales	Moraxellaceae	Acinetobacter
ASV_16S_265	Bacteria	Proteobacteria	Gammaproteobacteria	Xanthomonadales	Xanthomonadaceae	Lysobacter
ASV_16S_266	Bacteria	Actinobacteriota	Actinobacteria	Micrococcales	Dermacoccaceae	Dermacoccus
ASV_16S_267	Bacteria	Proteobacteria	Gammaproteobacteria	Pseudomonadales	Moraxellaceae	Acinetobacter
ASV_16S_268	Bacteria	Proteobacteria	Alphaproteobacteria	Reyranellales	Reyranellaceae	Reyranella
ASV_16S_269	Bacteria	Proteobacteria	Alphaproteobacteria	Sphingomonadales	Sphingomonadaceae	Sphingobium
ASV_16S_270	Bacteria	Proteobacteria	Gammaproteobacteria	Pseudomonadales	Moraxellaceae	Acinetobacter
ASV_16S_271	Bacteria	Actinobacteriota	Actinobacteria	Corynebacteriales	Corynebacteriaceae	Corynebacterium
ASV_16S_272	Bacteria	Proteobacteria	Gammaproteobacteria	Xanthomonadales	Xanthomonadaceae	SN8
ASV_16S_273	Bacteria	Proteobacteria	Gammaproteobacteria	Enterobacterales	Enterobacteriaceae	Klebsiella
ASV_16S_274	Bacteria	Proteobacteria	Gammaproteobacteria	Pseudomonadales	Pseudomonadaceae	Pseudomonas
ASV_16S_275	Bacteria	Proteobacteria	Gammaproteobacteria	Enterobacterales	Aeromonadaceae	Aeromonas
ASV_16S_276	Bacteria	Actinobacteriota	Actinobacteria	Corynebacteriales	Corynebacteriaceae	Corynebacterium
ASV_16S_277	Bacteria	Proteobacteria	Gammaproteobacteria	Pseudomonadales	Moraxellaceae	Acinetobacter
ASV_16S_278	Bacteria	Actinobacteriota	Actinobacteria	Micrococcales	Micrococcaceae	Kocuria
ASV_16S_279	Bacteria	Proteobacteria	Gammaproteobacteria	Xanthomonadales	Xanthomonadaceae	Stenotrophomonas
ASV_16S_280	Bacteria	Acidobacteriota	Acidobacteriae	Elev-16S-1166	NA	NA
ASV_16S_281	Bacteria	Cyanobacteria	Vampirivibrionia	Obscuribacterales	Obscuribacteraceae	NA
ASV_16S_282	Bacteria	Proteobacteria	Alphaproteobacteria	Reyranellales	Reyranellaceae	Reyranella
ASV_16S_283	Bacteria	Proteobacteria	Gammaproteobacteria	Enterobacterales	Enterobacteriaceae	Klebsiella
ASV_16S_284	Bacteria	Proteobacteria	Gammaproteobacteria	Burkholderiales	Rhodocyclaceae	Azospira
ASV_16S_285	Bacteria	Proteobacteria	Alphaproteobacteria	Sphingomonadales	Sphingomonadaceae	Sphingomonas
ASV_16S_286	Bacteria	Proteobacteria	Gammaproteobacteria	Burkholderiales	Comamonadaceae	Delftia
ASV_16S_287	Bacteria	Proteobacteria	Gammaproteobacteria	Burkholderiales	Comamonadaceae	NA
ASV_16S_288	Bacteria	Proteobacteria	Gammaproteobacteria	Enterobacterales	Pasteurellaceae	Haemophilus
ASV_16S_289	Bacteria	Bacteroidota	Bacteroidia	Chitinophagales	Chitinophagaceae	Lacibacter
ASV_16S_290	Bacteria	Proteobacteria	Gammaproteobacteria	Pseudomonadales	Moraxellaceae	Acinetobacter
ASV_16S_292	Bacteria	Proteobacteria	Gammaproteobacteria	Pseudomonadales	Pseudomonadaceae	Pseudomonas
ASV_16S_293	Bacteria	Proteobacteria	Gammaproteobacteria	Enterobacterales	Enterobacteriaceae	Escherichia-Shigella
ASV_16S_294	Bacteria	Proteobacteria	Gammaproteobacteria	Burkholderiales	Comamonadaceae	NA
ASV_16S_295	Bacteria	Proteobacteria	Gammaproteobacteria	Burkholderiales	Neisseriaceae	Neisseria
ASV_16S_296	Bacteria	Cyanobacteria	Vampirivibrionia	Obscuribacterales	Obscuribacteraceae	NA
ASV_16S_297	Bacteria	Proteobacteria	Gammaproteobacteria	Burkholderiales	Rhodocyclaceae	NA
ASV_16S_298	Bacteria	Proteobacteria	Alphaproteobacteria	Sphingomonadales	Sphingomonadaceae	Sphingomonas
ASV_16S_299	Bacteria	Proteobacteria	Gammaproteobacteria	Legionellales	Legionellaceae	Legionella
ASV_16S_300	Bacteria	Dependentiae	Babeliae	Babeliales	Vermiphilaceae	NA
ASV_16S_301	Bacteria	Proteobacteria	Gammaproteobacteria	Pseudomonadales	Pseudomonadaceae	Pseudomonas
ASV_16S_302	Bacteria	Proteobacteria	Alphaproteobacteria	Sphingomonadales	Sphingomonadaceae	Novosphingobium
ASV_16S_303	Bacteria	Proteobacteria	Gammaproteobacteria	Burkholderiales	Comamonadaceae	NA
ASV_16S_304	Bacteria	Proteobacteria	Gammaproteobacteria	Burkholderiales	Comamonadaceae	NA
ASV_16S_305	Bacteria	Proteobacteria	Gammaproteobacteria	Pseudomonadales	Pseudomonadaceae	Pseudomonas
ASV_16S_306	Bacteria	Proteobacteria	Gammaproteobacteria	Enterobacterales	Enterobacteriaceae	Klebsiella
ASV_16S_307	Bacteria	Actinobacteriota	Actinobacteria	Micrococcales	Micrococcaceae	Micrococcus
ASV_16S_308	Bacteria	Proteobacteria	Gammaproteobacteria	Enterobacterales	Enterobacteriaceae	Klebsiella
ASV_16S_309	Bacteria	Bacteroidota	Bacteroidia	Cytophagales	Spirosomaceae	NA
ASV_16S_310	Bacteria	Actinobacteriota	Actinobacteria	Micrococcales	Micrococcaceae	Kocuria
ASV_16S_311	Bacteria	Bacteroidota	Bacteroidia	Flavobacteriales	Weeksellaceae	Chryseobacterium
ASV_16S_312	Bacteria	Proteobacteria	Gammaproteobacteria	Burkholderiales	NA	NA
ASV_16S_313	Bacteria	Proteobacteria	Gammaproteobacteria	Enterobacterales	Yersiniaceae	Serratia
ASV_16S_314	Bacteria	Proteobacteria	Gammaproteobacteria	Pseudomonadales	Pseudomonadaceae	Pseudomonas
ASV_16S_315	Bacteria	Proteobacteria	Alphaproteobacteria	Caedibacterales	Caedibacteraceae	Candidatus Nucleicultrix
ASV_16S_316	Bacteria	Proteobacteria	Alphaproteobacteria	Rhizobiales	Beijerinckiaceae	Bosea
ASV_16S_317	Bacteria	Proteobacteria	Gammaproteobacteria	Burkholderiales	Methylophilaceae	Methylophilus
ASV_16S_318	Bacteria	Actinobacteriota	Actinobacteria	Micrococcales	Dermacoccaceae	Dermacoccus
ASV_16S_319	Bacteria	Proteobacteria	Alphaproteobacteria	Caulobacterales	Caulobacteraceae	Brevundimonas
ASV_16S_320	Bacteria	Proteobacteria	Gammaproteobacteria	Enterobacterales	Enterobacteriaceae	NA
ASV_16S_321	Bacteria	Proteobacteria	Gammaproteobacteria	Burkholderiales	Comamonadaceae	NA
ASV_16S_322	Bacteria	Proteobacteria	Alphaproteobacteria	Sphingomonadales	Sphingomonadaceae	Sphingobium
ASV_16S_323	Bacteria	Firmicutes	Negativicutes	Veillonellales-Selenomonadales	Veillonellaceae	Veillonella
ASV_16S_324	Bacteria	Firmicutes	Bacilli	Staphylococcales	Gemellaceae	Gemella
ASV_16S_325	Bacteria	Bacteroidota	Bacteroidia	Chitinophagales	Chitinophagaceae	Flavisolibacter
ASV_16S_326	Bacteria	Bacteroidota	Bacteroidia	Flavobacteriales	Weeksellaceae	Chryseobacterium
ASV_16S_327	Bacteria	Proteobacteria	Alphaproteobacteria	Caulobacterales	Hyphomonadaceae	NA
ASV_16S_328	Bacteria	Proteobacteria	Gammaproteobacteria	Legionellales	Legionellaceae	Legionella
ASV_16S_329	Bacteria	Bacteroidota	Bacteroidia	Flavobacteriales	Weeksellaceae	Cloacibacterium
ASV_16S_330	Bacteria	Proteobacteria	Alphaproteobacteria	Sphingomonadales	Sphingomonadaceae	NA
ASV_16S_331	Bacteria	Actinobacteriota	Actinobacteria	Micrococcales	Micrococcaceae	Micrococcus
ASV_16S_332	Bacteria	Proteobacteria	Gammaproteobacteria	Enterobacterales	Enterobacteriaceae	Klebsiella
ASV_16S_333	Bacteria	Firmicutes	Negativicutes	Veillonellales-Selenomonadales	Veillonellaceae	Veillonella
ASV_16S_334	Bacteria	Proteobacteria	Alphaproteobacteria	Sphingomonadales	Sphingomonadaceae	Novosphingobium
ASV_16S_335	Bacteria	Firmicutes	Bacilli	Staphylococcales	Staphylococcaceae	Staphylococcus
ASV_16S_336	Bacteria	Firmicutes	Bacilli	Lactobacillales	Streptococcaceae	Streptococcus
ASV_16S_337	Bacteria	Firmicutes	Negativicutes	Veillonellales-Selenomonadales	Veillonellaceae	Veillonella
ASV_16S_338	Bacteria	Proteobacteria	Gammaproteobacteria	Enterobacterales	Enterobacteriaceae	Enterobacter
ASV_16S_339	Bacteria	Proteobacteria	Alphaproteobacteria	Caulobacterales	Caulobacteraceae	Brevundimonas
ASV_16S_340	Bacteria	Proteobacteria	Alphaproteobacteria	Sphingomonadales	Sphingomonadaceae	NA
ASV_16S_341	Bacteria	Proteobacteria	Gammaproteobacteria	Burkholderiales	TRA3-20	NA
ASV_16S_342	Bacteria	Proteobacteria	Gammaproteobacteria	Enterobacterales	Enterobacteriaceae	Klebsiella
ASV_16S_343	Bacteria	Proteobacteria	Gammaproteobacteria	Pseudomonadales	Moraxellaceae	Acinetobacter
ASV_16S_344	Bacteria	Proteobacteria	Alphaproteobacteria	Acetobacterales	Acetobacteraceae	NA
ASV_16S_345	Bacteria	Proteobacteria	Alphaproteobacteria	Rhizobiales	Beijerinckiaceae	Methylobacterium-Methylorubrum
ASV_16S_346	Bacteria	Proteobacteria	Gammaproteobacteria	Burkholderiales	Aquaspirillaceae	Rivicola
ASV_16S_347	Bacteria	Proteobacteria	Gammaproteobacteria	Enterobacterales	Enterobacteriaceae	NA
ASV_16S_348	Bacteria	Proteobacteria	Gammaproteobacteria	Pseudomonadales	Moraxellaceae	Acinetobacter
ASV_16S_349	Bacteria	Proteobacteria	Alphaproteobacteria	Sphingomonadales	Sphingomonadaceae	Sphingomonas
ASV_16S_350	Bacteria	Actinobacteriota	Actinobacteria	Corynebacteriales	Mycobacteriaceae	Mycobacterium
ASV_16S_351	Bacteria	Firmicutes	Clostridia	Peptostreptococcales-Tissierellales	Peptostreptococcaceae	Romboutsia
ASV_16S_352	Bacteria	Proteobacteria	Gammaproteobacteria	Pseudomonadales	Moraxellaceae	Acinetobacter
ASV_16S_353	Bacteria	Bacteroidota	Bacteroidia	Bacteroidales	Prevotellaceae	Prevotella_7
ASV_16S_354	Bacteria	Firmicutes	Bacilli	Lactobacillales	NA	NA
ASV_16S_355	Bacteria	Bacteroidota	Bacteroidia	Cytophagales	Spirosomaceae	NA
ASV_16S_356	Bacteria	Bacteroidota	Bacteroidia	Flavobacteriales	Weeksellaceae	Chryseobacterium
ASV_16S_357	Bacteria	Gemmatimonadota	Gemmatimonadetes	Gemmatimonadales	Gemmatimonadaceae	NA
ASV_16S_358	Bacteria	Proteobacteria	Alphaproteobacteria	Sphingomonadales	Sphingomonadaceae	Sphingomonas
ASV_16S_359	Bacteria	Firmicutes	Bacilli	Bacillales	Bacillaceae	Bacillus
ASV_16S_360	Bacteria	Actinobacteriota	Actinobacteria	Micrococcales	Microbacteriaceae	NA
ASV_16S_361	Bacteria	Proteobacteria	Gammaproteobacteria	Pseudomonadales	Pseudomonadaceae	Pseudomonas
ASV_16S_362	Bacteria	Proteobacteria	Gammaproteobacteria	Burkholderiales	Comamonadaceae	NA
ASV_16S_363	Bacteria	Proteobacteria	Gammaproteobacteria	Enterobacterales	Enterobacteriaceae	Klebsiella
ASV_16S_364	Bacteria	Proteobacteria	Gammaproteobacteria	Xanthomonadales	Xanthomonadaceae	Pseudoxanthomonas
ASV_16S_365	Bacteria	Proteobacteria	Gammaproteobacteria	Burkholderiales	Comamonadaceae	NA
ASV_16S_366	Bacteria	Bacteroidota	Bacteroidia	Bacteroidales	Prevotellaceae	Prevotella_7
ASV_16S_367	Bacteria	Proteobacteria	Gammaproteobacteria	Enterobacterales	NA	NA
ASV_16S_368	Bacteria	Proteobacteria	Gammaproteobacteria	Pseudomonadales	Pseudomonadaceae	Pseudomonas
ASV_16S_369	Bacteria	Actinobacteriota	Actinobacteria	Micrococcales	Micrococcaceae	Rothia
ASV_16S_370	Bacteria	Proteobacteria	Gammaproteobacteria	Enterobacterales	NA	NA
ASV_16S_371	Bacteria	Myxococcota	Myxococcia	Myxococcales	Myxococcaceae	P3OB-42
ASV_16S_372	Bacteria	Proteobacteria	Gammaproteobacteria	Burkholderiales	Comamonadaceae	NA
ASV_16S_373	Bacteria	Proteobacteria	Gammaproteobacteria	Burkholderiales	Neisseriaceae	NA
ASV_16S_374	Bacteria	Proteobacteria	Gammaproteobacteria	Pseudomonadales	Moraxellaceae	Acinetobacter
ASV_16S_375	Bacteria	Proteobacteria	Alphaproteobacteria	Rhizobiales	NA	NA
ASV_16S_376	Bacteria	Proteobacteria	Gammaproteobacteria	Pseudomonadales	Pseudomonadaceae	Pseudomonas
ASV_16S_377	Bacteria	Proteobacteria	Gammaproteobacteria	Pseudomonadales	Pseudomonadaceae	Pseudomonas
ASV_16S_378	Bacteria	Firmicutes	Bacilli	Lactobacillales	Streptococcaceae	Streptococcus
ASV_16S_379	Bacteria	Verrucomicrobiota	Chlamydiae	Chlamydiales	Parachlamydiaceae	Neochlamydia
ASV_16S_380	Bacteria	Proteobacteria	Gammaproteobacteria	Enterobacterales	NA	NA
ASV_16S_381	Bacteria	Proteobacteria	Gammaproteobacteria	Xanthomonadales	Xanthomonadaceae	Stenotrophomonas
ASV_16S_382	Bacteria	Proteobacteria	Alphaproteobacteria	Sphingomonadales	Sphingomonadaceae	Sphingomonas
ASV_16S_383	Bacteria	Proteobacteria	Alphaproteobacteria	Sphingomonadales	Sphingomonadaceae	Novosphingobium
ASV_16S_384	Bacteria	Proteobacteria	Gammaproteobacteria	Enterobacterales	Enterobacteriaceae	NA
ASV_16S_385	Bacteria	Proteobacteria	Gammaproteobacteria	Xanthomonadales	Xanthomonadaceae	Stenotrophomonas
ASV_16S_386	Bacteria	Proteobacteria	Gammaproteobacteria	Burkholderiales	Comamonadaceae	NA
ASV_16S_387	Bacteria	Proteobacteria	Gammaproteobacteria	Xanthomonadales	Xanthomonadaceae	Stenotrophomonas
ASV_16S_388	Bacteria	Proteobacteria	Gammaproteobacteria	Enterobacterales	NA	NA
ASV_16S_389	Bacteria	Verrucomicrobiota	Chlamydiae	Chlamydiales	Parachlamydiaceae	Candidatus Rubidus
ASV_16S_390	Bacteria	Fusobacteriota	Fusobacteriia	Fusobacteriales	Fusobacteriaceae	Fusobacterium
ASV_16S_391	Bacteria	Proteobacteria	Alphaproteobacteria	Rhizobiales	Hyphomicrobiaceae	Hyphomicrobium
ASV_16S_392	Bacteria	Proteobacteria	Gammaproteobacteria	Burkholderiales	Rhodocyclaceae	Dechloromonas
ASV_16S_393	Bacteria	Firmicutes	Bacilli	Lactobacillales	Streptococcaceae	Streptococcus
ASV_16S_394	Bacteria	Proteobacteria	Gammaproteobacteria	Pseudomonadales	Pseudomonadaceae	Pseudomonas
ASV_16S_395	Bacteria	Firmicutes	Bacilli	Lactobacillales	Carnobacteriaceae	Granulicatella
ASV_16S_396	Bacteria	Proteobacteria	Alphaproteobacteria	Sphingomonadales	Sphingomonadaceae	Novosphingobium
ASV_16S_397	Bacteria	Proteobacteria	Gammaproteobacteria	Enterobacterales	NA	NA
ASV_16S_399	Bacteria	Firmicutes	Clostridia	Peptostreptococcales-Tissierellales	Family XI	Anaerococcus
ASV_16S_400	Bacteria	Firmicutes	Bacilli	Lactobacillales	Streptococcaceae	Streptococcus
ASV_16S_401	Bacteria	Firmicutes	Bacilli	Lactobacillales	Streptococcaceae	Streptococcus
ASV_16S_402	Bacteria	Proteobacteria	Gammaproteobacteria	Burkholderiales	NA	NA
ASV_16S_403	Bacteria	Proteobacteria	Gammaproteobacteria	Burkholderiales	NA	NA
ASV_16S_404	Bacteria	Proteobacteria	Alphaproteobacteria	Rhodobacterales	Rhodobacteraceae	Paracoccus
ASV_16S_405	Bacteria	Bacteroidota	Bacteroidia	Sphingobacteriales	Sphingobacteriaceae	Mucilaginibacter
ASV_16S_406	Bacteria	Proteobacteria	Alphaproteobacteria	Caulobacterales	Caulobacteraceae	Caulobacter
ASV_16S_407	Bacteria	Proteobacteria	Gammaproteobacteria	Burkholderiales	NA	NA
ASV_16S_408	Bacteria	Proteobacteria	Gammaproteobacteria	Burkholderiales	Neisseriaceae	NA
ASV_16S_409	Bacteria	Proteobacteria	Gammaproteobacteria	Pseudomonadales	Pseudomonadaceae	Pseudomonas
ASV_16S_410	Bacteria	Proteobacteria	Gammaproteobacteria	Burkholderiales	Comamonadaceae	NA
ASV_16S_411	Bacteria	Proteobacteria	Gammaproteobacteria	Pseudomonadales	Moraxellaceae	Acinetobacter
ASV_16S_412	Bacteria	Proteobacteria	Gammaproteobacteria	Burkholderiales	Comamonadaceae	NA
ASV_16S_413	Bacteria	Bacteroidota	Bacteroidia	Bacteroidales	Prevotellaceae	Alloprevotella
ASV_16S_414	Bacteria	Proteobacteria	Gammaproteobacteria	Pseudomonadales	Pseudomonadaceae	Pseudomonas
ASV_16S_415	Bacteria	Firmicutes	Bacilli	Lactobacillales	Streptococcaceae	Streptococcus
ASV_16S_416	Bacteria	Proteobacteria	Gammaproteobacteria	Pseudomonadales	Pseudomonadaceae	Pseudomonas
ASV_16S_417	Bacteria	Firmicutes	Negativicutes	Veillonellales-Selenomonadales	Veillonellaceae	Veillonella
ASV_16S_418	Bacteria	Bacteroidota	Bacteroidia	Bacteroidales	Prevotellaceae	Prevotella_7
ASV_16S_419	Bacteria	Proteobacteria	Alphaproteobacteria	Rhizobiales	Ancalomicrobiaceae	Ancalomicrobium
ASV_16S_420	Bacteria	Proteobacteria	Alphaproteobacteria	Acetobacterales	Acetobacteraceae	Roseomonas
ASV_16S_421	Bacteria	Actinobacteriota	Actinobacteria	Micrococcales	Micrococcaceae	Rothia
ASV_16S_422	Bacteria	Proteobacteria	Gammaproteobacteria	Enterobacterales	Enterobacteriaceae	NA
ASV_16S_423	Bacteria	Bacteroidota	Bacteroidia	Flavobacteriales	Weeksellaceae	Cloacibacterium
ASV_16S_424	Bacteria	Proteobacteria	Alphaproteobacteria	Acetobacterales	Acetobacteraceae	Rhodovarius
ASV_16S_425	Bacteria	Proteobacteria	Gammaproteobacteria	Pseudomonadales	Moraxellaceae	Acinetobacter
ASV_16S_426	Bacteria	Proteobacteria	Gammaproteobacteria	Enterobacterales	Pasteurellaceae	Haemophilus
ASV_16S_427	Bacteria	Proteobacteria	Alphaproteobacteria	Sphingomonadales	Sphingomonadaceae	Sandarakinorhabdus
ASV_16S_428	Bacteria	Proteobacteria	Gammaproteobacteria	Pseudomonadales	Pseudomonadaceae	Pseudomonas
ASV_16S_429	Bacteria	Actinobacteriota	Actinobacteria	Corynebacteriales	Corynebacteriaceae	Corynebacterium
ASV_16S_430	Bacteria	Proteobacteria	Alphaproteobacteria	Rhizobiales	Beijerinckiaceae	Methylobacterium-Methylorubrum
ASV_16S_431	Bacteria	Proteobacteria	Gammaproteobacteria	Burkholderiales	Comamonadaceae	NA
ASV_16S_432	Bacteria	Proteobacteria	Gammaproteobacteria	Burkholderiales	Comamonadaceae	Comamonas
ASV_16S_433	Bacteria	Proteobacteria	Gammaproteobacteria	Burkholderiales	Comamonadaceae	NA
ASV_16S_434	Bacteria	Bacteroidota	Bacteroidia	Chitinophagales	Chitinophagaceae	Lacibacter
ASV_16S_435	Bacteria	Proteobacteria	Alphaproteobacteria	Caulobacterales	Hyphomonadaceae	NA
ASV_16S_436	Bacteria	Actinobacteriota	Actinobacteria	Actinomycetales	Actinomycetaceae	Actinomyces
ASV_16S_437	Bacteria	Proteobacteria	Alphaproteobacteria	Sphingomonadales	Sphingomonadaceae	Sphingomonas
ASV_16S_438	Bacteria	Proteobacteria	Gammaproteobacteria	Pseudomonadales	Moraxellaceae	Acinetobacter
ASV_16S_439	Bacteria	Proteobacteria	Alphaproteobacteria	Sphingomonadales	Sphingomonadaceae	Sphingomonas
ASV_16S_441	Bacteria	Proteobacteria	Gammaproteobacteria	Burkholderiales	Comamonadaceae	Aquabacterium
ASV_16S_442	Bacteria	Firmicutes	Bacilli	Staphylococcales	Staphylococcaceae	Staphylococcus
ASV_16S_443	Bacteria	Proteobacteria	Gammaproteobacteria	Enterobacterales	Yersiniaceae	NA
ASV_16S_444	Bacteria	Actinobacteriota	Actinobacteria	Micrococcales	Intrasporangiaceae	Knoellia
ASV_16S_445	Bacteria	Proteobacteria	Gammaproteobacteria	Xanthomonadales	Xanthomonadaceae	Stenotrophomonas
ASV_16S_446	Bacteria	Verrucomicrobiota	Chlamydiae	Chlamydiales	Simkaniaceae	NA
ASV_16S_447	Bacteria	Bacteroidota	Bacteroidia	Bacteroidales	Prevotellaceae	NA
ASV_16S_448	Bacteria	Bacteroidota	Bacteroidia	Flavobacteriales	Weeksellaceae	Chryseobacterium
ASV_16S_449	Bacteria	Proteobacteria	Gammaproteobacteria	Enterobacterales	Pasteurellaceae	Haemophilus
ASV_16S_450	Bacteria	Proteobacteria	Alphaproteobacteria	Sphingomonadales	Sphingomonadaceae	Sphingomonas
ASV_16S_451	Bacteria	Proteobacteria	Gammaproteobacteria	Enterobacterales	Enterobacteriaceae	Klebsiella
ASV_16S_452	Bacteria	Proteobacteria	Gammaproteobacteria	Burkholderiales	Comamonadaceae	Delftia
ASV_16S_453	Bacteria	Bdellovibrionota	Bdellovibrionia	Bacteriovoracales	Bacteriovoracaceae	Peredibacter
ASV_16S_454	Bacteria	Proteobacteria	Gammaproteobacteria	Enterobacterales	Enterobacteriaceae	NA
ASV_16S_455	Bacteria	Proteobacteria	Alphaproteobacteria	Acetobacterales	Acetobacteraceae	Rhodovarius
ASV_16S_456	Bacteria	Actinobacteriota	Actinobacteria	Micrococcales	Microbacteriaceae	NA
ASV_16S_457	Bacteria	Proteobacteria	Alphaproteobacteria	Sphingomonadales	Sphingomonadaceae	Sphingomonas
ASV_16S_458	Bacteria	Proteobacteria	Gammaproteobacteria	Enterobacterales	NA	NA
ASV_16S_459	Bacteria	Proteobacteria	Gammaproteobacteria	Burkholderiales	Comamonadaceae	NA
ASV_16S_460	Bacteria	Proteobacteria	Gammaproteobacteria	Pseudomonadales	Moraxellaceae	Acinetobacter
ASV_16S_461	Bacteria	Proteobacteria	Gammaproteobacteria	Burkholderiales	Neisseriaceae	Neisseria
ASV_16S_462	Bacteria	Proteobacteria	Alphaproteobacteria	Sphingomonadales	Sphingomonadaceae	NA
ASV_16S_463	Bacteria	Firmicutes	Bacilli	Lactobacillales	Streptococcaceae	Streptococcus
ASV_16S_464	Bacteria	Verrucomicrobiota	Chlamydiae	Chlamydiales	Simkaniaceae	NA
ASV_16S_465	Bacteria	Proteobacteria	Alphaproteobacteria	Rhizobiales	Hyphomicrobiaceae	Hyphomicrobium
ASV_16S_466	Bacteria	Bacteroidota	Bacteroidia	Chitinophagales	Chitinophagaceae	Hydrotalea
ASV_16S_467	Bacteria	Bacteroidota	Bacteroidia	Cytophagales	Spirosomaceae	NA
ASV_16S_468	Bacteria	Proteobacteria	Gammaproteobacteria	Enterobacterales	Enterobacteriaceae	Enterobacter
ASV_16S_469	Bacteria	Proteobacteria	Gammaproteobacteria	Pseudomonadales	Moraxellaceae	Acinetobacter
ASV_16S_470	Bacteria	Proteobacteria	Gammaproteobacteria	Enterobacterales	NA	NA
ASV_16S_471	Bacteria	Proteobacteria	Alphaproteobacteria	Rhodobacterales	Rhodobacteraceae	Paracoccus
ASV_16S_472	Bacteria	Proteobacteria	Gammaproteobacteria	Burkholderiales	Comamonadaceae	NA
ASV_16S_473	Bacteria	Proteobacteria	Gammaproteobacteria	Pseudomonadales	Pseudomonadaceae	Pseudomonas
ASV_16S_474	Bacteria	Firmicutes	Clostridia	Peptostreptococcales-Tissierellales	Peptostreptococcaceae	Paeniclostridium
ASV_16S_475	Bacteria	Verrucomicrobiota	Chlamydiae	Chlamydiales	Parachlamydiaceae	Candidatus Rubidus
ASV_16S_476	Bacteria	Proteobacteria	Gammaproteobacteria	Burkholderiales	Comamonadaceae	Acidovorax
ASV_16S_477	Bacteria	Proteobacteria	Gammaproteobacteria	Pseudomonadales	Moraxellaceae	Acinetobacter
ASV_16S_478	Bacteria	Proteobacteria	Gammaproteobacteria	Burkholderiales	Comamonadaceae	Pelomonas
ASV_16S_479	Bacteria	Proteobacteria	Gammaproteobacteria	Xanthomonadales	Rhodanobacteraceae	Dokdonella
ASV_16S_480	Bacteria	Bacteroidota	Bacteroidia	Bacteroidales	Prevotellaceae	Prevotella
ASV_16S_481	Bacteria	Proteobacteria	Gammaproteobacteria	Burkholderiales	NA	NA
ASV_16S_482	Bacteria	Verrucomicrobiota	Chlamydiae	Chlamydiales	Simkaniaceae	NA
ASV_16S_483	Bacteria	Actinobacteriota	Actinobacteria	Micrococcales	Micrococcaceae	Rothia
ASV_16S_484	Bacteria	Bacteroidota	Bacteroidia	Flavobacteriales	Weeksellaceae	Cloacibacterium
ASV_16S_485	Bacteria	Proteobacteria	Gammaproteobacteria	Xanthomonadales	Xanthomonadaceae	NA
ASV_16S_486	Bacteria	Proteobacteria	Gammaproteobacteria	Burkholderiales	Comamonadaceae	NA
ASV_16S_487	Bacteria	Proteobacteria	Alphaproteobacteria	Rhizobiales	Rhizobiaceae	Brucella
ASV_16S_488	Bacteria	Proteobacteria	Gammaproteobacteria	Burkholderiales	Burkholderiaceae	Lautropia
ASV_16S_489	Bacteria	Proteobacteria	Gammaproteobacteria	Pseudomonadales	Moraxellaceae	Acinetobacter
ASV_16S_491	Bacteria	Proteobacteria	Alphaproteobacteria	Sphingomonadales	Sphingomonadaceae	Stakelama
ASV_16S_492	Bacteria	Proteobacteria	Gammaproteobacteria	Pseudomonadales	Moraxellaceae	Acinetobacter
ASV_16S_493	Bacteria	Planctomycetota	Phycisphaerae	Phycisphaerales	Phycisphaeraceae	SM1A02
ASV_16S_494	Bacteria	Proteobacteria	Alphaproteobacteria	Sphingomonadales	Sphingomonadaceae	NA
ASV_16S_495	Bacteria	Bacteroidota	Bacteroidia	Chitinophagales	Chitinophagaceae	Hydrotalea
ASV_16S_496	Bacteria	Proteobacteria	Gammaproteobacteria	Burkholderiales	Hydrogenophilaceae	Tepidiphilus
ASV_16S_497	Bacteria	Proteobacteria	Alphaproteobacteria	Rhizobiales	NA	NA
ASV_16S_498	Bacteria	Planctomycetota	Planctomycetes	Gemmatales	Gemmataceae	Gemmata
ASV_16S_499	Bacteria	Firmicutes	Clostridia	Peptostreptococcales-Tissierellales	Peptostreptococcaceae	Peptostreptococcus
ASV_16S_500	Bacteria	Bacteroidota	Bacteroidia	Flavobacteriales	Weeksellaceae	Chryseobacterium
ASV_16S_501	Bacteria	Proteobacteria	Alphaproteobacteria	Rhizobiales	Beijerinckiaceae	NA
ASV_16S_502	Bacteria	Bacteroidota	Bacteroidia	Flavobacteriales	Weeksellaceae	Chryseobacterium
ASV_16S_503	Bacteria	Proteobacteria	Gammaproteobacteria	Burkholderiales	TRA3-20	NA
ASV_16S_504	Bacteria	Planctomycetota	Planctomycetes	Gemmatales	Gemmataceae	Gemmata
ASV_16S_505	Bacteria	Proteobacteria	Gammaproteobacteria	Xanthomonadales	Xanthomonadaceae	Pseudoxanthomonas
ASV_16S_506	Bacteria	Proteobacteria	Gammaproteobacteria	Enterobacterales	Enterobacteriaceae	NA
ASV_16S_507	Bacteria	Actinobacteriota	Actinobacteria	Corynebacteriales	Mycobacteriaceae	Mycobacterium
ASV_16S_509	Bacteria	Proteobacteria	Gammaproteobacteria	Burkholderiales	Comamonadaceae	NA
ASV_16S_510	Bacteria	Proteobacteria	Gammaproteobacteria	Pseudomonadales	Moraxellaceae	NA
ASV_16S_512	Bacteria	Proteobacteria	Gammaproteobacteria	Enterobacterales	Pasteurellaceae	Haemophilus
ASV_16S_513	Bacteria	Firmicutes	Negativicutes	Veillonellales-Selenomonadales	Veillonellaceae	Veillonella
ASV_16S_514	Bacteria	Bacteroidota	Bacteroidia	Flavobacteriales	Weeksellaceae	Chryseobacterium
ASV_16S_515	Bacteria	Proteobacteria	Alphaproteobacteria	Rhizobiales	NA	NA
ASV_16S_516	Bacteria	Firmicutes	Bacilli	Lactobacillales	Streptococcaceae	Streptococcus
ASV_16S_517	Bacteria	Verrucomicrobiota	Chlamydiae	Chlamydiales	NA	NA
ASV_16S_518	Bacteria	Bacteroidota	Bacteroidia	Flavobacteriales	Weeksellaceae	Chryseobacterium
ASV_16S_519	Bacteria	Proteobacteria	Gammaproteobacteria	Pseudomonadales	Pseudomonadaceae	Pseudomonas
ASV_16S_520	Bacteria	Proteobacteria	Alphaproteobacteria	Rhodobacterales	Rhodobacteraceae	Paracoccus
ASV_16S_521	Bacteria	Proteobacteria	Gammaproteobacteria	Burkholderiales	Comamonadaceae	NA
ASV_16S_522	Bacteria	Bacteroidota	Bacteroidia	Bacteroidales	Prevotellaceae	Alloprevotella
ASV_16S_523	Bacteria	Proteobacteria	Gammaproteobacteria	Enterobacterales	Erwiniaceae	NA
ASV_16S_524	Bacteria	Bacteroidota	Bacteroidia	Flavobacteriales	Weeksellaceae	Chryseobacterium
ASV_16S_525	Bacteria	Proteobacteria	Alphaproteobacteria	Caulobacterales	Caulobacteraceae	Phenylobacterium
ASV_16S_526	Bacteria	Firmicutes	Bacilli	Lactobacillales	Streptococcaceae	Streptococcus
ASV_16S_527	Bacteria	Firmicutes	Bacilli	Lactobacillales	Streptococcaceae	Streptococcus
ASV_16S_528	Bacteria	Firmicutes	Clostridia	Lachnospirales	Lachnospiraceae	Lachnoanaerobaculum
ASV_16S_529	Bacteria	Bacteroidota	Bacteroidia	Bacteroidales	Prevotellaceae	Prevotella_7
ASV_16S_530	Bacteria	Actinobacteriota	Coriobacteriia	Coriobacteriales	Atopobiaceae	Atopobium
ASV_16S_531	Bacteria	Firmicutes	Negativicutes	Veillonellales-Selenomonadales	Veillonellaceae	Veillonella
ASV_16S_532	Bacteria	Proteobacteria	Gammaproteobacteria	Burkholderiales	Neisseriaceae	Neisseria
ASV_16S_533	Bacteria	Proteobacteria	Alphaproteobacteria	Sphingomonadales	Sphingomonadaceae	NA
ASV_16S_534	Bacteria	Proteobacteria	Alphaproteobacteria	Sphingomonadales	Sphingomonadaceae	Sphingobium
ASV_16S_535	Bacteria	Fusobacteriota	Fusobacteriia	Fusobacteriales	Fusobacteriaceae	Fusobacterium
ASV_16S_536	Bacteria	Proteobacteria	Gammaproteobacteria	Enterobacterales	Pasteurellaceae	Haemophilus
ASV_16S_538	Bacteria	Proteobacteria	Alphaproteobacteria	Sphingomonadales	Sphingomonadaceae	NA
ASV_16S_539	Bacteria	Patescibacteria	Saccharimonadia	Saccharimonadales	Saccharimonadaceae	TM7x
ASV_16S_540	Bacteria	Proteobacteria	Alphaproteobacteria	Sphingomonadales	Sphingomonadaceae	Sphingomonas
ASV_16S_541	Bacteria	Firmicutes	Bacilli	Lactobacillales	Aerococcaceae	Abiotrophia
ASV_16S_542	Bacteria	Bacteroidota	Bacteroidia	Bacteroidales	Prevotellaceae	Prevotella_7
ASV_16S_543	Bacteria	Bacteroidota	Bacteroidia	Sphingobacteriales	Sphingobacteriaceae	Nubsella
ASV_16S_544	Bacteria	Firmicutes	Negativicutes	Veillonellales-Selenomonadales	Veillonellaceae	Veillonella
ASV_16S_545	Bacteria	Bacteroidota	Bacteroidia	Bacteroidales	Porphyromonadaceae	Porphyromonas
ASV_16S_546	Bacteria	Actinobacteriota	Rubrobacteria	Rubrobacterales	Rubrobacteriaceae	Rubrobacter
ASV_16S_547	Bacteria	Proteobacteria	Gammaproteobacteria	Enterobacterales	Enterobacteriaceae	Enterobacter
ASV_16S_548	Bacteria	Firmicutes	Clostridia	Peptostreptococcales-Tissierellales	Family XI	Anaerococcus
ASV_16S_550	Bacteria	Proteobacteria	Alphaproteobacteria	Rhizobiales	Hyphomicrobiaceae	Hyphomicrobium
ASV_16S_552	Bacteria	Bacteroidota	Bacteroidia	Bacteroidales	Prevotellaceae	Prevotella_7
ASV_16S_553	Bacteria	Campylobacterota	Campylobacteria	Campylobacterales	Campylobacteraceae	Campylobacter
ASV_16S_554	Bacteria	Proteobacteria	Alphaproteobacteria	Rhizobiales	Rhizobiales Incertae Sedis	Phreatobacter
ASV_16S_555	Bacteria	Proteobacteria	Gammaproteobacteria	Enterobacterales	Enterobacteriaceae	Raoultella
ASV_16S_556	Bacteria	Planctomycetota	Planctomycetes	Gemmatales	Gemmataceae	Gemmata
ASV_16S_557	Bacteria	Proteobacteria	Alphaproteobacteria	Rhizobiales	Xanthobacteraceae	Rhodopseudomonas
ASV_16S_558	Bacteria	Proteobacteria	Gammaproteobacteria	Enterobacterales	Enterobacteriaceae	Enterobacter
ASV_16S_559	Bacteria	Proteobacteria	Gammaproteobacteria	Burkholderiales	Comamonadaceae	Delftia
ASV_16S_560	Bacteria	Firmicutes	Negativicutes	Veillonellales-Selenomonadales	Veillonellaceae	Veillonella
ASV_16S_561	Bacteria	Actinobacteriota	Actinobacteria	Actinomycetales	Actinomycetaceae	Actinomyces
ASV_16S_562	Bacteria	Proteobacteria	Gammaproteobacteria	Enterobacterales	Pasteurellaceae	Haemophilus
ASV_16S_563	Bacteria	Proteobacteria	Alphaproteobacteria	Sphingomonadales	Sphingomonadaceae	NA
ASV_16S_564	Bacteria	Proteobacteria	Gammaproteobacteria	Enterobacterales	NA	NA
ASV_16S_565	Bacteria	Firmicutes	Clostridia	Peptostreptococcales-Tissierellales	Family XI	Anaerococcus
ASV_16S_567	Bacteria	Proteobacteria	Gammaproteobacteria	Xanthomonadales	Xanthomonadaceae	NA
ASV_16S_568	Bacteria	Proteobacteria	Gammaproteobacteria	Burkholderiales	Comamonadaceae	NA
ASV_16S_569	Bacteria	Proteobacteria	Alphaproteobacteria	Caulobacterales	Caulobacteraceae	Phenylobacterium
ASV_16S_570	Bacteria	Proteobacteria	Gammaproteobacteria	Xanthomonadales	Xanthomonadaceae	Xanthomonas
ASV_16S_571	Bacteria	Actinobacteriota	Actinobacteria	Corynebacteriales	Corynebacteriaceae	Corynebacterium
ASV_16S_572	Bacteria	Proteobacteria	Alphaproteobacteria	Sphingomonadales	Sphingomonadaceae	Novosphingobium
ASV_16S_573	Bacteria	Proteobacteria	Gammaproteobacteria	Enterobacterales	Erwiniaceae	Pantoea
ASV_16S_574	Bacteria	Proteobacteria	Gammaproteobacteria	Xanthomonadales	Xanthomonadaceae	Lysobacter
ASV_16S_575	Bacteria	Proteobacteria	Gammaproteobacteria	Enterobacterales	Pasteurellaceae	Haemophilus
ASV_16S_576	Bacteria	Proteobacteria	Alphaproteobacteria	Sphingomonadales	Sphingomonadaceae	NA
ASV_16S_577	Bacteria	Proteobacteria	Gammaproteobacteria	Burkholderiales	Rhodocyclaceae	NA
ASV_16S_578	Bacteria	Proteobacteria	Alphaproteobacteria	Sphingomonadales	Sphingomonadaceae	NA
ASV_16S_579	Bacteria	Actinobacteriota	Actinobacteria	Actinomycetales	Actinomycetaceae	Actinomyces
ASV_16S_580	Bacteria	Proteobacteria	Gammaproteobacteria	Enterobacterales	Pasteurellaceae	Haemophilus
ASV_16S_581	Bacteria	Verrucomicrobiota	Chlamydiae	Chlamydiales	Parachlamydiaceae	NA
ASV_16S_583	Bacteria	Proteobacteria	Alphaproteobacteria	Sphingomonadales	Sphingomonadaceae	NA
ASV_16S_584	Bacteria	Proteobacteria	Alphaproteobacteria	Sphingomonadales	Sphingomonadaceae	NA
ASV_16S_585	Bacteria	Firmicutes	Clostridia	Peptostreptococcales-Tissierellales	Family XI	Parvimonas
ASV_16S_586	Bacteria	Proteobacteria	Gammaproteobacteria	Legionellales	Legionellaceae	Legionella
ASV_16S_587	Bacteria	Proteobacteria	Alphaproteobacteria	Sphingomonadales	Sphingomonadaceae	NA
ASV_16S_588	Bacteria	Proteobacteria	Gammaproteobacteria	Enterobacterales	Enterobacteriaceae	Klebsiella
ASV_16S_589	Bacteria	Bacteroidota	Bacteroidia	Bacteroidales	Prevotellaceae	Alloprevotella
ASV_16S_590	Bacteria	Actinobacteriota	Actinobacteria	Corynebacteriales	Corynebacteriaceae	Lawsonella
ASV_16S_591	Bacteria	Proteobacteria	Alphaproteobacteria	Sphingomonadales	Sphingomonadaceae	NA
ASV_16S_592	Bacteria	Proteobacteria	Gammaproteobacteria	Enterobacterales	NA	NA
ASV_16S_593	Bacteria	Actinobacteriota	Actinobacteria	Micrococcales	Micrococcaceae	Rothia
ASV_16S_594	Bacteria	Proteobacteria	Alphaproteobacteria	Acetobacterales	Acetobacteraceae	NA
ASV_16S_595	Bacteria	Firmicutes	Negativicutes	Veillonellales-Selenomonadales	Veillonellaceae	Megasphaera
ASV_16S_596	Bacteria	Bacteroidota	Bacteroidia	Chitinophagales	Chitinophagaceae	Lacibacter
ASV_16S_597	Bacteria	Firmicutes	Bacilli	Staphylococcales	Staphylococcaceae	Staphylococcus
ASV_16S_598	Bacteria	Proteobacteria	Gammaproteobacteria	Pseudomonadales	Pseudomonadaceae	Pseudomonas
ASV_16S_599	Bacteria	Actinobacteriota	Actinobacteria	Propionibacteriales	Propionibacteriaceae	Cutibacterium
ASV_16S_600	Bacteria	Proteobacteria	Gammaproteobacteria	Pseudomonadales	Pseudomonadaceae	Pseudomonas
ASV_16S_601	Bacteria	Firmicutes	Bacilli	Staphylococcales	Gemellaceae	Gemella
ASV_16S_602	Bacteria	Proteobacteria	Gammaproteobacteria	Burkholderiales	Comamonadaceae	NA
ASV_16S_603	Bacteria	Proteobacteria	Gammaproteobacteria	Pseudomonadales	Moraxellaceae	Acinetobacter
ASV_16S_604	Bacteria	Proteobacteria	Gammaproteobacteria	Burkholderiales	Comamonadaceae	NA
ASV_16S_605	Bacteria	Acidobacteriota	Acidobacteriae	Paludibaculum	NA	NA
ASV_16S_606	Bacteria	Proteobacteria	Gammaproteobacteria	Burkholderiales	Alcaligenaceae	Achromobacter
ASV_16S_607	Bacteria	Firmicutes	Clostridia	Lachnospirales	Lachnospiraceae	Oribacterium
ASV_16S_608	Bacteria	Actinobacteriota	Actinobacteria	Micrococcales	Brevibacteriaceae	Brevibacterium
ASV_16S_609	Bacteria	Proteobacteria	Gammaproteobacteria	Enterobacterales	Erwiniaceae	Pantoea
ASV_16S_610	Bacteria	Firmicutes	Bacilli	Lactobacillales	Streptococcaceae	Streptococcus
ASV_16S_612	Bacteria	Proteobacteria	Gammaproteobacteria	Enterobacterales	Pasteurellaceae	Haemophilus
ASV_16S_613	Bacteria	Proteobacteria	Gammaproteobacteria	Xanthomonadales	Xanthomonadaceae	Vulcaniibacterium
ASV_16S_614	Bacteria	Proteobacteria	Alphaproteobacteria	Sphingomonadales	Sphingomonadaceae	Sphingomonas
ASV_16S_615	Bacteria	Proteobacteria	Alphaproteobacteria	Rhizobiales	Beijerinckiaceae	Bosea
ASV_16S_616	Bacteria	Firmicutes	Clostridia	Peptostreptococcales-Tissierellales	Family XI	Finegoldia
ASV_16S_617	Bacteria	Proteobacteria	Alphaproteobacteria	Sphingomonadales	Sphingomonadaceae	NA
ASV_16S_618	Bacteria	Proteobacteria	Gammaproteobacteria	Pseudomonadales	Pseudomonadaceae	Pseudomonas
ASV_16S_619	Bacteria	Proteobacteria	Gammaproteobacteria	Legionellales	Legionellaceae	Legionella
ASV_16S_620	Bacteria	Proteobacteria	Gammaproteobacteria	Xanthomonadales	Xanthomonadaceae	Xanthomonas
ASV_16S_621	Bacteria	Firmicutes	Bacilli	Lactobacillales	Streptococcaceae	Streptococcus
ASV_16S_622	Bacteria	Firmicutes	Bacilli	Lactobacillales	Streptococcaceae	Streptococcus
ASV_16S_623	Bacteria	Proteobacteria	Gammaproteobacteria	Burkholderiales	Comamonadaceae	Acidovorax
ASV_16S_624	Bacteria	Actinobacteriota	Actinobacteria	Micrococcales	Micrococcaceae	Kocuria
ASV_16S_625	Bacteria	Proteobacteria	Alphaproteobacteria	Sphingomonadales	Sphingomonadaceae	NA
ASV_16S_626	Bacteria	Cyanobacteria	Vampirivibrionia	Obscuribacterales	Obscuribacteraceae	NA
ASV_16S_627	Bacteria	Proteobacteria	Alphaproteobacteria	Sphingomonadales	Sphingomonadaceae	NA
ASV_16S_628	Bacteria	Proteobacteria	Alphaproteobacteria	Sphingomonadales	Sphingomonadaceae	NA
ASV_16S_629	Bacteria	Firmicutes	Bacilli	Lactobacillales	Streptococcaceae	Lactococcus
ASV_16S_630	Bacteria	Fusobacteriota	Fusobacteriia	Fusobacteriales	Fusobacteriaceae	Fusobacterium
ASV_16S_631	Bacteria	Proteobacteria	Alphaproteobacteria	Sphingomonadales	Sphingomonadaceae	NA
ASV_16S_632	Bacteria	Proteobacteria	Gammaproteobacteria	Burkholderiales	Comamonadaceae	Delftia
ASV_16S_633	Bacteria	Proteobacteria	Alphaproteobacteria	Sphingomonadales	Sphingomonadaceae	Sphingomonas
ASV_16S_634	Bacteria	Fusobacteriota	Fusobacteriia	Fusobacteriales	Leptotrichiaceae	Leptotrichia
ASV_16S_635	Bacteria	Firmicutes	Bacilli	Lactobacillales	Streptococcaceae	Streptococcus
ASV_16S_636	Bacteria	Firmicutes	Bacilli	Staphylococcales	Gemellaceae	Gemella
ASV_16S_637	Bacteria	Proteobacteria	Gammaproteobacteria	Burkholderiales	NA	NA
ASV_16S_638	Bacteria	Proteobacteria	Gammaproteobacteria	Pseudomonadales	Moraxellaceae	Acinetobacter
ASV_16S_639	Bacteria	Proteobacteria	Alphaproteobacteria	Rhizobiales	NA	NA
ASV_16S_640	Bacteria	Firmicutes	Bacilli	Lactobacillales	Streptococcaceae	Streptococcus
ASV_16S_641	Bacteria	Proteobacteria	Gammaproteobacteria	Burkholderiales	Hydrogenophilaceae	Tepidiphilus
ASV_16S_642	Bacteria	Proteobacteria	Gammaproteobacteria	Burkholderiales	Neisseriaceae	NA
ASV_16S_643	Bacteria	Proteobacteria	Alphaproteobacteria	Rhizobiales	NA	NA
ASV_16S_644	Bacteria	Proteobacteria	Gammaproteobacteria	Burkholderiales	NA	NA
ASV_16S_645	Bacteria	Proteobacteria	Alphaproteobacteria	Rhizobiales	Beijerinckiaceae	Methylobacterium-Methylorubrum
ASV_16S_646	Bacteria	Actinobacteriota	Actinobacteria	Actinomycetales	Actinomycetaceae	Actinomyces
ASV_16S_647	Bacteria	Firmicutes	Clostridia	Clostridia UCG-014	NA	NA
ASV_16S_648	Bacteria	Proteobacteria	Alphaproteobacteria	Rhizobiales	Beijerinckiaceae	Methylobacterium-Methylorubrum
ASV_16S_649	Bacteria	Proteobacteria	Gammaproteobacteria	Enterobacterales	Enterobacteriaceae	NA
ASV_16S_650	Bacteria	Planctomycetota	Planctomycetes	Gemmatales	Gemmataceae	Gemmata
ASV_16S_651	Bacteria	Proteobacteria	Gammaproteobacteria	Burkholderiales	Neisseriaceae	NA
ASV_16S_652	Bacteria	Proteobacteria	Gammaproteobacteria	Pseudomonadales	Pseudomonadaceae	Pseudomonas
ASV_16S_653	Bacteria	Firmicutes	Clostridia	Lachnospirales	Lachnospiraceae	Stomatobaculum
ASV_16S_654	Bacteria	Firmicutes	Bacilli	Lactobacillales	Streptococcaceae	Streptococcus
ASV_16S_655	Bacteria	Firmicutes	Negativicutes	Veillonellales-Selenomonadales	Veillonellaceae	Veillonella
ASV_16S_656	Bacteria	Firmicutes	Clostridia	Lachnospirales	Lachnospiraceae	Lachnoanaerobaculum
ASV_16S_657	Bacteria	Proteobacteria	Gammaproteobacteria	Burkholderiales	Comamonadaceae	NA
ASV_16S_658	Bacteria	Bacteroidota	Bacteroidia	Chitinophagales	Chitinophagaceae	Flavisolibacter
ASV_16S_659	Bacteria	Actinobacteriota	Actinobacteria	Propionibacteriales	Propionibacteriaceae	Cutibacterium
ASV_16S_660	Bacteria	Bacteroidota	Bacteroidia	Bacteroidales	Prevotellaceae	Alloprevotella
ASV_16S_661	Bacteria	Actinobacteriota	Actinobacteria	Micrococcales	Brevibacteriaceae	Brevibacterium
ASV_16S_662	Bacteria	Firmicutes	Clostridia	Lachnospirales	Lachnospiraceae	Oribacterium
ASV_16S_663	Bacteria	Actinobacteriota	Actinobacteria	Actinomycetales	Actinomycetaceae	Actinomyces
ASV_16S_664	Bacteria	Bacteroidota	Bacteroidia	Bacteroidales	Prevotellaceae	Alloprevotella
ASV_16S_665	Bacteria	Bacteroidota	Bacteroidia	Bacteroidales	Prevotellaceae	Prevotella
ASV_16S_667	Bacteria	Proteobacteria	Alphaproteobacteria	Caulobacterales	Parvularculaceae	Amphiplicatus
ASV_16S_668	Bacteria	Proteobacteria	Alphaproteobacteria	Rhizobiales	Beijerinckiaceae	Bosea
ASV_16S_669	Bacteria	Planctomycetota	Planctomycetes	Gemmatales	Gemmataceae	Gemmata
ASV_16S_670	Bacteria	Actinobacteriota	Actinobacteria	Corynebacteriales	Corynebacteriaceae	Corynebacterium
ASV_16S_671	Bacteria	Proteobacteria	Gammaproteobacteria	Burkholderiales	Comamonadaceae	NA
ASV_16S_672	Bacteria	Proteobacteria	Gammaproteobacteria	Burkholderiales	Comamonadaceae	NA
ASV_16S_673	Bacteria	Proteobacteria	Alphaproteobacteria	Rhizobiales	Xanthobacteraceae	NA
ASV_16S_674	Bacteria	Proteobacteria	Gammaproteobacteria	Burkholderiales	NA	NA
ASV_16S_675	Bacteria	Proteobacteria	Gammaproteobacteria	Pseudomonadales	Moraxellaceae	Acinetobacter
ASV_16S_676	Bacteria	Proteobacteria	Alphaproteobacteria	Sphingomonadales	Sphingomonadaceae	NA
ASV_16S_677	Bacteria	Proteobacteria	Alphaproteobacteria	Rhizobiales	Hyphomicrobiaceae	NA
ASV_16S_678	Bacteria	Proteobacteria	Gammaproteobacteria	Burkholderiales	Comamonadaceae	NA
ASV_16S_679	Bacteria	Bacteroidota	Bacteroidia	Flavobacteriales	Weeksellaceae	NA
ASV_16S_680	Bacteria	Proteobacteria	Gammaproteobacteria	Enterobacterales	Erwiniaceae	Pantoea
ASV_16S_681	Bacteria	Actinobacteriota	Actinobacteria	Micrococcales	Dermabacteraceae	Brachybacterium
ASV_16S_682	Bacteria	Proteobacteria	Gammaproteobacteria	Burkholderiales	Neisseriaceae	Neisseria
ASV_16S_683	Bacteria	Bacteroidota	Bacteroidia	Chitinophagales	Chitinophagaceae	Sediminibacterium
ASV_16S_684	Bacteria	Proteobacteria	Gammaproteobacteria	Enterobacterales	NA	NA
ASV_16S_685	Bacteria	Actinobacteriota	Actinobacteria	Micrococcales	Microbacteriaceae	Microbacterium
ASV_16S_686	Bacteria	Proteobacteria	Alphaproteobacteria	NA	NA	NA
ASV_16S_687	Bacteria	Proteobacteria	Gammaproteobacteria	Pseudomonadales	Pseudomonadaceae	Pseudomonas
ASV_16S_688	Bacteria	Proteobacteria	Gammaproteobacteria	Pseudomonadales	Pseudomonadaceae	Pseudomonas
ASV_16S_690	Bacteria	Proteobacteria	Alphaproteobacteria	Sphingomonadales	Sphingomonadaceae	NA
ASV_16S_691	Bacteria	Actinobacteriota	Actinobacteria	Micrococcales	Micrococcaceae	Rothia
ASV_16S_692	Bacteria	Proteobacteria	Alphaproteobacteria	Sphingomonadales	Sphingomonadaceae	NA
ASV_16S_693	Bacteria	Proteobacteria	Gammaproteobacteria	Pseudomonadales	Moraxellaceae	Acinetobacter
ASV_16S_695	Bacteria	Proteobacteria	Gammaproteobacteria	Burkholderiales	NA	NA
ASV_16S_696	Bacteria	Proteobacteria	Gammaproteobacteria	Enterobacterales	Enterobacteriaceae	Raoultella
ASV_16S_697	Bacteria	Proteobacteria	Alphaproteobacteria	Sphingomonadales	Sphingomonadaceae	NA
ASV_16S_698	Bacteria	Proteobacteria	Alphaproteobacteria	Caulobacterales	Caulobacteraceae	Brevundimonas
ASV_16S_699	Bacteria	Proteobacteria	Alphaproteobacteria	Sphingomonadales	Sphingomonadaceae	NA
ASV_16S_700	Bacteria	Proteobacteria	Alphaproteobacteria	Rhodobacterales	Rhodobacteraceae	Amaricoccus
ASV_16S_701	Bacteria	Proteobacteria	Gammaproteobacteria	Burkholderiales	Comamonadaceae	Acidovorax
ASV_16S_703	Bacteria	Proteobacteria	Alphaproteobacteria	Acetobacterales	Acetobacteraceae	NA
ASV_16S_704	Bacteria	Fusobacteriota	Fusobacteriia	Fusobacteriales	Fusobacteriaceae	Fusobacterium
ASV_16S_705	Bacteria	Firmicutes	Clostridia	Lachnospirales	Lachnospiraceae	Oribacterium
ASV_16S_706	Bacteria	Firmicutes	Negativicutes	Veillonellales-Selenomonadales	Veillonellaceae	Veillonella
ASV_16S_707	Bacteria	Fusobacteriota	Fusobacteriia	Fusobacteriales	Fusobacteriaceae	Fusobacterium
ASV_16S_708	Bacteria	Firmicutes	Clostridia	Lachnospirales	Lachnospiraceae	NA
ASV_16S_709	Bacteria	Proteobacteria	Alphaproteobacteria	Sphingomonadales	Sphingomonadaceae	Novosphingobium
ASV_16S_710	Bacteria	Actinobacteriota	Actinobacteria	Corynebacteriales	Corynebacteriaceae	Corynebacterium
ASV_16S_711	Bacteria	Actinobacteriota	Actinobacteria	Micrococcales	Promicromonosporaceae	Cellulosimicrobium
ASV_16S_712	Bacteria	Proteobacteria	Alphaproteobacteria	Acetobacterales	Acetobacteraceae	Rhodovarius
ASV_16S_713	Bacteria	Proteobacteria	Gammaproteobacteria	Enterobacterales	Enterobacteriaceae	NA
ASV_16S_714	Bacteria	Proteobacteria	Gammaproteobacteria	Pseudomonadales	Pseudomonadaceae	Pseudomonas
ASV_16S_715	Bacteria	Bacteroidota	Bacteroidia	Chitinophagales	Chitinophagaceae	Sediminibacterium
ASV_16S_717	Bacteria	Proteobacteria	Gammaproteobacteria	Burkholderiales	NA	NA
ASV_16S_718	Bacteria	Proteobacteria	Gammaproteobacteria	Pseudomonadales	Pseudomonadaceae	Pseudomonas
ASV_16S_719	Bacteria	Proteobacteria	Alphaproteobacteria	Sphingomonadales	Sphingomonadaceae	Ellin6055
ASV_16S_720	Bacteria	Proteobacteria	Gammaproteobacteria	Pseudomonadales	Pseudomonadaceae	Pseudomonas
ASV_16S_721	Bacteria	Proteobacteria	Alphaproteobacteria	Sphingomonadales	Sphingomonadaceae	NA
ASV_16S_722	Bacteria	Firmicutes	Clostridia	Lachnospirales	Lachnospiraceae	Oribacterium
ASV_16S_723	Bacteria	Bacteroidota	Bacteroidia	Flavobacteriales	Weeksellaceae	NA
ASV_16S_724	Bacteria	Proteobacteria	Gammaproteobacteria	NA	NA	NA
ASV_16S_725	Bacteria	Proteobacteria	Gammaproteobacteria	Enterobacterales	NA	NA
ASV_16S_727	Bacteria	Proteobacteria	Gammaproteobacteria	Pseudomonadales	Moraxellaceae	Acinetobacter
ASV_16S_728	Bacteria	Bacteroidota	Bacteroidia	Chitinophagales	Chitinophagaceae	Flavisolibacter
ASV_16S_729	Bacteria	Firmicutes	Clostridia	Peptostreptococcales-Tissierellales	Family XI	Peptoniphilus
ASV_16S_730	Bacteria	Fusobacteriota	Fusobacteriia	Fusobacteriales	Fusobacteriaceae	Fusobacterium
ASV_16S_731	Bacteria	Firmicutes	Negativicutes	Veillonellales-Selenomonadales	Veillonellaceae	Veillonella
ASV_16S_732	Bacteria	Fusobacteriota	Fusobacteriia	Fusobacteriales	Leptotrichiaceae	Leptotrichia
ASV_16S_733	Bacteria	Firmicutes	Bacilli	Lactobacillales	Enterococcaceae	Enterococcus
ASV_16S_734	Bacteria	Proteobacteria	Alphaproteobacteria	Rhizobiales	Beijerinckiaceae	Bosea
ASV_16S_735	Bacteria	Proteobacteria	Gammaproteobacteria	Enterobacterales	Enterobacteriaceae	NA
ASV_16S_736	Bacteria	Proteobacteria	Gammaproteobacteria	Enterobacterales	NA	NA
ASV_16S_738	Bacteria	Proteobacteria	Gammaproteobacteria	Enterobacterales	Erwiniaceae	Pantoea
ASV_16S_739	Bacteria	Proteobacteria	Alphaproteobacteria	Rhizobiales	Beijerinckiaceae	28-YEA-48
ASV_16S_740	Bacteria	Bacteroidota	Bacteroidia	Bacteroidales	Porphyromonadaceae	Porphyromonas
ASV_16S_741	Bacteria	Proteobacteria	Gammaproteobacteria	Burkholderiales	Comamonadaceae	NA
ASV_16S_742	Bacteria	Proteobacteria	Gammaproteobacteria	Enterobacterales	Enterobacteriaceae	Klebsiella
ASV_16S_743	Bacteria	Proteobacteria	Gammaproteobacteria	Legionellales	Legionellaceae	Legionella
ASV_16S_744	Bacteria	Firmicutes	Bacilli	Erysipelotrichales	Erysipelotrichaceae	Turicibacter
ASV_16S_745	Bacteria	Proteobacteria	Gammaproteobacteria	Enterobacterales	NA	NA
ASV_16S_747	Bacteria	Actinobacteriota	Actinobacteria	Micrococcales	Micrococcaceae	Kocuria
ASV_16S_748	Bacteria	Proteobacteria	Alphaproteobacteria	Sphingomonadales	Sphingomonadaceae	NA
ASV_16S_749	Bacteria	Proteobacteria	Gammaproteobacteria	Burkholderiales	Oxalobacteraceae	NA
ASV_16S_750	Bacteria	Actinobacteriota	Actinobacteria	Actinomycetales	Actinomycetaceae	Actinomyces
ASV_16S_751	Bacteria	Actinobacteriota	Actinobacteria	Actinomycetales	Actinomycetaceae	Actinomyces
ASV_16S_752	Bacteria	Fusobacteriota	Fusobacteriia	Fusobacteriales	Fusobacteriaceae	Fusobacterium
ASV_16S_753	Bacteria	Bacteroidota	Bacteroidia	Bacteroidales	Porphyromonadaceae	Porphyromonas
ASV_16S_754	Bacteria	Firmicutes	Negativicutes	Veillonellales-Selenomonadales	Veillonellaceae	Megasphaera
ASV_16S_755	Bacteria	Firmicutes	Bacilli	Erysipelotrichales	Erysipelotrichaceae	Solobacterium
ASV_16S_756	Bacteria	Proteobacteria	Alphaproteobacteria	Rhizobiales	Rhizobiales Incertae Sedis	Phreatobacter
ASV_16S_757	Bacteria	Proteobacteria	Gammaproteobacteria	Burkholderiales	Rhodocyclaceae	NA
ASV_16S_758	Bacteria	Proteobacteria	Alphaproteobacteria	Sphingomonadales	Sphingomonadaceae	Novosphingobium
ASV_16S_759	Bacteria	Proteobacteria	Gammaproteobacteria	Burkholderiales	NA	NA
ASV_16S_760	Bacteria	Proteobacteria	Gammaproteobacteria	Burkholderiales	Neisseriaceae	NA
ASV_16S_761	Bacteria	Proteobacteria	Alphaproteobacteria	Sphingomonadales	Sphingomonadaceae	Sphingomonas
ASV_16S_762	Bacteria	Proteobacteria	Gammaproteobacteria	NA	NA	NA
ASV_16S_763	Bacteria	Actinobacteriota	Actinobacteria	Actinomycetales	Actinomycetaceae	Actinomyces
ASV_16S_764	Bacteria	Firmicutes	Negativicutes	Veillonellales-Selenomonadales	Veillonellaceae	Veillonella
ASV_16S_765	Bacteria	Firmicutes	Clostridia	Peptostreptococcales-Tissierellales	Anaerovoracaceae	[Eubacterium] nodatum group
ASV_16S_766	Bacteria	Proteobacteria	Alphaproteobacteria	Reyranellales	Reyranellaceae	Reyranella
ASV_16S_768	Bacteria	Proteobacteria	Gammaproteobacteria	Pseudomonadales	Pseudomonadaceae	Pseudomonas
ASV_16S_769	Bacteria	Proteobacteria	Alphaproteobacteria	Rhizobiales	Rhizobiaceae	NA
ASV_16S_770	Bacteria	Firmicutes	Clostridia	Clostridia UCG-014	NA	NA
ASV_16S_771	Bacteria	Proteobacteria	Alphaproteobacteria	Sphingomonadales	Sphingomonadaceae	NA
ASV_16S_772	Bacteria	Proteobacteria	Alphaproteobacteria	Acetobacterales	Acetobacteraceae	NA
ASV_16S_773	Bacteria	Proteobacteria	Alphaproteobacteria	Acetobacterales	Acetobacteraceae	Rhodovarius
ASV_16S_774	Bacteria	Proteobacteria	Alphaproteobacteria	Rhizobiales	Beijerinckiaceae	Methylobacterium-Methylorubrum
ASV_16S_775	Bacteria	Proteobacteria	Gammaproteobacteria	Pseudomonadales	Moraxellaceae	Acinetobacter
ASV_16S_776	Bacteria	Proteobacteria	Gammaproteobacteria	Pseudomonadales	Moraxellaceae	Acinetobacter
ASV_16S_777	Bacteria	Proteobacteria	Alphaproteobacteria	Sphingomonadales	Sphingomonadaceae	NA
ASV_16S_778	Bacteria	Fusobacteriota	Fusobacteriia	Fusobacteriales	Fusobacteriaceae	Fusobacterium
ASV_16S_779	Bacteria	Fusobacteriota	Fusobacteriia	Fusobacteriales	Fusobacteriaceae	Fusobacterium
ASV_16S_780	Bacteria	Bacteroidota	Bacteroidia	Bacteroidales	Prevotellaceae	NA
ASV_16S_781	Bacteria	Patescibacteria	Saccharimonadia	Saccharimonadales	NA	NA
ASV_16S_782	Bacteria	Firmicutes	Negativicutes	Veillonellales-Selenomonadales	Veillonellaceae	Veillonella
ASV_16S_783	Bacteria	Actinobacteriota	Actinobacteria	Actinomycetales	Actinomycetaceae	F0332
ASV_16S_784	Bacteria	Actinobacteriota	Actinobacteria	Actinomycetales	Actinomycetaceae	Actinomyces
ASV_16S_785	Bacteria	Firmicutes	Bacilli	Erysipelotrichales	Erysipelotrichaceae	Solobacterium
ASV_16S_786	Bacteria	Firmicutes	Negativicutes	Veillonellales-Selenomonadales	Veillonellaceae	Veillonella
ASV_16S_787	Bacteria	Proteobacteria	Gammaproteobacteria	Enterobacterales	Enterobacteriaceae	NA
ASV_16S_788	Bacteria	Proteobacteria	Gammaproteobacteria	Burkholderiales	Comamonadaceae	Acidovorax
ASV_16S_789	Bacteria	Desulfobacterota	Desulfovibrionia	Desulfovibrionales	Desulfovibrionaceae	Desulfovibrio
ASV_16S_790	Bacteria	Proteobacteria	Alphaproteobacteria	Sphingomonadales	Sphingomonadaceae	NA
ASV_16S_791	Bacteria	Firmicutes	Bacilli	Staphylococcales	Staphylococcaceae	Staphylococcus
ASV_16S_792	Bacteria	Proteobacteria	Alphaproteobacteria	Rhizobiales	Xanthobacteraceae	Azorhizobium
ASV_16S_793	Bacteria	Proteobacteria	Gammaproteobacteria	Pseudomonadales	Pseudomonadaceae	NA
ASV_16S_794	Bacteria	Proteobacteria	Gammaproteobacteria	Burkholderiales	Comamonadaceae	NA
ASV_16S_795	Bacteria	Proteobacteria	Gammaproteobacteria	Burkholderiales	Comamonadaceae	NA
ASV_16S_796	Bacteria	Fusobacteriota	Fusobacteriia	Fusobacteriales	Fusobacteriaceae	Fusobacterium
ASV_16S_797	Bacteria	Firmicutes	Negativicutes	Veillonellales-Selenomonadales	Veillonellaceae	Veillonella
ASV_16S_798	Bacteria	Bacteroidota	Bacteroidia	Bacteroidales	Prevotellaceae	Prevotella
ASV_16S_799	Bacteria	Proteobacteria	Gammaproteobacteria	Pseudomonadales	Pseudomonadaceae	Pseudomonas
ASV_16S_800	Bacteria	Proteobacteria	Gammaproteobacteria	Enterobacterales	NA	NA
ASV_16S_801	Bacteria	Proteobacteria	Gammaproteobacteria	Enterobacterales	NA	NA
ASV_16S_802	Bacteria	Proteobacteria	Alphaproteobacteria	Sphingomonadales	Sphingomonadaceae	NA
ASV_16S_803	Bacteria	Proteobacteria	Gammaproteobacteria	Enterobacterales	Yersiniaceae	NA
ASV_16S_804	Bacteria	Firmicutes	Bacilli	Staphylococcales	Staphylococcaceae	Jeotgalicoccus
ASV_16S_805	Bacteria	Actinobacteriota	Actinobacteria	Corynebacteriales	Corynebacteriaceae	Corynebacterium
ASV_16S_806	Bacteria	Proteobacteria	NA	NA	NA	NA
ASV_16S_807	Bacteria	Bdellovibrionota	Bdellovibrionia	Bacteriovoracales	Bacteriovoracaceae	Peredibacter
ASV_16S_808	Bacteria	Bdellovibrionota	Oligoflexia	0319-6G20	NA	NA
ASV_16S_809	Bacteria	Actinobacteriota	Actinobacteria	Corynebacteriales	Corynebacteriaceae	Corynebacterium
ASV_16S_810	Bacteria	Firmicutes	Negativicutes	Veillonellales-Selenomonadales	Veillonellaceae	Veillonella
ASV_16S_811	Bacteria	Actinobacteriota	Actinobacteria	Actinomycetales	Actinomycetaceae	Actinomyces
ASV_16S_812	Bacteria	Patescibacteria	Saccharimonadia	Saccharimonadales	Saccharimonadaceae	Candidatus Saccharimonas
ASV_16S_813	Bacteria	Proteobacteria	Alphaproteobacteria	NA	NA	NA
ASV_16S_814	Bacteria	Proteobacteria	Alphaproteobacteria	Rhizobiales	Rhizobiaceae	NA
ASV_16S_815	Bacteria	Proteobacteria	Gammaproteobacteria	Burkholderiales	NA	NA
ASV_16S_816	Bacteria	Proteobacteria	Alphaproteobacteria	Sphingomonadales	Sphingomonadaceae	NA
ASV_16S_817	Bacteria	Proteobacteria	Gammaproteobacteria	NA	NA	NA
ASV_16S_818	Bacteria	Proteobacteria	Gammaproteobacteria	Burkholderiales	Comamonadaceae	NA
ASV_16S_819	Bacteria	Proteobacteria	Gammaproteobacteria	Enterobacterales	Enterobacteriaceae	Lelliottia
ASV_16S_820	Bacteria	Proteobacteria	Gammaproteobacteria	Pseudomonadales	Moraxellaceae	Alkanindiges
ASV_16S_821	Bacteria	Bacteroidota	Bacteroidia	Sphingobacteriales	NS11-12 marine group	NA
ASV_16S_822	Bacteria	Proteobacteria	Gammaproteobacteria	Burkholderiales	Comamonadaceae	NA
ASV_16S_823	Bacteria	Proteobacteria	Alphaproteobacteria	NA	NA	NA
ASV_16S_824	Bacteria	Proteobacteria	Alphaproteobacteria	Sphingomonadales	Sphingomonadaceae	NA
ASV_16S_825	Bacteria	Bacteroidota	Bacteroidia	Bacteroidales	Prevotellaceae	Prevotella
ASV_16S_826	Bacteria	Bacteroidota	Bacteroidia	Bacteroidales	Prevotellaceae	NA
ASV_16S_827	Bacteria	Actinobacteriota	Actinobacteria	Micrococcales	Micrococcaceae	Rothia
ASV_16S_828	Bacteria	Proteobacteria	Alphaproteobacteria	Rhizobiales	Rhizobiales Incertae Sedis	Phreatobacter
ASV_16S_829	Bacteria	Firmicutes	Bacilli	Staphylococcales	Staphylococcaceae	Staphylococcus
ASV_16S_830	Bacteria	Proteobacteria	Alphaproteobacteria	Rhizobiales	Rhizobiales Incertae Sedis	Phreatobacter
ASV_16S_831	Bacteria	Proteobacteria	Gammaproteobacteria	Enterobacterales	NA	NA
ASV_16S_832	Bacteria	Proteobacteria	Gammaproteobacteria	Enterobacterales	Enterobacteriaceae	NA
ASV_16S_833	Bacteria	Proteobacteria	Gammaproteobacteria	Enterobacterales	NA	NA
ASV_16S_834	Bacteria	Proteobacteria	Alphaproteobacteria	Rhizobiales	NA	NA
ASV_16S_835	Bacteria	Planctomycetota	Planctomycetes	Gemmatales	Gemmataceae	NA
ASV_16S_836	Bacteria	Proteobacteria	Gammaproteobacteria	Burkholderiales	Comamonadaceae	NA
ASV_16S_837	Bacteria	Proteobacteria	Gammaproteobacteria	Xanthomonadales	Xanthomonadaceae	Thermomonas
ASV_16S_838	Bacteria	Cyanobacteria	Cyanobacteriia	Chloroplast	NA	NA
ASV_16S_839	Bacteria	Actinobacteriota	Actinobacteria	Bifidobacteriales	Bifidobacteriaceae	Alloscardovia
ASV_16S_840	Bacteria	Proteobacteria	Gammaproteobacteria	Enterobacterales	Pasteurellaceae	Haemophilus
ASV_16S_841	Bacteria	Firmicutes	Negativicutes	Veillonellales-Selenomonadales	Veillonellaceae	Veillonella
ASV_16S_842	Bacteria	Proteobacteria	Gammaproteobacteria	Salinisphaerales	Solimonadaceae	Nevskia
ASV_16S_843	Bacteria	Proteobacteria	Gammaproteobacteria	Enterobacterales	NA	NA
ASV_16S_844	Bacteria	Proteobacteria	Gammaproteobacteria	Pseudomonadales	Pseudomonadaceae	Pseudomonas
ASV_16S_845	Bacteria	Bacteroidota	Bacteroidia	Bacteroidales	Porphyromonadaceae	Porphyromonas
ASV_16S_846	Bacteria	Proteobacteria	Alphaproteobacteria	Sphingomonadales	Sphingomonadaceae	NA
ASV_16S_847	Bacteria	Firmicutes	Bacilli	Bacillales	Bacillaceae	Bacillus
ASV_16S_848	Bacteria	Proteobacteria	Alphaproteobacteria	Acetobacterales	Acetobacteraceae	Roseococcus
ASV_16S_849	Bacteria	Proteobacteria	Gammaproteobacteria	Pseudomonadales	Pseudomonadaceae	Pseudomonas
ASV_16S_850	Bacteria	Firmicutes	Negativicutes	Veillonellales-Selenomonadales	Selenomonadaceae	Selenomonas
ASV_16S_851	Bacteria	Patescibacteria	Gracilibacteria	Absconditabacteriales (SR1)	NA	NA
ASV_16S_852	Bacteria	Firmicutes	Clostridia	Lachnospirales	Lachnospiraceae	Catonella
ASV_16S_853	Bacteria	Bacteroidota	Bacteroidia	Bacteroidales	Porphyromonadaceae	Porphyromonas
ASV_16S_854	Bacteria	Bacteroidota	Bacteroidia	Flavobacteriales	Weeksellaceae	Bergeyella
ASV_16S_855	Bacteria	Proteobacteria	Gammaproteobacteria	Xanthomonadales	NA	NA
ASV_16S_856	Bacteria	Firmicutes	Bacilli	Staphylococcales	Staphylococcaceae	Staphylococcus
ASV_16S_857	Bacteria	Actinobacteriota	Actinobacteria	Micrococcales	Micrococcaceae	Glutamicibacter
ASV_16S_858	Bacteria	Proteobacteria	Gammaproteobacteria	Pseudomonadales	Moraxellaceae	Psychrobacter
ASV_16S_859	Bacteria	Proteobacteria	Alphaproteobacteria	Sphingomonadales	Sphingomonadaceae	NA
ASV_16S_860	Bacteria	Proteobacteria	Gammaproteobacteria	Enterobacterales	NA	NA
ASV_16S_861	Bacteria	Proteobacteria	Alphaproteobacteria	Sphingomonadales	Sphingomonadaceae	NA
ASV_16S_862	Bacteria	Firmicutes	Bacilli	Staphylococcales	Staphylococcaceae	Auricoccus-Abyssicoccus
ASV_16S_863	Bacteria	Proteobacteria	Gammaproteobacteria	Burkholderiales	Neisseriaceae	NA
ASV_16S_864	Bacteria	Actinobacteriota	Actinobacteria	Micrococcales	Promicromonosporaceae	Cellulosimicrobium
ASV_16S_865	Bacteria	Proteobacteria	Gammaproteobacteria	Pseudomonadales	Pseudomonadaceae	Pseudomonas
ASV_16S_866	Bacteria	Proteobacteria	Alphaproteobacteria	Sphingomonadales	Sphingomonadaceae	NA
ASV_16S_867	Bacteria	Proteobacteria	Gammaproteobacteria	Xanthomonadales	Xanthomonadaceae	Vulcaniibacterium
ASV_16S_868	Bacteria	Bacteroidota	Bacteroidia	Flavobacteriales	Weeksellaceae	NA
ASV_16S_869	Bacteria	Proteobacteria	Alphaproteobacteria	Sphingomonadales	Sphingomonadaceae	NA
ASV_16S_870	Bacteria	Proteobacteria	Alphaproteobacteria	Sphingomonadales	Sphingomonadaceae	NA
ASV_16S_871	Bacteria	Actinobacteriota	Actinobacteria	Bifidobacteriales	Bifidobacteriaceae	Gardnerella
ASV_16S_872	Bacteria	Proteobacteria	Gammaproteobacteria	Enterobacterales	Vibrionaceae	Photobacterium
ASV_16S_873	Bacteria	Bacteroidota	Bacteroidia	Flavobacteriales	Weeksellaceae	Cloacibacterium
ASV_16S_874	Bacteria	Firmicutes	Bacilli	Lactobacillales	Streptococcaceae	Streptococcus
ASV_16S_875	Bacteria	Actinobacteriota	Actinobacteria	Corynebacteriales	Corynebacteriaceae	Corynebacterium
ASV_16S_876	Bacteria	Campylobacterota	Campylobacteria	Campylobacterales	Campylobacteraceae	Campylobacter
ASV_16S_877	Bacteria	Actinobacteriota	Actinobacteria	Actinomycetales	Actinomycetaceae	Actinomyces
ASV_16S_878	Bacteria	Proteobacteria	Gammaproteobacteria	Pseudomonadales	Moraxellaceae	Acinetobacter
ASV_16S_879	Bacteria	Proteobacteria	Gammaproteobacteria	Pseudomonadales	Pseudomonadaceae	NA
ASV_16S_880	Bacteria	Proteobacteria	Gammaproteobacteria	Burkholderiales	Comamonadaceae	NA
ASV_16S_881	Bacteria	Proteobacteria	Alphaproteobacteria	Rhizobiales	Rhizobiales Incertae Sedis	Phreatobacter
ASV_16S_882	Bacteria	Proteobacteria	Alphaproteobacteria	Sphingomonadales	Sphingomonadaceae	Sphingomonas
ASV_16S_883	Bacteria	Proteobacteria	Alphaproteobacteria	Acetobacterales	Acetobacteraceae	Rhodovarius
ASV_16S_884	Bacteria	Proteobacteria	Gammaproteobacteria	Pseudomonadales	Moraxellaceae	Acinetobacter
ASV_16S_885	Bacteria	Proteobacteria	Gammaproteobacteria	Enterobacterales	NA	NA
ASV_16S_886	Bacteria	Proteobacteria	Gammaproteobacteria	Pseudomonadales	Moraxellaceae	Acinetobacter
ASV_16S_887	Bacteria	Actinobacteriota	Actinobacteria	Corynebacteriales	Corynebacteriaceae	Corynebacterium
ASV_16S_888	Bacteria	Proteobacteria	Gammaproteobacteria	Burkholderiales	Oxalobacteraceae	Massilia
ASV_16S_890	Bacteria	Proteobacteria	Alphaproteobacteria	Rhizobiales	Xanthobacteraceae	Xanthobacter
ASV_16S_891	Bacteria	Proteobacteria	Gammaproteobacteria	Enterobacterales	Pasteurellaceae	Haemophilus
ASV_16S_892	Bacteria	Proteobacteria	Alphaproteobacteria	Rhizobiales	Beijerinckiaceae	Methylobacterium-Methylorubrum
ASV_16S_893	Bacteria	Firmicutes	Bacilli	Lactobacillales	Streptococcaceae	Streptococcus
ASV_16S_894	Bacteria	Actinobacteriota	Actinobacteria	Bifidobacteriales	Bifidobacteriaceae	Scardovia
ASV_16S_895	Bacteria	Patescibacteria	Saccharimonadia	Saccharimonadales	NA	NA
ASV_16S_896	Bacteria	Proteobacteria	Alphaproteobacteria	Sphingomonadales	Sphingomonadaceae	Sphingomonas
ASV_16S_897	Bacteria	Proteobacteria	Alphaproteobacteria	Sphingomonadales	Sphingomonadaceae	NA
ASV_16S_898	Bacteria	Proteobacteria	Gammaproteobacteria	Burkholderiales	Neisseriaceae	Neisseria
ASV_16S_899	Bacteria	Proteobacteria	Gammaproteobacteria	Pseudomonadales	Pseudomonadaceae	NA
ASV_16S_900	Bacteria	Proteobacteria	Gammaproteobacteria	Xanthomonadales	Xanthomonadaceae	Stenotrophomonas
ASV_16S_901	Bacteria	Proteobacteria	Alphaproteobacteria	Reyranellales	Reyranellaceae	Reyranella
ASV_16S_902	Bacteria	Bacteroidota	Bacteroidia	Chitinophagales	Chitinophagaceae	NA
ASV_16S_903	Bacteria	Proteobacteria	Gammaproteobacteria	Enterobacterales	NA	NA
ASV_16S_905	Bacteria	Actinobacteriota	Actinobacteria	Micrococcales	Dermacoccaceae	Kytococcus
ASV_16S_906	Bacteria	Proteobacteria	Alphaproteobacteria	Rhizobiales	Xanthobacteraceae	Xanthobacter
ASV_16S_907	Bacteria	Actinobacteriota	Actinobacteria	Corynebacteriales	NA	NA
ASV_16S_908	Bacteria	Proteobacteria	Alphaproteobacteria	Reyranellales	Reyranellaceae	Reyranella
ASV_16S_909	Bacteria	Bacteroidota	Bacteroidia	Bacteroidales	Porphyromonadaceae	Porphyromonas
ASV_16S_910	Bacteria	Proteobacteria	Alphaproteobacteria	Sphingomonadales	Sphingomonadaceae	Sphingomonas
ASV_16S_911	Bacteria	Firmicutes	Negativicutes	Veillonellales-Selenomonadales	Veillonellaceae	Veillonella
ASV_16S_912	Bacteria	Proteobacteria	Gammaproteobacteria	Enterobacterales	Enterobacteriaceae	Enterobacter
ASV_16S_913	Bacteria	Proteobacteria	Alphaproteobacteria	Sphingomonadales	Sphingomonadaceae	NA
ASV_16S_914	Bacteria	Firmicutes	Bacilli	Staphylococcales	Staphylococcaceae	NA
ASV_16S_915	Bacteria	Proteobacteria	Gammaproteobacteria	Pseudomonadales	Pseudomonadaceae	Pseudomonas
ASV_16S_916	Bacteria	Bacteroidota	Bacteroidia	Flavobacteriales	Weeksellaceae	NA
ASV_16S_917	Bacteria	Proteobacteria	Alphaproteobacteria	Sphingomonadales	Sphingomonadaceae	NA
ASV_16S_918	Bacteria	Proteobacteria	Gammaproteobacteria	Enterobacterales	NA	NA
ASV_16S_919	Bacteria	Cyanobacteria	Vampirivibrionia	Obscuribacterales	Obscuribacteraceae	Candidatus Obscuribacter
ASV_16S_920	Bacteria	Proteobacteria	Alphaproteobacteria	NA	NA	NA
ASV_16S_921	Bacteria	Firmicutes	Bacilli	Staphylococcales	Staphylococcaceae	Staphylococcus
ASV_16S_922	Bacteria	Proteobacteria	Gammaproteobacteria	Pseudomonadales	Pseudomonadaceae	Pseudomonas
ASV_16S_923	Bacteria	Proteobacteria	Gammaproteobacteria	Pseudomonadales	Pseudomonadaceae	Pseudomonas
ASV_16S_924	Bacteria	Proteobacteria	Alphaproteobacteria	Ferrovibrionales	Taonella	NA
ASV_16S_925	Bacteria	Firmicutes	Bacilli	Lactobacillales	Streptococcaceae	Streptococcus
ASV_16S_926	Bacteria	Proteobacteria	Alphaproteobacteria	Rhizobiales	Beijerinckiaceae	Methylobacterium-Methylorubrum
ASV_16S_927	Bacteria	Firmicutes	Bacilli	Bacillales	Bacillaceae	Aeribacillus
ASV_16S_928	Bacteria	Firmicutes	Negativicutes	Veillonellales-Selenomonadales	Veillonellaceae	Dialister
ASV_16S_929	Bacteria	Firmicutes	Negativicutes	Veillonellales-Selenomonadales	Selenomonadaceae	NA
ASV_16S_930	Bacteria	Actinobacteriota	Actinobacteria	Actinomycetales	Actinomycetaceae	Actinomyces
ASV_16S_931	Bacteria	Proteobacteria	Gammaproteobacteria	Enterobacterales	Pasteurellaceae	Haemophilus
ASV_16S_932	Bacteria	Proteobacteria	Gammaproteobacteria	Xanthomonadales	NA	NA
ASV_16S_933	Bacteria	Proteobacteria	Gammaproteobacteria	Burkholderiales	Comamonadaceae	NA
ASV_16S_934	Bacteria	Proteobacteria	Alphaproteobacteria	Sphingomonadales	Sphingomonadaceae	Sphingomonas
ASV_16S_935	Bacteria	Proteobacteria	Alphaproteobacteria	Rhizobiales	Beijerinckiaceae	Methylobacterium-Methylorubrum
ASV_16S_936	Bacteria	Proteobacteria	Alphaproteobacteria	Sphingomonadales	Sphingomonadaceae	Sphingomonas
ASV_16S_937	Bacteria	Proteobacteria	Alphaproteobacteria	Sphingomonadales	Sphingomonadaceae	Sphingomonas
ASV_16S_938	Bacteria	Proteobacteria	Gammaproteobacteria	Burkholderiales	NA	NA
ASV_16S_939	Bacteria	Proteobacteria	Alphaproteobacteria	Sphingomonadales	Sphingomonadaceae	NA
ASV_16S_940	Bacteria	Firmicutes	Bacilli	Staphylococcales	NA	NA
ASV_16S_941	Bacteria	Bacteroidota	Bacteroidia	Chitinophagales	Chitinophagaceae	NA
ASV_16S_942	Bacteria	Proteobacteria	Alphaproteobacteria	Sphingomonadales	Sphingomonadaceae	Sphingomonas
ASV_16S_943	Bacteria	Proteobacteria	Alphaproteobacteria	Rhizobiales	Xanthobacteraceae	Afipia
ASV_16S_944	Bacteria	Proteobacteria	Alphaproteobacteria	Sphingomonadales	Sphingomonadaceae	NA
ASV_16S_945	Bacteria	Proteobacteria	Alphaproteobacteria	Sphingomonadales	Sphingomonadaceae	Sphingomonas
ASV_16S_946	Bacteria	Proteobacteria	Alphaproteobacteria	Sphingomonadales	Sphingomonadaceae	NA
ASV_16S_947	Bacteria	Firmicutes	Bacilli	Lactobacillales	Streptococcaceae	Lactococcus
ASV_16S_948	Bacteria	Proteobacteria	Alphaproteobacteria	Rhodobacterales	Rhodobacteraceae	Paracoccus
ASV_16S_949	Bacteria	Proteobacteria	Gammaproteobacteria	Enterobacterales	Pasteurellaceae	Haemophilus
ASV_16S_950	Bacteria	Proteobacteria	Gammaproteobacteria	Xanthomonadales	Xanthomonadaceae	Pseudoxanthomonas
ASV_16S_952	Bacteria	Proteobacteria	Gammaproteobacteria	Burkholderiales	TRA3-20	NA
ASV_16S_953	Bacteria	Proteobacteria	Gammaproteobacteria	Pseudomonadales	Pseudomonadaceae	Pseudomonas
ASV_16S_954	Bacteria	Proteobacteria	Alphaproteobacteria	Caulobacterales	Caulobacteraceae	NA
ASV_16S_955	Bacteria	Fusobacteriota	Fusobacteriia	Fusobacteriales	Fusobacteriaceae	Fusobacterium
ASV_16S_956	Bacteria	Proteobacteria	Gammaproteobacteria	Burkholderiales	Comamonadaceae	Schlegelella
ASV_16S_957	Bacteria	Firmicutes	Bacilli	Staphylococcales	Staphylococcaceae	NA
ASV_16S_958	Bacteria	Proteobacteria	Alphaproteobacteria	Rhizobiales	Xanthobacteraceae	Starkeya
ASV_16S_959	Bacteria	Proteobacteria	Gammaproteobacteria	Enterobacterales	NA	NA
ASV_16S_960	Bacteria	Proteobacteria	Gammaproteobacteria	Xanthomonadales	Xanthomonadaceae	Stenotrophomonas
ASV_16S_961	Bacteria	Proteobacteria	Gammaproteobacteria	Enterobacterales	Enterobacteriaceae	Cronobacter
ASV_16S_962	Bacteria	Proteobacteria	Alphaproteobacteria	Rhizobiales	Beijerinckiaceae	NA
ASV_16S_963	Bacteria	Proteobacteria	Alphaproteobacteria	Reyranellales	Reyranellaceae	Reyranella
ASV_16S_964	Bacteria	Proteobacteria	Gammaproteobacteria	Pseudomonadales	Moraxellaceae	Acinetobacter
ASV_16S_965	Bacteria	Proteobacteria	Gammaproteobacteria	Xanthomonadales	Xanthomonadaceae	Lysobacter
ASV_16S_966	Bacteria	Proteobacteria	Gammaproteobacteria	Legionellales	Legionellaceae	Legionella
ASV_16S_967	Bacteria	Proteobacteria	Alphaproteobacteria	NA	NA	NA
ASV_16S_968	Bacteria	Proteobacteria	Gammaproteobacteria	Cardiobacteriales	Cardiobacteriaceae	Cardiobacterium
ASV_16S_969	Bacteria	Planctomycetota	Planctomycetes	Gemmatales	Gemmataceae	Gemmata
ASV_16S_970	Bacteria	Proteobacteria	Alphaproteobacteria	Sphingomonadales	Sphingomonadaceae	NA
ASV_16S_971	Bacteria	Proteobacteria	Alphaproteobacteria	Rhizobiales	NA	NA
ASV_16S_972	Bacteria	Proteobacteria	Alphaproteobacteria	Sphingomonadales	Sphingomonadaceae	NA
ASV_16S_973	Bacteria	Actinobacteriota	Actinobacteria	Actinomycetales	Actinomycetaceae	Actinomyces
ASV_16S_974	Bacteria	Actinobacteriota	Actinobacteria	Actinomycetales	Actinomycetaceae	Actinomyces
ASV_16S_975	Bacteria	Firmicutes	Bacilli	Staphylococcales	Gemellaceae	Gemella
ASV_16S_976	Bacteria	Proteobacteria	Gammaproteobacteria	Enterobacterales	Pasteurellaceae	Aggregatibacter
ASV_16S_977	Bacteria	Proteobacteria	Gammaproteobacteria	Enterobacterales	NA	NA
ASV_16S_978	Bacteria	Proteobacteria	Alphaproteobacteria	Sphingomonadales	Sphingomonadaceae	Blastomonas
ASV_16S_979	Bacteria	Proteobacteria	Gammaproteobacteria	Burkholderiales	Comamonadaceae	NA
ASV_16S_980	Bacteria	Bacteroidota	Bacteroidia	Chitinophagales	Chitinophagaceae	NA
ASV_16S_981	Bacteria	Proteobacteria	Gammaproteobacteria	Enterobacterales	NA	NA
ASV_16S_982	Bacteria	Proteobacteria	Alphaproteobacteria	Rhizobiales	Beijerinckiaceae	Methylobacterium-Methylorubrum
ASV_16S_983	Bacteria	Proteobacteria	Gammaproteobacteria	Xanthomonadales	Xanthomonadaceae	Stenotrophomonas
ASV_16S_984	Bacteria	Proteobacteria	Gammaproteobacteria	Burkholderiales	Comamonadaceae	NA
ASV_16S_985	Bacteria	Proteobacteria	Gammaproteobacteria	Xanthomonadales	Xanthomonadaceae	Vulcaniibacterium
ASV_16S_986	Bacteria	Proteobacteria	Alphaproteobacteria	Sphingomonadales	Sphingomonadaceae	Blastomonas
ASV_16S_987	Bacteria	Proteobacteria	Gammaproteobacteria	Burkholderiales	Comamonadaceae	NA
ASV_16S_988	Bacteria	Proteobacteria	Alphaproteobacteria	Sphingomonadales	Sphingomonadaceae	NA
ASV_16S_989	Bacteria	Proteobacteria	Gammaproteobacteria	Burkholderiales	Oxalobacteraceae	Massilia
ASV_16S_990	Bacteria	Patescibacteria	Saccharimonadia	Saccharimonadales	NA	NA
ASV_16S_991	Bacteria	Bacteroidota	Bacteroidia	Bacteroidales	Prevotellaceae	Prevotella
ASV_16S_992	Bacteria	Actinobacteriota	Actinobacteria	Actinomycetales	Actinomycetaceae	F0332
ASV_16S_993	Bacteria	Proteobacteria	Alphaproteobacteria	Rhizobiales	Rhizobiaceae	Ochrobactrum
ASV_16S_994	Bacteria	Proteobacteria	Alphaproteobacteria	Sphingomonadales	Sphingomonadaceae	NA
ASV_16S_995	Bacteria	Proteobacteria	Gammaproteobacteria	Enterobacterales	Enterobacteriaceae	NA
ASV_16S_996	Bacteria	Proteobacteria	Alphaproteobacteria	Sphingomonadales	Sphingomonadaceae	NA
ASV_16S_997	Bacteria	Proteobacteria	Alphaproteobacteria	Sphingomonadales	Sphingomonadaceae	NA
ASV_16S_998	Bacteria	Proteobacteria	Alphaproteobacteria	Rhizobiales	Beijerinckiaceae	Methylobacterium-Methylorubrum
ASV_16S_999	Bacteria	Proteobacteria	Alphaproteobacteria	Sphingomonadales	Sphingomonadaceae	NA
ASV_16S_1000	Bacteria	Proteobacteria	Gammaproteobacteria	Pseudomonadales	Pseudomonadaceae	Pseudomonas
ASV_16S_1001	Bacteria	Firmicutes	Clostridia	Lachnospirales	Lachnospiraceae	Catonella
ASV_16S_1002	Bacteria	Firmicutes	Bacilli	Staphylococcales	Staphylococcaceae	NA
ASV_16S_1003	Bacteria	Actinobacteriota	Actinobacteria	Corynebacteriales	Mycobacteriaceae	Mycobacterium
ASV_16S_1004	Bacteria	Proteobacteria	Alphaproteobacteria	Rhizobiales	NA	NA
ASV_16S_1005	Bacteria	Bacteroidota	Bacteroidia	Chitinophagales	Chitinophagaceae	NA
ASV_16S_1006	Bacteria	Proteobacteria	Gammaproteobacteria	Enterobacterales	NA	NA
ASV_16S_1007	Bacteria	Proteobacteria	Gammaproteobacteria	Enterobacterales	NA	NA
ASV_16S_1008	Bacteria	Proteobacteria	Gammaproteobacteria	Enterobacterales	Enterobacteriaceae	NA
ASV_16S_1009	Bacteria	Proteobacteria	Alphaproteobacteria	Rhizobiales	Beijerinckiaceae	NA
ASV_16S_1010	Bacteria	Proteobacteria	Gammaproteobacteria	Enterobacterales	Enterobacteriaceae	Aquamonas
ASV_16S_1011	Bacteria	Proteobacteria	Gammaproteobacteria	Burkholderiales	Neisseriaceae	NA
ASV_16S_1012	Bacteria	Proteobacteria	Alphaproteobacteria	Rhizobiales	Rhizobiales Incertae Sedis	Phreatobacter
ASV_16S_1013	Bacteria	Bacteroidota	Bacteroidia	Flavobacteriales	Weeksellaceae	NA
ASV_16S_1014	Bacteria	Gemmatimonadota	Gemmatimonadetes	Gemmatimonadales	Gemmatimonadaceae	Gemmatimonas
ASV_16S_1016	Bacteria	Firmicutes	Bacilli	Lactobacillales	Lactobacillaceae	Lactobacillus
ASV_16S_1017	Bacteria	Bacteroidota	Bacteroidia	Flavobacteriales	Weeksellaceae	NA
ASV_16S_1018	Bacteria	Proteobacteria	Gammaproteobacteria	Salinisphaerales	Solimonadaceae	Nevskia
ASV_16S_1019	Bacteria	Bacteroidota	Bacteroidia	Flavobacteriales	Weeksellaceae	NA
ASV_16S_1020	Bacteria	Proteobacteria	Alphaproteobacteria	Rhizobiales	Rhizobiales Incertae Sedis	Phreatobacter
ASV_16S_1021	Bacteria	Proteobacteria	Gammaproteobacteria	Burkholderiales	Comamonadaceae	NA
ASV_16S_1022	Bacteria	Planctomycetota	Planctomycetes	Gemmatales	Gemmataceae	Gemmata
ASV_16S_1023	Bacteria	Proteobacteria	Alphaproteobacteria	Holosporales	Holosporaceae	NA
ASV_16S_1024	Bacteria	Actinobacteriota	Actinobacteria	Corynebacteriales	Corynebacteriaceae	Corynebacterium
ASV_16S_1025	Bacteria	Proteobacteria	Alphaproteobacteria	Sphingomonadales	Sphingomonadaceae	NA
ASV_16S_1026	Bacteria	Bacteroidota	Bacteroidia	Flavobacteriales	Weeksellaceae	NA
ASV_16S_1027	Bacteria	Proteobacteria	Gammaproteobacteria	Pseudomonadales	NA	NA
ASV_16S_1028	Bacteria	Proteobacteria	Alphaproteobacteria	Sphingomonadales	Sphingomonadaceae	NA
ASV_16S_1029	Bacteria	Proteobacteria	Gammaproteobacteria	Enterobacterales	Pasteurellaceae	Haemophilus
ASV_16S_1030	Bacteria	Proteobacteria	Gammaproteobacteria	Enterobacterales	Pasteurellaceae	Haemophilus
ASV_16S_1031	Bacteria	Proteobacteria	Alphaproteobacteria	Sphingomonadales	Sphingomonadaceae	Porphyrobacter
ASV_16S_1032	Bacteria	Proteobacteria	Gammaproteobacteria	Burkholderiales	Comamonadaceae	Schlegelella
ASV_16S_1033	Bacteria	Proteobacteria	Gammaproteobacteria	Burkholderiales	Comamonadaceae	Schlegelella
ASV_16S_1034	Bacteria	Proteobacteria	Alphaproteobacteria	Rhizobiales	Rhizobiales Incertae Sedis	Phreatobacter
ASV_16S_1035	Bacteria	Proteobacteria	Alphaproteobacteria	Sphingomonadales	Sphingomonadaceae	NA
ASV_16S_1036	Bacteria	Firmicutes	Clostridia	Lachnospirales	Lachnospiraceae	Agathobacter
ASV_16S_1037	Bacteria	Proteobacteria	Gammaproteobacteria	Enterobacterales	NA	NA
ASV_16S_1038	Bacteria	Proteobacteria	Gammaproteobacteria	Pseudomonadales	Moraxellaceae	Psychrobacter
ASV_16S_1039	Bacteria	Proteobacteria	Gammaproteobacteria	NA	NA	NA
ASV_16S_1040	Bacteria	Proteobacteria	Gammaproteobacteria	NA	NA	NA
ASV_16S_1041	Bacteria	Proteobacteria	Alphaproteobacteria	Rhizobiales	NA	NA
ASV_16S_1042	Bacteria	Proteobacteria	Alphaproteobacteria	Acetobacterales	Acetobacteraceae	Rhodovarius
ASV_16S_1043	Bacteria	Proteobacteria	Gammaproteobacteria	Burkholderiales	Comamonadaceae	NA
ASV_16S_1044	Bacteria	Proteobacteria	Alphaproteobacteria	Sphingomonadales	Sphingomonadaceae	NA
ASV_16S_1045	Bacteria	Proteobacteria	Alphaproteobacteria	Reyranellales	Reyranellaceae	Reyranella
ASV_16S_1046	Bacteria	Proteobacteria	Gammaproteobacteria	Burkholderiales	Comamonadaceae	NA
ASV_16S_1047	Bacteria	Planctomycetota	Planctomycetes	Gemmatales	Gemmataceae	Gemmata
ASV_16S_1048	Bacteria	Proteobacteria	Alphaproteobacteria	Rhizobiales	Xanthobacteraceae	NA
ASV_16S_1049	Bacteria	Bacteroidota	Bacteroidia	Flavobacteriales	Weeksellaceae	NA
ASV_16S_1050	Bacteria	Proteobacteria	Gammaproteobacteria	Burkholderiales	Comamonadaceae	NA
ASV_16S_1051	Bacteria	Bacteroidota	Bacteroidia	Flavobacteriales	Weeksellaceae	NA
ASV_16S_1053	Bacteria	Proteobacteria	Alphaproteobacteria	Sphingomonadales	Sphingomonadaceae	NA
ASV_16S_1054	Bacteria	Bacteroidota	Bacteroidia	Chitinophagales	Chitinophagaceae	Sediminibacterium
ASV_16S_1055	Bacteria	Firmicutes	Bacilli	Bacillales	Bacillaceae	Bacillus
ASV_16S_1056	Bacteria	Patescibacteria	Saccharimonadia	Saccharimonadales	Saccharimonadaceae	NA
ASV_16S_1057	Bacteria	Proteobacteria	Gammaproteobacteria	Burkholderiales	Comamonadaceae	Schlegelella
ASV_16S_1058	Bacteria	Firmicutes	Negativicutes	Veillonellales-Selenomonadales	Veillonellaceae	Veillonella
ASV_16S_1059	Bacteria	Proteobacteria	Gammaproteobacteria	Pseudomonadales	Pseudomonadaceae	Pseudomonas
ASV_16S_1060	Bacteria	Proteobacteria	Gammaproteobacteria	Pseudomonadales	Moraxellaceae	Acinetobacter
ASV_16S_1061	Bacteria	Proteobacteria	Gammaproteobacteria	Burkholderiales	Comamonadaceae	NA
ASV_16S_1062	Bacteria	Proteobacteria	Gammaproteobacteria	Burkholderiales	Rhodocyclaceae	Dechloromonas
ASV_16S_1063	Bacteria	Proteobacteria	Alphaproteobacteria	Rhizobiales	Rhizobiaceae	Aminobacter
ASV_16S_1064	Bacteria	Proteobacteria	Gammaproteobacteria	Burkholderiales	Neisseriaceae	Neisseria
ASV_16S_1065	Bacteria	Proteobacteria	Gammaproteobacteria	Enterobacterales	Pasteurellaceae	Haemophilus
ASV_16S_1066	Bacteria	Proteobacteria	Alphaproteobacteria	Caulobacterales	Hyphomonadaceae	NA
ASV_16S_1067	Bacteria	Bdellovibrionota	Bdellovibrionia	Bdellovibrionales	Bdellovibrionaceae	Bdellovibrio
ASV_16S_1068	Bacteria	Proteobacteria	Alphaproteobacteria	Rhizobiales	Beijerinckiaceae	Methylobacterium-Methylorubrum
ASV_16S_1069	Bacteria	Proteobacteria	Gammaproteobacteria	Pseudomonadales	Moraxellaceae	Acinetobacter
ASV_16S_1070	Bacteria	Actinobacteriota	Actinobacteria	Actinomycetales	Actinomycetaceae	Actinomyces
ASV_16S_1071	Bacteria	Firmicutes	Bacilli	Lactobacillales	Streptococcaceae	Streptococcus
ASV_16S_1072	Bacteria	Firmicutes	Clostridia	Peptostreptococcales-Tissierellales	Peptostreptococcaceae	Filifactor
ASV_16S_1073	Bacteria	Proteobacteria	Gammaproteobacteria	Burkholderiales	Burkholderiaceae	Lautropia
ASV_16S_1074	Bacteria	Firmicutes	Clostridia	Lachnospirales	Lachnospiraceae	Stomatobaculum
ASV_16S_1075	Bacteria	Proteobacteria	Alphaproteobacteria	Rhizobiales	Rhizobiaceae	NA
ASV_16S_1076	Bacteria	Proteobacteria	Alphaproteobacteria	Rhizobiales	Rhizobiaceae	Ochrobactrum
ASV_16S_1077	Bacteria	Proteobacteria	Alphaproteobacteria	Rickettsiales	SM2D12	NA
ASV_16S_1078	Bacteria	Proteobacteria	Gammaproteobacteria	Pseudomonadales	Pseudomonadaceae	Pseudomonas
ASV_16S_1079	Bacteria	Proteobacteria	Gammaproteobacteria	Burkholderiales	Comamonadaceae	NA
ASV_16S_1080	Bacteria	Proteobacteria	Gammaproteobacteria	Burkholderiales	Comamonadaceae	NA
ASV_16S_1081	Bacteria	Proteobacteria	Alphaproteobacteria	Sphingomonadales	Sphingomonadaceae	Sphingomonas
ASV_16S_1082	Bacteria	Proteobacteria	Gammaproteobacteria	Enterobacterales	Pasteurellaceae	Actinobacillus
ASV_16S_1083	Bacteria	Proteobacteria	Gammaproteobacteria	Burkholderiales	Comamonadaceae	NA
ASV_16S_1084	Bacteria	Proteobacteria	Alphaproteobacteria	Rhizobiales	Beijerinckiaceae	Bosea
ASV_16S_1085	Bacteria	Proteobacteria	Gammaproteobacteria	Pseudomonadales	Pseudomonadaceae	Pseudomonas
ASV_16S_1086	Bacteria	Firmicutes	Bacilli	Staphylococcales	Staphylococcaceae	Staphylococcus
ASV_16S_1087	Bacteria	Proteobacteria	Alphaproteobacteria	Rhizobiales	Beijerinckiaceae	Methylobacterium-Methylorubrum
ASV_16S_1088	Bacteria	Proteobacteria	Gammaproteobacteria	Burkholderiales	Comamonadaceae	NA
ASV_16S_1089	Bacteria	Proteobacteria	Alphaproteobacteria	Sphingomonadales	Sphingomonadaceae	Blastomonas
ASV_16S_1090	Bacteria	Proteobacteria	Gammaproteobacteria	Enterobacterales	NA	NA
ASV_16S_1091	Bacteria	Proteobacteria	Gammaproteobacteria	Burkholderiales	Comamonadaceae	NA
ASV_16S_1092	Bacteria	Proteobacteria	Alphaproteobacteria	Acetobacterales	Acetobacteraceae	NA
ASV_16S_1093	Bacteria	Bacteroidota	Bacteroidia	Chitinophagales	Chitinophagaceae	Hydrotalea
ASV_16S_1094	Bacteria	Proteobacteria	Alphaproteobacteria	Acetobacterales	Acetobacteraceae	NA
ASV_16S_1095	Bacteria	Firmicutes	Bacilli	Erysipelotrichales	Erysipelotrichaceae	Turicibacter
ASV_16S_1096	Bacteria	Bacteroidota	Bacteroidia	Flavobacteriales	Weeksellaceae	NA
ASV_16S_1097	Bacteria	Proteobacteria	Alphaproteobacteria	Rhizobiales	Xanthobacteraceae	NA
ASV_16S_1098	Bacteria	Proteobacteria	Gammaproteobacteria	Enterobacterales	NA	NA
ASV_16S_1099	Bacteria	NA	NA	NA	NA	NA
ASV_16S_1100	Bacteria	Proteobacteria	Gammaproteobacteria	Xanthomonadales	Xanthomonadaceae	Vulcaniibacterium
ASV_16S_1101	Bacteria	Proteobacteria	Gammaproteobacteria	Xanthomonadales	Xanthomonadaceae	Stenotrophomonas
ASV_16S_1102	Bacteria	Proteobacteria	Alphaproteobacteria	Sphingomonadales	Sphingomonadaceae	NA
ASV_16S_1103	Bacteria	Proteobacteria	Alphaproteobacteria	Rhizobiales	Beijerinckiaceae	NA
ASV_16S_1104	Bacteria	Actinobacteriota	Actinobacteria	Corynebacteriales	NA	NA
ASV_16S_1105	Bacteria	Proteobacteria	Alphaproteobacteria	Sphingomonadales	Sphingomonadaceae	NA
ASV_16S_1106	Bacteria	Proteobacteria	Alphaproteobacteria	Sphingomonadales	Sphingomonadaceae	NA
ASV_16S_1107	Bacteria	Bacteroidota	Bacteroidia	Flavobacteriales	Weeksellaceae	NA
ASV_16S_1108	Bacteria	Proteobacteria	Alphaproteobacteria	Sphingomonadales	Sphingomonadaceae	NA
ASV_16S_1109	Bacteria	Proteobacteria	Alphaproteobacteria	Rhizobiales	Rhizobiaceae	NA
ASV_16S_1110	Bacteria	Proteobacteria	Alphaproteobacteria	Rhizobiales	Rhizobiaceae	Allorhizobium-Neorhizobium-Pararhizobium-Rhizobium
ASV_16S_1111	Bacteria	Proteobacteria	Gammaproteobacteria	Xanthomonadales	Xanthomonadaceae	Stenotrophomonas
ASV_16S_1112	Bacteria	Proteobacteria	Gammaproteobacteria	Enterobacterales	NA	NA
ASV_16S_1113	Bacteria	Proteobacteria	Gammaproteobacteria	Pseudomonadales	Moraxellaceae	Psychrobacter
ASV_16S_1114	Bacteria	Proteobacteria	Gammaproteobacteria	Enterobacterales	NA	NA
ASV_16S_1115	Bacteria	Proteobacteria	Alphaproteobacteria	NA	NA	NA
ASV_16S_1116	Bacteria	Proteobacteria	Alphaproteobacteria	Sphingomonadales	Sphingomonadaceae	NA
ASV_16S_1117	Bacteria	Proteobacteria	Alphaproteobacteria	NA	NA	NA
ASV_16S_1118	Bacteria	Proteobacteria	Alphaproteobacteria	Sphingomonadales	Sphingomonadaceae	NA
ASV_16S_1119	Bacteria	Proteobacteria	Gammaproteobacteria	Burkholderiales	Procabacteriaceae	Procabacter
ASV_16S_1120	Bacteria	Cyanobacteria	Cyanobacteriia	Chloroplast	NA	NA
ASV_16S_1121	Bacteria	Proteobacteria	Gammaproteobacteria	Burkholderiales	Rhodocyclaceae	NA
ASV_16S_1122	Bacteria	Proteobacteria	Alphaproteobacteria	Sphingomonadales	Sphingomonadaceae	NA
ASV_16S_1123	Bacteria	Proteobacteria	Gammaproteobacteria	Enterobacterales	Erwiniaceae	Erwinia
ASV_16S_1124	Bacteria	Proteobacteria	Alphaproteobacteria	Rhizobiales	Beijerinckiaceae	Methylobacterium-Methylorubrum
ASV_16S_1125	Bacteria	Firmicutes	Negativicutes	Veillonellales-Selenomonadales	Veillonellaceae	Veillonella
ASV_16S_1126	Bacteria	Proteobacteria	Gammaproteobacteria	Burkholderiales	Comamonadaceae	NA
ASV_16S_1127	Bacteria	Proteobacteria	Alphaproteobacteria	Rhizobiales	Xanthobacteraceae	Xanthobacter
ASV_16S_1128	Bacteria	Proteobacteria	Alphaproteobacteria	Sphingomonadales	Sphingomonadaceae	Stakelama
ASV_16S_1129	Bacteria	Actinobacteriota	Actinobacteria	Corynebacteriales	NA	NA
ASV_16S_1130	Bacteria	Actinobacteriota	Actinobacteria	Actinomycetales	Actinomycetaceae	Actinomyces
ASV_16S_1131	Bacteria	Actinobacteriota	Actinobacteria	Actinomycetales	Actinomycetaceae	Actinomyces
ASV_16S_1132	Bacteria	Proteobacteria	Alphaproteobacteria	Rhizobiales	NA	NA
ASV_16S_1133	Bacteria	Proteobacteria	Gammaproteobacteria	Burkholderiales	Comamonadaceae	NA
ASV_16S_1134	Bacteria	Proteobacteria	Alphaproteobacteria	Sphingomonadales	Sphingomonadaceae	NA
ASV_16S_1135	Bacteria	Proteobacteria	Alphaproteobacteria	Sphingomonadales	Sphingomonadaceae	Sphingomonas
ASV_16S_1136	Bacteria	Proteobacteria	Alphaproteobacteria	Reyranellales	Reyranellaceae	Reyranella
ASV_16S_1137	Bacteria	Proteobacteria	Gammaproteobacteria	Burkholderiales	Comamonadaceae	NA
ASV_16S_1138	Bacteria	Proteobacteria	Gammaproteobacteria	Burkholderiales	Comamonadaceae	Ottowia
ASV_16S_1139	Bacteria	Proteobacteria	Gammaproteobacteria	Burkholderiales	NA	NA
ASV_16S_1140	Bacteria	Firmicutes	Bacilli	Lactobacillales	Enterococcaceae	Enterococcus
ASV_16S_1141	Bacteria	Proteobacteria	Gammaproteobacteria	Burkholderiales	TRA3-20	NA
ASV_16S_1142	Bacteria	Proteobacteria	Alphaproteobacteria	Sphingomonadales	Sphingomonadaceae	Sphingomonas
ASV_16S_1143	Bacteria	Proteobacteria	Alphaproteobacteria	Sphingomonadales	Sphingomonadaceae	NA
ASV_16S_1144	Bacteria	Proteobacteria	Gammaproteobacteria	Burkholderiales	Comamonadaceae	NA
ASV_16S_1145	Bacteria	Proteobacteria	Gammaproteobacteria	Burkholderiales	Comamonadaceae	NA
ASV_16S_1146	Bacteria	Proteobacteria	Alphaproteobacteria	Reyranellales	Reyranellaceae	Reyranella
ASV_16S_1147	Bacteria	Bacteroidota	Bacteroidia	Flavobacteriales	Weeksellaceae	NA
ASV_16S_1148	Bacteria	Proteobacteria	Alphaproteobacteria	Acetobacterales	Acetobacteraceae	NA
ASV_16S_1149	Bacteria	Proteobacteria	Alphaproteobacteria	Sphingomonadales	Sphingomonadaceae	NA
ASV_16S_1150	Bacteria	Proteobacteria	Alphaproteobacteria	Sphingomonadales	Sphingomonadaceae	NA
ASV_16S_1151	Bacteria	Proteobacteria	Gammaproteobacteria	NA	NA	NA
ASV_16S_1152	Bacteria	Proteobacteria	Alphaproteobacteria	Sphingomonadales	Sphingomonadaceae	NA
ASV_16S_1153	Bacteria	Bacteroidota	Bacteroidia	Flavobacteriales	NA	NA
ASV_16S_1154	Bacteria	Proteobacteria	Gammaproteobacteria	Burkholderiales	Oxalobacteraceae	Massilia
ASV_16S_1155	Bacteria	Proteobacteria	Alphaproteobacteria	Sphingomonadales	Sphingomonadaceae	Novosphingobium
ASV_16S_1156	Bacteria	Actinobacteriota	Actinobacteria	Corynebacteriales	Corynebacteriaceae	Corynebacterium
ASV_16S_1157	Bacteria	Proteobacteria	Gammaproteobacteria	Pseudomonadales	Pseudomonadaceae	NA
ASV_16S_1158	Bacteria	Proteobacteria	Gammaproteobacteria	Burkholderiales	Rhodocyclaceae	NA
ASV_16S_1160	Bacteria	Firmicutes	Bacilli	Erysipelotrichales	Erysipelotrichaceae	Turicibacter
ASV_16S_1161	Bacteria	Proteobacteria	Alphaproteobacteria	Rhizobiales	Rhizobiales Incertae Sedis	Phreatobacter
ASV_16S_1162	Bacteria	Proteobacteria	Gammaproteobacteria	Burkholderiales	NA	NA
ASV_16S_1163	Bacteria	Proteobacteria	Gammaproteobacteria	Burkholderiales	Rhodocyclaceae	Propionivibrio
ASV_16S_1164	Bacteria	Actinobacteriota	Actinobacteria	Corynebacteriales	NA	NA
ASV_16S_1165	Bacteria	Proteobacteria	Gammaproteobacteria	Burkholderiales	Comamonadaceae	NA
ASV_16S_1166	Bacteria	Proteobacteria	Gammaproteobacteria	Burkholderiales	Comamonadaceae	NA
ASV_16S_1167	Bacteria	Proteobacteria	Alphaproteobacteria	Sphingomonadales	Sphingomonadaceae	NA
ASV_16S_1169	Bacteria	Proteobacteria	Alphaproteobacteria	Reyranellales	Reyranellaceae	Reyranella
ASV_16S_1170	Bacteria	Firmicutes	Bacilli	Lactobacillales	Carnobacteriaceae	Dolosigranulum
ASV_16S_1171	Bacteria	Bacteroidota	Bacteroidia	Flavobacteriales	Weeksellaceae	NA
ASV_16S_1172	Bacteria	Proteobacteria	Alphaproteobacteria	Reyranellales	Reyranellaceae	Reyranella
ASV_16S_1173	Bacteria	Actinobacteriota	Actinobacteria	Actinomycetales	Actinomycetaceae	Actinomyces
ASV_16S_1174	Bacteria	Bacteroidota	Bacteroidia	Bacteroidales	Prevotellaceae	Prevotella
ASV_16S_1175	Bacteria	Proteobacteria	Gammaproteobacteria	Burkholderiales	Neisseriaceae	Neisseria
ASV_16S_1176	Bacteria	Bacteroidota	Bacteroidia	Bacteroidales	Prevotellaceae	Alloprevotella
ASV_16S_1177	Bacteria	Proteobacteria	Gammaproteobacteria	Enterobacterales	Enterobacteriaceae	NA
ASV_16S_1178	Bacteria	Bacteroidota	Bacteroidia	Flavobacteriales	Weeksellaceae	NA
ASV_16S_1179	Bacteria	Bacteroidota	Bacteroidia	Chitinophagales	Chitinophagaceae	NA
ASV_16S_1180	Bacteria	Bacteroidota	Bacteroidia	Chitinophagales	Chitinophagaceae	NA
ASV_16S_1181	Bacteria	Proteobacteria	Alphaproteobacteria	Rhizobiales	Beijerinckiaceae	Methylobacterium-Methylorubrum
ASV_16S_1182	Bacteria	Proteobacteria	Alphaproteobacteria	Acetobacterales	Acetobacteraceae	NA
ASV_16S_1183	Bacteria	Proteobacteria	Gammaproteobacteria	Xanthomonadales	Xanthomonadaceae	NA
ASV_16S_1184	Bacteria	Proteobacteria	Alphaproteobacteria	Rhizobiales	Beijerinckiaceae	Methylobacterium-Methylorubrum
ASV_16S_1185	Bacteria	Firmicutes	Bacilli	Staphylococcales	Gemellaceae	Gemella
ASV_16S_1186	Bacteria	Proteobacteria	Gammaproteobacteria	Burkholderiales	Comamonadaceae	Comamonas
ASV_16S_1187	Bacteria	Proteobacteria	Alphaproteobacteria	Rhizobiales	Rhizobiaceae	NA
ASV_16S_1188	Bacteria	Bacteroidota	Bacteroidia	Chitinophagales	Chitinophagaceae	NA
ASV_16S_1189	Bacteria	Bacteroidota	Bacteroidia	Flavobacteriales	Weeksellaceae	NA
ASV_16S_1190	Bacteria	Actinobacteriota	Actinobacteria	Micrococcales	Micrococcaceae	Rothia
ASV_16S_1191	Bacteria	Proteobacteria	Gammaproteobacteria	Pseudomonadales	NA	NA
ASV_16S_1192	Bacteria	Proteobacteria	Alphaproteobacteria	Rhizobiales	Beijerinckiaceae	Methylobacterium-Methylorubrum
ASV_16S_1193	Bacteria	Proteobacteria	Alphaproteobacteria	Rhizobiales	NA	NA
ASV_16S_1194	Bacteria	Proteobacteria	Alphaproteobacteria	Sphingomonadales	Sphingomonadaceae	Stakelama
ASV_16S_1195	Bacteria	Proteobacteria	NA	NA	NA	NA
ASV_16S_1196	Bacteria	Proteobacteria	Alphaproteobacteria	Sphingomonadales	Sphingomonadaceae	Stakelama
ASV_16S_1197	Bacteria	Proteobacteria	Gammaproteobacteria	Burkholderiales	Comamonadaceae	NA
ASV_16S_1198	Bacteria	Proteobacteria	Gammaproteobacteria	Burkholderiales	Comamonadaceae	NA
ASV_16S_1199	Bacteria	Proteobacteria	Gammaproteobacteria	Salinisphaerales	Solimonadaceae	Nevskia
ASV_16S_1200	Bacteria	Firmicutes	Clostridia	Clostridiales	Clostridiaceae	Clostridium sensu stricto 1
ASV_16S_1201	Bacteria	Proteobacteria	Gammaproteobacteria	NA	NA	NA
ASV_16S_1202	Bacteria	Proteobacteria	NA	NA	NA	NA
ASV_16S_1203	Bacteria	Bacteroidota	Bacteroidia	Flavobacteriales	Weeksellaceae	NA
ASV_16S_1204	Bacteria	Proteobacteria	Gammaproteobacteria	NA	NA	NA
ASV_16S_1205	Bacteria	Proteobacteria	Alphaproteobacteria	Sphingomonadales	Sphingomonadaceae	NA
ASV_16S_1206	Bacteria	Proteobacteria	Alphaproteobacteria	Acetobacterales	Acetobacteraceae	Rhodovarius
ASV_16S_1207	Bacteria	Bacteroidota	Bacteroidia	Flavobacteriales	Weeksellaceae	Elizabethkingia
ASV_16S_1208	Bacteria	Firmicutes	Bacilli	Staphylococcales	Staphylococcaceae	Salinicoccus
ASV_16S_1209	Bacteria	Actinobacteriota	Actinobacteria	Corynebacteriales	Corynebacteriaceae	Corynebacterium
ASV_16S_1210	Bacteria	Bacteroidota	Bacteroidia	Flavobacteriales	Weeksellaceae	Ornithobacterium
ASV_16S_1211	Bacteria	Proteobacteria	Gammaproteobacteria	Enterobacterales	Yersiniaceae	NA
ASV_16S_1212	Bacteria	Firmicutes	Bacilli	Lactobacillales	Streptococcaceae	Lactococcus
ASV_16S_1213	Bacteria	Proteobacteria	Alphaproteobacteria	Rhizobiales	Rhizobiaceae	Allorhizobium-Neorhizobium-Pararhizobium-Rhizobium
ASV_16S_1214	Bacteria	Firmicutes	Bacilli	Paenibacillales	Paenibacillaceae	Paenibacillus
ASV_16S_1215	Bacteria	Actinobacteriota	Actinobacteria	Corynebacteriales	Mycobacteriaceae	Mycobacterium
ASV_16S_1216	Bacteria	Proteobacteria	Gammaproteobacteria	Burkholderiales	Comamonadaceae	Schlegelella
ASV_16S_1217	Bacteria	Bacteroidota	Bacteroidia	Bacteroidetes VC2.1 Bac22	NA	NA
ASV_16S_1218	Bacteria	Proteobacteria	Alphaproteobacteria	NA	NA	NA
ASV_16S_1219	Bacteria	Proteobacteria	Alphaproteobacteria	NA	NA	NA
ASV_16S_1220	Bacteria	Proteobacteria	Gammaproteobacteria	Burkholderiales	Comamonadaceae	NA
ASV_16S_1221	Bacteria	Bacteroidota	Bacteroidia	Chitinophagales	Chitinophagaceae	NA
ASV_16S_1222	Bacteria	Proteobacteria	Alphaproteobacteria	Rhizobiales	Rhizobiales Incertae Sedis	Phreatobacter
ASV_16S_1223	Bacteria	Firmicutes	Clostridia	Peptostreptococcales-Tissierellales	Family XI	Fenollaria
ASV_16S_1224	Bacteria	Actinobacteriota	Actinobacteria	Actinomycetales	Actinomycetaceae	Actinomyces
ASV_16S_1225	Bacteria	Actinobacteriota	Actinobacteria	Corynebacteriales	Corynebacteriaceae	Corynebacterium
ASV_16S_1226	Bacteria	Bacteroidota	Bacteroidia	Flavobacteriales	Weeksellaceae	Chryseobacterium
ASV_16S_1227	Bacteria	Actinobacteriota	Actinobacteria	Micrococcales	Micrococcaceae	Kocuria
ASV_16S_1228	Bacteria	Proteobacteria	Gammaproteobacteria	Xanthomonadales	Rhodanobacteraceae	Chiayiivirga
ASV_16S_1229	Bacteria	Proteobacteria	Alphaproteobacteria	Rhizobiales	Beijerinckiaceae	Microvirga
ASV_16S_1230	Bacteria	Proteobacteria	Gammaproteobacteria	Pseudomonadales	Pseudomonadaceae	Pseudomonas
ASV_16S_1231	Bacteria	Proteobacteria	Gammaproteobacteria	Burkholderiales	Comamonadaceae	Delftia
ASV_16S_1232	Bacteria	Proteobacteria	Alphaproteobacteria	Rhodobacterales	Rhodobacteraceae	NA
ASV_16S_1233	Bacteria	Proteobacteria	Gammaproteobacteria	Xanthomonadales	Xanthomonadaceae	Stenotrophomonas
ASV_16S_1234	Bacteria	Proteobacteria	Alphaproteobacteria	Sphingomonadales	Sphingomonadaceae	Sphingomonas
ASV_16S_1235	Bacteria	Proteobacteria	Gammaproteobacteria	Burkholderiales	Neisseriaceae	Kingella
ASV_16S_1236	Bacteria	Bacteroidota	Bacteroidia	Bacteroidales	Prevotellaceae	Prevotella_7
ASV_16S_1237	Bacteria	Firmicutes	NA	NA	NA	NA
ASV_16S_1238	Bacteria	Patescibacteria	Saccharimonadia	Saccharimonadales	NA	NA
ASV_16S_1239	Bacteria	Firmicutes	Clostridia	Peptostreptococcales-Tissierellales	Peptostreptococcaceae	[Eubacterium] yurii group
ASV_16S_1240	Bacteria	Proteobacteria	Gammaproteobacteria	Xanthomonadales	Xanthomonadaceae	Stenotrophomonas
ASV_16S_1241	Bacteria	Proteobacteria	Gammaproteobacteria	Xanthomonadales	Xanthomonadaceae	Stenotrophomonas
ASV_16S_1242	Bacteria	Proteobacteria	NA	NA	NA	NA
ASV_16S_1243	Bacteria	Proteobacteria	Gammaproteobacteria	Burkholderiales	Nitrosomonadaceae	DSSD61
ASV_16S_1244	Bacteria	Proteobacteria	Alphaproteobacteria	Rhizobiales	Xanthobacteraceae	NA
ASV_16S_1245	Bacteria	Gemmatimonadota	Gemmatimonadetes	Gemmatimonadales	Gemmatimonadaceae	NA
ASV_16S_1246	Bacteria	Proteobacteria	Alphaproteobacteria	Sphingomonadales	Sphingomonadaceae	Sphingorhabdus
ASV_16S_1247	Bacteria	Proteobacteria	Gammaproteobacteria	Burkholderiales	Comamonadaceae	NA
ASV_16S_1248	Bacteria	Bacteroidota	Bacteroidia	Flavobacteriales	Weeksellaceae	NA
ASV_16S_1249	Bacteria	Proteobacteria	Gammaproteobacteria	Enterobacterales	NA	NA
ASV_16S_1250	Bacteria	Firmicutes	Bacilli	Lactobacillales	Streptococcaceae	Streptococcus
ASV_16S_1251	Bacteria	Bacteroidota	Bacteroidia	Sphingobacteriales	env.OPS 17	NA
ASV_16S_1252	Bacteria	Proteobacteria	Alphaproteobacteria	Rhodobacterales	Rhodobacteraceae	Rhodobacter
ASV_16S_1253	Bacteria	Proteobacteria	Gammaproteobacteria	Burkholderiales	Comamonadaceae	Delftia
ASV_16S_1254	Bacteria	Proteobacteria	Alphaproteobacteria	Rhizobiales	Rhizobiales Incertae Sedis	Phreatobacter
ASV_16S_1255	Bacteria	Proteobacteria	Gammaproteobacteria	Burkholderiales	Comamonadaceae	Schlegelella
ASV_16S_1256	Bacteria	Proteobacteria	Alphaproteobacteria	Rhizobiales	Rhizobiales Incertae Sedis	Phreatobacter
ASV_16S_1257	Bacteria	Proteobacteria	Alphaproteobacteria	Sphingomonadales	Sphingomonadaceae	NA
ASV_16S_1258	Bacteria	Actinobacteriota	Actinobacteria	Actinomycetales	Actinomycetaceae	Actinomyces
ASV_16S_1259	Bacteria	NA	NA	NA	NA	NA
ASV_16S_1260	Bacteria	Firmicutes	Bacilli	Staphylococcales	Staphylococcaceae	Staphylococcus
ASV_16S_1261	Bacteria	Proteobacteria	Gammaproteobacteria	Xanthomonadales	Xanthomonadaceae	Stenotrophomonas
ASV_16S_1262	Bacteria	Proteobacteria	Gammaproteobacteria	Enterobacterales	Yersiniaceae	Serratia
ASV_16S_1263	Bacteria	Actinobacteriota	Actinobacteria	Corynebacteriales	NA	NA
ASV_16S_1264	Bacteria	Proteobacteria	Alphaproteobacteria	Sphingomonadales	Sphingomonadaceae	NA
ASV_16S_1265	Bacteria	Proteobacteria	Gammaproteobacteria	Pseudomonadales	Pseudomonadaceae	NA
ASV_16S_1266	Bacteria	Proteobacteria	Gammaproteobacteria	NA	NA	NA
ASV_16S_1268	Bacteria	Proteobacteria	Alphaproteobacteria	Sphingomonadales	Sphingomonadaceae	Sphingomonas
ASV_16S_1269	Bacteria	Proteobacteria	Alphaproteobacteria	Rhizobiales	Beijerinckiaceae	Bosea
ASV_16S_1270	Bacteria	Dependentiae	Babeliae	Babeliales	Vermiphilaceae	NA
ASV_16S_1271	Bacteria	Proteobacteria	Gammaproteobacteria	Pseudomonadales	Pseudomonadaceae	Pseudomonas
ASV_16S_1272	Bacteria	Proteobacteria	Gammaproteobacteria	Burkholderiales	Comamonadaceae	NA
ASV_16S_1273	Bacteria	Firmicutes	Clostridia	Lachnospirales	Lachnospiraceae	Herbinix
ASV_16S_1274	Bacteria	Bacteroidota	Bacteroidia	Flavobacteriales	Weeksellaceae	NA
ASV_16S_1275	Bacteria	Proteobacteria	Alphaproteobacteria	Sphingomonadales	Sphingomonadaceae	NA
ASV_16S_1276	Bacteria	Proteobacteria	Gammaproteobacteria	Burkholderiales	Comamonadaceae	NA
ASV_16S_1277	Bacteria	Proteobacteria	Gammaproteobacteria	Xanthomonadales	Xanthomonadaceae	Stenotrophomonas
ASV_16S_1278	Bacteria	Bacteroidota	Bacteroidia	Chitinophagales	Chitinophagaceae	Flavisolibacter
ASV_16S_1279	Bacteria	Actinobacteriota	Actinobacteria	Corynebacteriales	Mycobacteriaceae	Mycobacterium
ASV_16S_1280	Bacteria	Proteobacteria	Alphaproteobacteria	Sphingomonadales	Sphingomonadaceae	NA
ASV_16S_1281	Bacteria	Proteobacteria	Gammaproteobacteria	Xanthomonadales	Xanthomonadaceae	Stenotrophomonas
ASV_16S_1282	Bacteria	Proteobacteria	Alphaproteobacteria	Sphingomonadales	Sphingomonadaceae	Sphingomonas
ASV_16S_1283	Bacteria	Proteobacteria	Gammaproteobacteria	Burkholderiales	Oxalobacteraceae	Massilia
ASV_16S_1284	Bacteria	Deinococcota	Deinococci	Deinococcales	Deinococcaceae	Deinococcus
ASV_16S_1285	Bacteria	Proteobacteria	Alphaproteobacteria	Rhizobiales	NA	NA
ASV_16S_1286	Bacteria	Proteobacteria	Alphaproteobacteria	Sphingomonadales	Sphingomonadaceae	Novosphingobium
ASV_16S_1288	Bacteria	NA	NA	NA	NA	NA
ASV_16S_1289	Bacteria	Proteobacteria	Gammaproteobacteria	Burkholderiales	Comamonadaceae	NA
ASV_16S_1290	Bacteria	Bacteroidota	Bacteroidia	Flavobacteriales	Weeksellaceae	NA
ASV_16S_1291	Bacteria	Firmicutes	Clostridia	Clostridiales	Clostridiaceae	Clostridium sensu stricto 1
ASV_16S_1292	Bacteria	Bacteroidota	Bacteroidia	Cytophagales	Microscillaceae	NA
ASV_16S_1293	Bacteria	Proteobacteria	Gammaproteobacteria	Burkholderiales	Nitrosomonadaceae	DSSD61
ASV_16S_1294	Bacteria	Proteobacteria	Gammaproteobacteria	NA	NA	NA
ASV_16S_1295	Bacteria	Verrucomicrobiota	Chlamydiae	Chlamydiales	Simkaniaceae	NA
ASV_16S_1296	Bacteria	Bacteroidota	Bacteroidia	Chitinophagales	Chitinophagaceae	NA
ASV_16S_1297	Bacteria	Verrucomicrobiota	Chlamydiae	Chlamydiales	Simkaniaceae	NA
ASV_16S_1298	Bacteria	Bacteroidota	Bacteroidia	Chitinophagales	Chitinophagaceae	NA
ASV_16S_1299	Bacteria	Proteobacteria	Alphaproteobacteria	NA	NA	NA
ASV_16S_1300	Bacteria	Cyanobacteria	Cyanobacteriia	Chloroplast	NA	NA
ASV_16S_1301	Bacteria	Actinobacteriota	Actinobacteria	Micrococcales	Micrococcaceae	Rothia
ASV_16S_1302	Bacteria	Proteobacteria	Alphaproteobacteria	Caulobacterales	Caulobacteraceae	NA
ASV_16S_1303	Bacteria	Proteobacteria	Alphaproteobacteria	Acetobacterales	Acetobacteraceae	Roseomonas
ASV_16S_1304	Bacteria	Firmicutes	Clostridia	Peptostreptococcales-Tissierellales	Family XI	Anaerococcus
ASV_16S_1305	Bacteria	Patescibacteria	Saccharimonadia	Saccharimonadales	Saccharimonadaceae	TM7a
ASV_16S_1306	Bacteria	Actinobacteriota	Thermoleophilia	Solirubrobacterales	Solirubrobacteraceae	Patulibacter
ASV_16S_1307	Bacteria	Fusobacteriota	Fusobacteriia	Fusobacteriales	Fusobacteriaceae	Fusobacterium
ASV_16S_1308	Bacteria	Proteobacteria	Alphaproteobacteria	Rhodobacterales	Rhodobacteraceae	Amaricoccus
ASV_16S_1309	Bacteria	Proteobacteria	Alphaproteobacteria	Caedibacterales	Caedibacteraceae	Candidatus Nucleicultrix
ASV_16S_1310	Bacteria	Proteobacteria	Alphaproteobacteria	Rhizobiales	Rhizobiales Incertae Sedis	Phreatobacter
ASV_16S_1311	Bacteria	Bacteroidota	Bacteroidia	Bacteroidales	Prevotellaceae	NA
ASV_16S_1312	Bacteria	Bacteroidota	Bacteroidia	Flavobacteriales	Weeksellaceae	Bergeyella
ASV_16S_1313	Bacteria	Bacteroidota	Bacteroidia	Bacteroidales	Prevotellaceae	Prevotella_7
ASV_16S_1314	Bacteria	Bacteroidota	Bacteroidia	Bacteroidales	Prevotellaceae	Prevotella_7
ASV_16S_1315	Bacteria	Firmicutes	Clostridia	Lachnospirales	Lachnospiraceae	Oribacterium
ASV_16S_1316	Bacteria	Proteobacteria	Alphaproteobacteria	Rhizobiales	NA	NA
ASV_16S_1317	Bacteria	Proteobacteria	Alphaproteobacteria	Rhizobiales	Rhizobiaceae	NA
ASV_16S_1318	Bacteria	Proteobacteria	Alphaproteobacteria	Sphingomonadales	Sphingomonadaceae	Sphingomonas
ASV_16S_1319	Bacteria	Proteobacteria	Alphaproteobacteria	Sphingomonadales	Sphingomonadaceae	NA
ASV_16S_1320	Bacteria	Proteobacteria	Alphaproteobacteria	Rhizobiales	Beijerinckiaceae	Methylobacterium-Methylorubrum
ASV_16S_1321	Bacteria	Proteobacteria	Alphaproteobacteria	Rhizobiales	Beijerinckiaceae	NA
ASV_16S_1322	Bacteria	Proteobacteria	Alphaproteobacteria	Rhizobiales	Beijerinckiaceae	Methylobacterium-Methylorubrum
ASV_16S_1323	Bacteria	Proteobacteria	Alphaproteobacteria	Sphingomonadales	Sphingomonadaceae	NA
ASV_16S_1324	Bacteria	Bacteroidota	Bacteroidia	Chitinophagales	Chitinophagaceae	NA
ASV_16S_1325	Bacteria	Proteobacteria	Alphaproteobacteria	Rhizobiales	Beijerinckiaceae	Methylobacterium-Methylorubrum
ASV_16S_1326	Bacteria	Proteobacteria	Gammaproteobacteria	Enterobacterales	Enterobacteriaceae	NA
ASV_16S_1327	Bacteria	Proteobacteria	Gammaproteobacteria	Pseudomonadales	Pseudomonadaceae	NA
ASV_16S_1328	Bacteria	Actinobacteriota	Actinobacteria	Corynebacteriales	Corynebacteriaceae	Corynebacterium
ASV_16S_1329	Bacteria	Proteobacteria	Gammaproteobacteria	Burkholderiales	Comamonadaceae	NA
ASV_16S_1330	Bacteria	Proteobacteria	Alphaproteobacteria	Caedibacterales	Caedibacteraceae	Candidatus Nucleicultrix
ASV_16S_1331	Bacteria	Bacteroidota	Bacteroidia	Chitinophagales	Chitinophagaceae	NA
ASV_16S_1332	Bacteria	Proteobacteria	Gammaproteobacteria	Xanthomonadales	Xanthomonadaceae	Vulcaniibacterium
ASV_16S_1333	Bacteria	Proteobacteria	Alphaproteobacteria	NA	NA	NA
ASV_16S_1334	Bacteria	Proteobacteria	Gammaproteobacteria	Burkholderiales	NA	NA
ASV_16S_1335	Bacteria	Proteobacteria	Alphaproteobacteria	Sphingomonadales	Sphingomonadaceae	Novosphingobium
ASV_16S_1336	Bacteria	Chloroflexi	Chloroflexia	Chloroflexales	Roseiflexaceae	NA
ASV_16S_1337	Bacteria	Proteobacteria	Gammaproteobacteria	Xanthomonadales	Xanthomonadaceae	Pseudoxanthomonas
ASV_16S_1338	Bacteria	Proteobacteria	Alphaproteobacteria	Sphingomonadales	Sphingomonadaceae	NA
ASV_16S_1339	Bacteria	Proteobacteria	Gammaproteobacteria	Enterobacterales	Enterobacteriaceae	NA
ASV_16S_1340	Bacteria	Cyanobacteria	Vampirivibrionia	Obscuribacterales	Obscuribacteraceae	NA
ASV_16S_1341	Bacteria	Bacteroidota	Bacteroidia	Chitinophagales	Chitinophagaceae	Sediminibacterium
ASV_16S_1342	Bacteria	Proteobacteria	Gammaproteobacteria	Burkholderiales	Comamonadaceae	NA
ASV_16S_1343	Bacteria	Proteobacteria	Gammaproteobacteria	Pseudomonadales	Moraxellaceae	NA
ASV_16S_1344	Bacteria	Proteobacteria	Gammaproteobacteria	Xanthomonadales	Xanthomonadaceae	Vulcaniibacterium
ASV_16S_1345	Bacteria	Proteobacteria	Alphaproteobacteria	Rhizobiales	Rhizobiales Incertae Sedis	Phreatobacter
ASV_16S_1346	Bacteria	Actinobacteriota	Actinobacteria	Micrococcales	Microbacteriaceae	NA
ASV_16S_1348	Bacteria	Proteobacteria	Gammaproteobacteria	Burkholderiales	Comamonadaceae	Delftia
ASV_16S_1349	Bacteria	Proteobacteria	Gammaproteobacteria	Salinisphaerales	Solimonadaceae	Nevskia
ASV_16S_1350	Bacteria	Proteobacteria	Alphaproteobacteria	Sphingomonadales	Sphingomonadaceae	Stakelama
ASV_16S_1351	Bacteria	Proteobacteria	Gammaproteobacteria	Salinisphaerales	Solimonadaceae	Nevskia
ASV_16S_1352	Bacteria	Proteobacteria	Alphaproteobacteria	Sphingomonadales	Sphingomonadaceae	NA
ASV_16S_1353	Bacteria	Bacteroidota	Bacteroidia	Flavobacteriales	Weeksellaceae	NA
ASV_16S_1354	Bacteria	Actinobacteriota	Actinobacteria	Micrococcales	Micrococcaceae	Micrococcus
ASV_16S_1355	Bacteria	Firmicutes	Bacilli	Lactobacillales	Lactobacillaceae	Lactobacillus
ASV_16S_1356	Bacteria	Bacteroidota	Bacteroidia	Chitinophagales	Chitinophagaceae	NA
ASV_16S_1358	Bacteria	Proteobacteria	Alphaproteobacteria	Acetobacterales	Acetobacteraceae	NA
ASV_16S_1359	Bacteria	Proteobacteria	Gammaproteobacteria	Burkholderiales	Comamonadaceae	NA
ASV_16S_1360	Bacteria	Proteobacteria	Gammaproteobacteria	Burkholderiales	Comamonadaceae	Diaphorobacter
ASV_16S_1361	Bacteria	Proteobacteria	Alphaproteobacteria	Rhizobiales	Beijerinckiaceae	NA
ASV_16S_1362	Bacteria	Proteobacteria	Alphaproteobacteria	Rhizobiales	Beijerinckiaceae	Methylobacterium-Methylorubrum
ASV_16S_1363	Bacteria	Proteobacteria	Gammaproteobacteria	Pseudomonadales	Moraxellaceae	Psychrobacter
ASV_16S_1364	Bacteria	Proteobacteria	Gammaproteobacteria	Enterobacterales	Idiomarinaceae	Idiomarina
ASV_16S_1365	Bacteria	Proteobacteria	Gammaproteobacteria	Burkholderiales	Neisseriaceae	Eikenella
ASV_16S_1366	Bacteria	Firmicutes	Clostridia	Lachnospirales	Lachnospiraceae	Lachnoanaerobaculum
ASV_16S_1367	Bacteria	Proteobacteria	Gammaproteobacteria	Pseudomonadales	Moraxellaceae	Acinetobacter
ASV_16S_1368	Bacteria	Proteobacteria	Gammaproteobacteria	Burkholderiales	Comamonadaceae	NA
ASV_16S_1369	Bacteria	Proteobacteria	Gammaproteobacteria	Burkholderiales	Comamonadaceae	NA
ASV_16S_1371	Bacteria	Proteobacteria	Gammaproteobacteria	Xanthomonadales	Xanthomonadaceae	NA
ASV_16S_1372	Bacteria	Proteobacteria	Gammaproteobacteria	Burkholderiales	Comamonadaceae	NA
ASV_16S_1373	Bacteria	Proteobacteria	Gammaproteobacteria	Burkholderiales	Comamonadaceae	NA
ASV_16S_1374	Bacteria	Bacteroidota	Bacteroidia	Flavobacteriales	Weeksellaceae	NA
ASV_16S_1375	Bacteria	Proteobacteria	Alphaproteobacteria	Rhizobiales	Rhizobiales Incertae Sedis	Phreatobacter
ASV_16S_1376	Bacteria	NA	NA	NA	NA	NA
ASV_16S_1377	Bacteria	Actinobacteriota	Actinobacteria	Corynebacteriales	NA	NA
ASV_16S_1378	Bacteria	Actinobacteriota	Actinobacteria	Corynebacteriales	Corynebacteriaceae	Corynebacterium
ASV_16S_1379	Bacteria	Proteobacteria	Alphaproteobacteria	Rhizobiales	NA	NA
ASV_16S_1380	Bacteria	Proteobacteria	Gammaproteobacteria	Burkholderiales	Comamonadaceae	NA
ASV_16S_1381	Bacteria	Firmicutes	Bacilli	Lactobacillales	Carnobacteriaceae	Granulicatella
ASV_16S_1382	Bacteria	Actinobacteriota	Actinobacteria	Micrococcales	Micrococcaceae	Rothia
ASV_16S_1383	Bacteria	Bacteroidota	Bacteroidia	Flavobacteriales	Weeksellaceae	NA
ASV_16S_1384	Bacteria	Proteobacteria	Gammaproteobacteria	Burkholderiales	Rhodocyclaceae	NA
ASV_16S_1385	Bacteria	Proteobacteria	Alphaproteobacteria	Rhizobiales	NA	NA
ASV_16S_1386	Bacteria	Proteobacteria	Alphaproteobacteria	Sphingomonadales	Sphingomonadaceae	NA
ASV_16S_1387	Bacteria	Proteobacteria	Alphaproteobacteria	Sphingomonadales	Sphingomonadaceae	NA
ASV_16S_1388	Bacteria	Proteobacteria	Alphaproteobacteria	Sphingomonadales	Sphingomonadaceae	NA
ASV_16S_1389	Bacteria	Proteobacteria	Gammaproteobacteria	Burkholderiales	Alcaligenaceae	Achromobacter
ASV_16S_1390	Bacteria	Proteobacteria	Alphaproteobacteria	Sphingomonadales	Sphingomonadaceae	NA
ASV_16S_1391	Bacteria	Proteobacteria	Gammaproteobacteria	Pseudomonadales	Moraxellaceae	Acinetobacter
ASV_16S_1392	Bacteria	Proteobacteria	Gammaproteobacteria	Burkholderiales	Comamonadaceae	Delftia
ASV_16S_1393	Bacteria	Actinobacteriota	Actinobacteria	Bifidobacteriales	Bifidobacteriaceae	Bifidobacterium
ASV_16S_1394	Bacteria	Proteobacteria	Alphaproteobacteria	NA	NA	NA
ASV_16S_1395	Bacteria	Proteobacteria	Alphaproteobacteria	NA	NA	NA
ASV_16S_1396	Bacteria	Cyanobacteria	Vampirivibrionia	Obscuribacterales	Obscuribacteraceae	NA
ASV_16S_1397	Bacteria	Proteobacteria	Alphaproteobacteria	NA	NA	NA
ASV_16S_1398	Bacteria	Firmicutes	Clostridia	Peptostreptococcales-Tissierellales	Anaerovoracaceae	[Eubacterium] brachy group
ASV_16S_1399	Bacteria	Spirochaetota	Spirochaetia	Spirochaetales	Spirochaetaceae	Treponema
ASV_16S_1400	Bacteria	Bacteroidota	Bacteroidia	Flavobacteriales	Weeksellaceae	Bergeyella
ASV_16S_1401	Bacteria	Firmicutes	Bacilli	Lactobacillales	Streptococcaceae	Streptococcus
ASV_16S_1402	Bacteria	Proteobacteria	Gammaproteobacteria	Enterobacterales	Pasteurellaceae	Aggregatibacter
ASV_16S_1403	Bacteria	Fusobacteriota	Fusobacteriia	Fusobacteriales	Fusobacteriaceae	Fusobacterium
ASV_16S_1404	Bacteria	Proteobacteria	Gammaproteobacteria	Burkholderiales	Neisseriaceae	Eikenella
ASV_16S_1405	Bacteria	Proteobacteria	Gammaproteobacteria	Xanthomonadales	Xanthomonadaceae	Stenotrophomonas
ASV_16S_1406	Bacteria	Actinobacteriota	Actinobacteria	Corynebacteriales	NA	NA
ASV_16S_1407	Bacteria	Proteobacteria	Alphaproteobacteria	Sphingomonadales	Sphingomonadaceae	NA
ASV_16S_1408	Bacteria	Proteobacteria	Gammaproteobacteria	Pseudomonadales	Moraxellaceae	Acinetobacter
ASV_16S_1409	Bacteria	Proteobacteria	Alphaproteobacteria	Rhizobiales	Beijerinckiaceae	NA
ASV_16S_1410	Bacteria	Proteobacteria	Alphaproteobacteria	Rhizobiales	Xanthobacteraceae	NA
ASV_16S_1411	Bacteria	Bacteroidota	Bacteroidia	Flavobacteriales	Weeksellaceae	NA
ASV_16S_1412	Bacteria	Proteobacteria	Alphaproteobacteria	Sphingomonadales	Sphingomonadaceae	Sphingomonas
ASV_16S_1413	Bacteria	Proteobacteria	Gammaproteobacteria	Burkholderiales	Comamonadaceae	Schlegelella
ASV_16S_1414	Bacteria	Proteobacteria	Alphaproteobacteria	Rhizobiales	Xanthobacteraceae	Xanthobacter
ASV_16S_1415	Bacteria	Proteobacteria	Gammaproteobacteria	NA	NA	NA
ASV_16S_1416	Bacteria	Actinobacteriota	Actinobacteria	Micrococcales	Micrococcaceae	Kocuria
ASV_16S_1417	Bacteria	Proteobacteria	Alphaproteobacteria	Rhodobacterales	Rhodobacteraceae	Paracoccus
ASV_16S_1418	Bacteria	NA	NA	NA	NA	NA
ASV_16S_1419	Bacteria	Proteobacteria	Alphaproteobacteria	Sphingomonadales	Sphingomonadaceae	NA
ASV_16S_1420	Bacteria	Proteobacteria	Gammaproteobacteria	Salinisphaerales	Solimonadaceae	Nevskia
ASV_16S_1421	Bacteria	Proteobacteria	Alphaproteobacteria	Rhizobiales	NA	NA
ASV_16S_1422	Bacteria	Bacteroidota	Bacteroidia	Chitinophagales	Chitinophagaceae	NA
ASV_16S_1423	Bacteria	Bacteroidota	Bacteroidia	Flavobacteriales	Weeksellaceae	Chryseobacterium
ASV_16S_1424	Bacteria	Proteobacteria	Gammaproteobacteria	Burkholderiales	Comamonadaceae	NA
ASV_16S_1425	Bacteria	Proteobacteria	Gammaproteobacteria	Pseudomonadales	Pseudomonadaceae	Pseudomonas
ASV_16S_1426	Bacteria	Proteobacteria	Alphaproteobacteria	Rhizobiales	Rhizobiales Incertae Sedis	Phreatobacter
ASV_16S_1427	Bacteria	Proteobacteria	Alphaproteobacteria	Sphingomonadales	Sphingomonadaceae	Sphingomonas
ASV_16S_1428	Bacteria	Proteobacteria	Alphaproteobacteria	Rhizobiales	Beijerinckiaceae	Methylobacterium-Methylorubrum
ASV_16S_1429	Bacteria	Bacteroidota	Bacteroidia	Flavobacteriales	Weeksellaceae	Elizabethkingia
ASV_16S_1430	Bacteria	Proteobacteria	Gammaproteobacteria	Pseudomonadales	NA	NA
ASV_16S_1431	Bacteria	Patescibacteria	Saccharimonadia	Saccharimonadales	Saccharimonadaceae	TM7a
ASV_16S_1432	Bacteria	Bacteroidota	Bacteroidia	Cytophagales	Spirosomaceae	NA
ASV_16S_1433	Bacteria	Proteobacteria	Alphaproteobacteria	Reyranellales	Reyranellaceae	Reyranella
ASV_16S_1434	Bacteria	Proteobacteria	Gammaproteobacteria	Burkholderiales	Comamonadaceae	NA
ASV_16S_1435	Bacteria	Proteobacteria	Alphaproteobacteria	Rhizobiales	Beijerinckiaceae	Methylobacterium-Methylorubrum
ASV_16S_1436	Bacteria	Proteobacteria	Alphaproteobacteria	Rhizobiales	Beijerinckiaceae	Methylobacterium-Methylorubrum
ASV_16S_1437	Bacteria	Proteobacteria	Gammaproteobacteria	Enterobacterales	Enterobacteriaceae	Klebsiella
ASV_16S_1438	Bacteria	Cyanobacteria	Vampirivibrionia	Obscuribacterales	Obscuribacteraceae	NA
ASV_16S_1439	Bacteria	Proteobacteria	Gammaproteobacteria	Xanthomonadales	Xanthomonadaceae	Stenotrophomonas
ASV_16S_1440	Bacteria	Proteobacteria	Gammaproteobacteria	Burkholderiales	Comamonadaceae	NA
ASV_16S_1441	Bacteria	Actinobacteriota	Actinobacteria	Corynebacteriales	Mycobacteriaceae	Mycobacterium
ASV_16S_1442	Bacteria	Proteobacteria	Gammaproteobacteria	Xanthomonadales	Xanthomonadaceae	NA
ASV_16S_1443	Bacteria	Proteobacteria	Alphaproteobacteria	Caedibacterales	Caedibacteraceae	Candidatus Nucleicultrix
ASV_16S_1444	Bacteria	Firmicutes	Bacilli	Bacillales	Bacillaceae	NA
ASV_16S_1445	Bacteria	Firmicutes	Bacilli	Lactobacillales	Carnobacteriaceae	Dolosigranulum
ASV_16S_1446	Bacteria	Proteobacteria	Alphaproteobacteria	Sphingomonadales	Sphingomonadaceae	NA
ASV_16S_1447	Bacteria	Firmicutes	Bacilli	NA	NA	NA
ASV_16S_1448	Bacteria	Actinobacteriota	Actinobacteria	Corynebacteriales	Corynebacteriaceae	Corynebacterium
ASV_16S_1449	Bacteria	Proteobacteria	Alphaproteobacteria	Rhizobiales	Beijerinckiaceae	Methylobacterium-Methylorubrum
ASV_16S_1450	Bacteria	Proteobacteria	Alphaproteobacteria	Reyranellales	Reyranellaceae	Reyranella
ASV_16S_1451	Bacteria	Proteobacteria	Alphaproteobacteria	Rhizobiales	Rhizobiales Incertae Sedis	Phreatobacter
ASV_16S_1452	Bacteria	Proteobacteria	Gammaproteobacteria	Burkholderiales	Comamonadaceae	NA
ASV_16S_1453	Bacteria	Proteobacteria	Gammaproteobacteria	Xanthomonadales	Xanthomonadaceae	Stenotrophomonas
ASV_16S_1454	Bacteria	Proteobacteria	Gammaproteobacteria	NA	NA	NA
ASV_16S_1455	Bacteria	Proteobacteria	Gammaproteobacteria	Enterobacterales	NA	NA
ASV_16S_1456	Bacteria	Proteobacteria	Gammaproteobacteria	Burkholderiales	Nitrosomonadaceae	DSSD61
ASV_16S_1457	Bacteria	Proteobacteria	Gammaproteobacteria	Burkholderiales	Comamonadaceae	NA
ASV_16S_1458	Bacteria	Proteobacteria	Gammaproteobacteria	Burkholderiales	NA	NA
ASV_16S_1459	Bacteria	Proteobacteria	Alphaproteobacteria	Caulobacterales	Caulobacteraceae	Phenylobacterium
ASV_16S_1460	Bacteria	Proteobacteria	Alphaproteobacteria	Rhizobiales	Hyphomicrobiaceae	Hyphomicrobium
ASV_16S_1461	Bacteria	Proteobacteria	Alphaproteobacteria	Sphingomonadales	Sphingomonadaceae	NA
ASV_16S_1462	Bacteria	Bacteroidota	Bacteroidia	Flavobacteriales	Weeksellaceae	NA
ASV_16S_1463	Bacteria	Proteobacteria	Gammaproteobacteria	Burkholderiales	Comamonadaceae	NA
ASV_16S_1464	Bacteria	Bacteroidota	Bacteroidia	Chitinophagales	Chitinophagaceae	Sediminibacterium
ASV_16S_1465	Bacteria	Bacteroidota	Bacteroidia	Flavobacteriales	Weeksellaceae	NA
ASV_16S_1466	Bacteria	Proteobacteria	Gammaproteobacteria	Burkholderiales	Comamonadaceae	NA
ASV_16S_1467	Bacteria	Proteobacteria	Alphaproteobacteria	Sphingomonadales	Sphingomonadaceae	NA
ASV_16S_1468	Bacteria	Proteobacteria	Alphaproteobacteria	Caulobacterales	Caulobacteraceae	Phenylobacterium
ASV_16S_1470	Bacteria	Proteobacteria	Alphaproteobacteria	Caedibacterales	Caedibacteraceae	Caedibacter
ASV_16S_1471	Bacteria	Proteobacteria	Alphaproteobacteria	Rhodobacterales	Rhodobacteraceae	NA
ASV_16S_1472	Bacteria	Proteobacteria	Alphaproteobacteria	Acetobacterales	Acetobacteraceae	NA
ASV_16S_1473	Bacteria	Proteobacteria	Gammaproteobacteria	Enterobacterales	NA	NA
ASV_16S_1474	Bacteria	Proteobacteria	Alphaproteobacteria	Acetobacterales	Acetobacteraceae	NA
ASV_16S_1475	Bacteria	Proteobacteria	Gammaproteobacteria	Burkholderiales	Comamonadaceae	NA
ASV_16S_1476	Bacteria	Proteobacteria	Alphaproteobacteria	Sphingomonadales	Sphingomonadaceae	NA
ASV_16S_1477	Bacteria	Proteobacteria	Gammaproteobacteria	NA	NA	NA
ASV_16S_1478	Bacteria	Proteobacteria	Gammaproteobacteria	NA	NA	NA
ASV_16S_1479	Bacteria	Proteobacteria	Alphaproteobacteria	Sphingomonadales	Sphingomonadaceae	NA
ASV_16S_1480	Bacteria	Proteobacteria	Gammaproteobacteria	Salinisphaerales	Solimonadaceae	Nevskia
ASV_16S_1481	Bacteria	Proteobacteria	Alphaproteobacteria	Sphingomonadales	Sphingomonadaceae	NA
ASV_16S_1482	Bacteria	Proteobacteria	Gammaproteobacteria	Burkholderiales	Comamonadaceae	Delftia
ASV_16S_1483	Bacteria	Proteobacteria	Gammaproteobacteria	Burkholderiales	Comamonadaceae	NA
ASV_16S_1484	Bacteria	Proteobacteria	Gammaproteobacteria	Burkholderiales	Comamonadaceae	NA
ASV_16S_1485	Bacteria	Proteobacteria	Gammaproteobacteria	NA	NA	NA
ASV_16S_1486	Bacteria	Proteobacteria	Alphaproteobacteria	Acetobacterales	Acetobacteraceae	NA
ASV_16S_1487	Bacteria	Proteobacteria	Alphaproteobacteria	Rhizobiales	Hyphomicrobiaceae	Hyphomicrobium
ASV_16S_1488	Bacteria	Bacteroidota	Bacteroidia	Sphingobacteriales	Sphingobacteriaceae	Nubsella
ASV_16S_1489	Bacteria	Bacteroidota	Bacteroidia	Flavobacteriales	Weeksellaceae	Chryseobacterium
ASV_16S_1490	Bacteria	Proteobacteria	Gammaproteobacteria	Pseudomonadales	Moraxellaceae	Acinetobacter
ASV_16S_1491	Bacteria	Bacteroidota	Bacteroidia	Chitinophagales	Chitinophagaceae	NA
ASV_16S_1492	Bacteria	Proteobacteria	Alphaproteobacteria	Sphingomonadales	Sphingomonadaceae	NA
ASV_16S_1493	Bacteria	Cyanobacteria	Cyanobacteriia	Chloroplast	NA	NA
ASV_16S_1494	Bacteria	Actinobacteriota	Actinobacteria	Micrococcales	Brevibacteriaceae	Brevibacterium
ASV_16S_1495	Bacteria	Firmicutes	Bacilli	Bacillales	Bacillaceae	NA
ASV_16S_1496	Bacteria	Firmicutes	Bacilli	Bacillales	Bacillaceae	Aeribacillus
ASV_16S_1497	Bacteria	Actinobacteriota	Actinobacteria	Corynebacteriales	Corynebacteriaceae	Corynebacterium
ASV_16S_1498	Bacteria	Proteobacteria	Gammaproteobacteria	NA	NA	NA
ASV_16S_1499	Bacteria	Actinobacteriota	Actinobacteria	Corynebacteriales	Nocardiaceae	Gordonia
ASV_16S_1500	Bacteria	Firmicutes	Bacilli	Lactobacillales	Lactobacillaceae	Latilactobacillus
ASV_16S_1501	Bacteria	Firmicutes	Bacilli	Lactobacillales	Lactobacillaceae	Leuconostoc
ASV_16S_1502	Bacteria	Proteobacteria	Alphaproteobacteria	Rhizobiales	Xanthobacteraceae	NA
ASV_16S_1503	Bacteria	Dependentiae	Babeliae	Babeliales	Vermiphilaceae	NA
ASV_16S_1504	Bacteria	Bacteroidota	Bacteroidia	Flavobacteriales	Weeksellaceae	Elizabethkingia
ASV_16S_1505	Bacteria	Proteobacteria	Gammaproteobacteria	Pseudomonadales	Moraxellaceae	Acinetobacter
ASV_16S_1506	Bacteria	Actinobacteriota	Actinobacteria	Micrococcales	Micrococcaceae	Rothia
ASV_16S_1507	Bacteria	Proteobacteria	Alphaproteobacteria	Sphingomonadales	Sphingomonadaceae	NA
ASV_16S_1508	Bacteria	Actinobacteriota	Actinobacteria	Micrococcales	Microbacteriaceae	NA
ASV_16S_1509	Bacteria	Proteobacteria	Gammaproteobacteria	Burkholderiales	Rhodocyclaceae	NA
ASV_16S_1510	Bacteria	Proteobacteria	Gammaproteobacteria	Burkholderiales	Comamonadaceae	NA
ASV_16S_1511	Bacteria	Proteobacteria	Alphaproteobacteria	Rhizobiales	Beijerinckiaceae	NA
ASV_16S_1512	Bacteria	Proteobacteria	Gammaproteobacteria	Burkholderiales	Comamonadaceae	NA
ASV_16S_1513	Bacteria	Proteobacteria	Gammaproteobacteria	Xanthomonadales	Xanthomonadaceae	Lysobacter
ASV_16S_1514	Bacteria	Proteobacteria	Alphaproteobacteria	Sphingomonadales	Sphingomonadaceae	NA
ASV_16S_1515	Bacteria	Proteobacteria	Gammaproteobacteria	Burkholderiales	Nitrosomonadaceae	DSSD61
ASV_16S_1516	Bacteria	Proteobacteria	Alphaproteobacteria	NA	NA	NA
ASV_16S_1517	Bacteria	Proteobacteria	Alphaproteobacteria	Sphingomonadales	Sphingomonadaceae	NA
ASV_16S_1518	Bacteria	Proteobacteria	Gammaproteobacteria	Burkholderiales	Rhodocyclaceae	NA
ASV_16S_1519	Bacteria	Actinobacteriota	Actinobacteria	Corynebacteriales	Mycobacteriaceae	Mycobacterium
ASV_16S_1520	Bacteria	Proteobacteria	Gammaproteobacteria	Burkholderiales	Comamonadaceae	Rhizobacter
ASV_16S_1521	Bacteria	NA	NA	NA	NA	NA
ASV_16S_1522	Bacteria	Proteobacteria	Alphaproteobacteria	Rhizobiales	Beijerinckiaceae	Methylobacterium-Methylorubrum
ASV_16S_1523	Bacteria	Proteobacteria	Alphaproteobacteria	Sphingomonadales	Sphingomonadaceae	NA
ASV_16S_1524	Bacteria	Proteobacteria	Alphaproteobacteria	Rhizobiales	Beijerinckiaceae	NA
ASV_16S_1526	Bacteria	Actinobacteriota	Actinobacteria	Corynebacteriales	Corynebacteriaceae	Corynebacterium
ASV_16S_1527	Bacteria	Proteobacteria	Gammaproteobacteria	Pseudomonadales	Pseudomonadaceae	Pseudomonas
ASV_16S_1528	Bacteria	Firmicutes	Thermoanaerobacteria	Thermoanaerobacterales	Thermoanaerobacteraceae	Thermoanaerobacter
ASV_16S_1529	Bacteria	Actinobacteriota	Actinobacteria	Pseudonocardiales	Pseudonocardiaceae	Saccharopolyspora
ASV_16S_1530	Bacteria	Bacteroidota	Bacteroidia	Flavobacteriales	Weeksellaceae	NA
ASV_16S_1531	Bacteria	Proteobacteria	Gammaproteobacteria	Burkholderiales	Comamonadaceae	Schlegelella
ASV_16S_1532	Bacteria	Proteobacteria	Alphaproteobacteria	Rhizobiales	Hyphomicrobiaceae	NA
ASV_16S_1533	Bacteria	Cyanobacteria	Vampirivibrionia	Obscuribacterales	Obscuribacteraceae	NA
ASV_16S_1534	Bacteria	Proteobacteria	Alphaproteobacteria	NA	NA	NA
ASV_16S_1535	Bacteria	Proteobacteria	Alphaproteobacteria	Acetobacterales	Acetobacteraceae	NA
ASV_16S_1536	Bacteria	Bacteroidota	Bacteroidia	Sphingobacteriales	Lentimicrobiaceae	Lentimicrobium
ASV_16S_1537	Bacteria	Bacteroidota	Bacteroidia	Bacteroidales	Tannerellaceae	Tannerella
ASV_16S_1538	Bacteria	Bacteroidota	Bacteroidia	Chitinophagales	Chitinophagaceae	Hydrotalea
ASV_16S_1539	Bacteria	Bacteroidota	Bacteroidia	Chitinophagales	Chitinophagaceae	NA
ASV_16S_1540	Bacteria	Proteobacteria	Gammaproteobacteria	Pseudomonadales	Moraxellaceae	Acinetobacter
ASV_16S_1541	Bacteria	Proteobacteria	Gammaproteobacteria	Burkholderiales	Comamonadaceae	NA
ASV_16S_1542	Bacteria	Proteobacteria	Gammaproteobacteria	Burkholderiales	Comamonadaceae	NA
ASV_16S_1543	Bacteria	NA	NA	NA	NA	NA
ASV_16S_1544	Bacteria	Proteobacteria	Gammaproteobacteria	Burkholderiales	Comamonadaceae	NA
ASV_16S_1545	Bacteria	Proteobacteria	Gammaproteobacteria	Xanthomonadales	Xanthomonadaceae	Vulcaniibacterium
ASV_16S_1546	Bacteria	Proteobacteria	Alphaproteobacteria	Sphingomonadales	Sphingomonadaceae	NA
ASV_16S_1547	Bacteria	Bacteroidota	Bacteroidia	Flavobacteriales	Weeksellaceae	Chryseobacterium
ASV_16S_1548	Bacteria	Proteobacteria	Gammaproteobacteria	Enterobacterales	Enterobacteriaceae	NA
ASV_16S_1549	Bacteria	Proteobacteria	Gammaproteobacteria	Enterobacterales	NA	NA
ASV_16S_1550	Bacteria	Proteobacteria	Alphaproteobacteria	Sphingomonadales	Sphingomonadaceae	NA
ASV_16S_1551	Bacteria	Acidobacteriota	Acidobacteriae	Bryobacterales	Bryobacteraceae	Bryobacter
ASV_16S_1552	Bacteria	Proteobacteria	Gammaproteobacteria	Pseudomonadales	Pseudomonadaceae	Pseudomonas
ASV_16S_1553	Bacteria	Proteobacteria	Alphaproteobacteria	Rhizobiales	Rhizobiales Incertae Sedis	Phreatobacter
ASV_16S_1554	Bacteria	Proteobacteria	Alphaproteobacteria	Sphingomonadales	Sphingomonadaceae	Blastomonas
ASV_16S_1555	Bacteria	Proteobacteria	Alphaproteobacteria	Acetobacterales	Acetobacteraceae	NA
ASV_16S_1556	Bacteria	Proteobacteria	Alphaproteobacteria	Sphingomonadales	Sphingomonadaceae	Stakelama
ASV_16S_1557	Bacteria	Proteobacteria	Alphaproteobacteria	Sphingomonadales	Sphingomonadaceae	NA
ASV_16S_1558	Bacteria	Proteobacteria	NA	NA	NA	NA
ASV_16S_1559	Bacteria	Proteobacteria	Gammaproteobacteria	Enterobacterales	Pasteurellaceae	Haemophilus
ASV_16S_1560	Bacteria	Proteobacteria	Alphaproteobacteria	Rhizobiales	Beijerinckiaceae	Methylobacterium-Methylorubrum
ASV_16S_1561	Bacteria	Proteobacteria	Gammaproteobacteria	Enterobacterales	NA	NA
ASV_16S_1562	Bacteria	Proteobacteria	Gammaproteobacteria	Enterobacterales	NA	NA
ASV_16S_1563	Bacteria	Proteobacteria	Gammaproteobacteria	Pseudomonadales	Moraxellaceae	Enhydrobacter
ASV_16S_1564	Bacteria	Firmicutes	Bacilli	Thermoactinomycetales	Thermoactinomycetaceae	Laceyella
ASV_16S_1565	Bacteria	Proteobacteria	Gammaproteobacteria	Pseudomonadales	Pseudomonadaceae	Pseudomonas
ASV_16S_1566	Bacteria	Proteobacteria	Gammaproteobacteria	Pseudomonadales	Pseudomonadaceae	Pseudomonas
ASV_16S_1567	Bacteria	Firmicutes	Clostridia	Clostridiales	Caloramatoraceae	Fonticella
ASV_16S_1568	Bacteria	Acidobacteriota	Acidobacteriae	Elev-16S-1166	NA	NA
ASV_16S_1569	Bacteria	Proteobacteria	Gammaproteobacteria	Salinisphaerales	Solimonadaceae	Nevskia
ASV_16S_1570	Bacteria	Proteobacteria	Gammaproteobacteria	Burkholderiales	Comamonadaceae	Schlegelella
ASV_16S_1571	Bacteria	Proteobacteria	Alphaproteobacteria	Sphingomonadales	Sphingomonadaceae	NA
ASV_16S_1572	Bacteria	Proteobacteria	Alphaproteobacteria	Sphingomonadales	Sphingomonadaceae	NA
ASV_16S_1573	Bacteria	Proteobacteria	Alphaproteobacteria	Acetobacterales	Acetobacteraceae	NA
ASV_16S_1574	Bacteria	Proteobacteria	Alphaproteobacteria	Rhizobiales	Rhizobiaceae	NA
ASV_16S_1575	Bacteria	Proteobacteria	Gammaproteobacteria	Burkholderiales	Comamonadaceae	NA
ASV_16S_1576	Bacteria	Cyanobacteria	Cyanobacteriia	Chloroplast	NA	NA
ASV_16S_1577	Bacteria	Actinobacteriota	Actinobacteria	Corynebacteriales	Corynebacteriaceae	Corynebacterium
ASV_16S_1578	Bacteria	Proteobacteria	Gammaproteobacteria	Enterobacterales	Enterobacteriaceae	NA
ASV_16S_1579	Bacteria	NA	NA	NA	NA	NA
ASV_16S_1580	Bacteria	Proteobacteria	Gammaproteobacteria	Pseudomonadales	Moraxellaceae	NA
ASV_16S_1581	Bacteria	Proteobacteria	Alphaproteobacteria	NA	NA	NA
ASV_16S_1582	Bacteria	Proteobacteria	Alphaproteobacteria	Sphingomonadales	Sphingomonadaceae	Sphingomonas
ASV_16S_1583	Bacteria	Firmicutes	Clostridia	Oscillospirales	Ruminococcaceae	Faecalibacterium
ASV_16S_1584	Bacteria	Proteobacteria	Gammaproteobacteria	Enterobacterales	Enterobacteriaceae	NA
ASV_16S_1585	Bacteria	Proteobacteria	Gammaproteobacteria	Pseudomonadales	Moraxellaceae	Enhydrobacter
ASV_16S_1586	Bacteria	Proteobacteria	Alphaproteobacteria	NA	NA	NA
ASV_16S_1587	Bacteria	Bacteroidota	Bacteroidia	Flavobacteriales	Weeksellaceae	Chryseobacterium
ASV_16S_1588	Bacteria	Proteobacteria	Gammaproteobacteria	Enterobacterales	NA	NA
ASV_16S_1589	Bacteria	Actinobacteriota	Actinobacteria	Micrococcales	Micrococcaceae	Glutamicibacter
ASV_16S_1590	Bacteria	Proteobacteria	Gammaproteobacteria	Enterobacterales	NA	NA
ASV_16S_1591	Bacteria	Proteobacteria	Gammaproteobacteria	Enterobacterales	NA	NA
ASV_16S_1592	Bacteria	Bacteroidota	Bacteroidia	Flavobacteriales	Weeksellaceae	NA
ASV_16S_1593	Bacteria	Proteobacteria	Alphaproteobacteria	Caedibacterales	Caedibacteraceae	Candidatus Nucleicultrix
ASV_16S_1594	Bacteria	Proteobacteria	Alphaproteobacteria	Sphingomonadales	Sphingomonadaceae	NA
ASV_16S_1595	Bacteria	Proteobacteria	Alphaproteobacteria	Acetobacterales	Acetobacteraceae	Rhodovarius
ASV_16S_1596	Bacteria	Bacteroidota	Bacteroidia	Flavobacteriales	Weeksellaceae	NA
ASV_16S_1597	Bacteria	Bacteroidota	Bacteroidia	Chitinophagales	Chitinophagaceae	NA
ASV_16S_1598	Bacteria	Proteobacteria	Gammaproteobacteria	NA	NA	NA
ASV_16S_1599	Bacteria	Proteobacteria	Gammaproteobacteria	Burkholderiales	NA	NA
ASV_16S_1600	Bacteria	Proteobacteria	Gammaproteobacteria	Enterobacterales	Enterobacteriaceae	Aquamonas
ASV_16S_1601	Bacteria	Proteobacteria	Gammaproteobacteria	Burkholderiales	NA	NA
ASV_16S_1603	Bacteria	Proteobacteria	Alphaproteobacteria	Rhizobiales	NA	NA
ASV_16S_1604	Bacteria	Proteobacteria	Alphaproteobacteria	Reyranellales	Reyranellaceae	Reyranella
ASV_16S_1605	Bacteria	Bacteroidota	Bacteroidia	Chitinophagales	Chitinophagaceae	NA
ASV_16S_1606	Bacteria	Proteobacteria	Alphaproteobacteria	Sphingomonadales	Sphingomonadaceae	NA
ASV_16S_1608	Bacteria	Proteobacteria	Gammaproteobacteria	Burkholderiales	Comamonadaceae	NA
ASV_16S_1609	Bacteria	Proteobacteria	Gammaproteobacteria	Pseudomonadales	Moraxellaceae	Acinetobacter
ASV_16S_1610	Bacteria	Cyanobacteria	Vampirivibrionia	Obscuribacterales	Obscuribacteraceae	NA
ASV_16S_1611	Bacteria	Proteobacteria	Alphaproteobacteria	Sphingomonadales	Sphingomonadaceae	NA
ASV_16S_1612	Bacteria	Proteobacteria	Alphaproteobacteria	Sphingomonadales	Sphingomonadaceae	NA
ASV_16S_1613	Bacteria	Proteobacteria	Gammaproteobacteria	Enterobacterales	Enterobacteriaceae	Klebsiella
ASV_16S_1614	Bacteria	Proteobacteria	Alphaproteobacteria	Rhizobiales	Xanthobacteraceae	NA
ASV_16S_1615	Bacteria	Proteobacteria	Gammaproteobacteria	Enterobacterales	NA	NA
ASV_16S_1616	Bacteria	Proteobacteria	Alphaproteobacteria	Rhizobiales	Xanthobacteraceae	NA
ASV_16S_1617	Bacteria	Proteobacteria	Gammaproteobacteria	Enterobacterales	NA	NA
ASV_16S_1618	Bacteria	Proteobacteria	Gammaproteobacteria	Enterobacterales	NA	NA
ASV_16S_1619	Bacteria	Proteobacteria	Alphaproteobacteria	Sphingomonadales	Sphingomonadaceae	NA
ASV_16S_1620	Bacteria	Proteobacteria	Alphaproteobacteria	Sphingomonadales	Sphingomonadaceae	Porphyrobacter
ASV_16S_1621	Bacteria	Actinobacteriota	Actinobacteria	Corynebacteriales	NA	NA
ASV_16S_1622	Bacteria	Proteobacteria	Alphaproteobacteria	Rhizobiales	Xanthobacteraceae	NA
ASV_16S_1623	Bacteria	Proteobacteria	Alphaproteobacteria	Sphingomonadales	Sphingomonadaceae	NA
ASV_16S_1624	Bacteria	Proteobacteria	Alphaproteobacteria	Sphingomonadales	Sphingomonadaceae	Porphyrobacter
ASV_16S_1625	Bacteria	Proteobacteria	Alphaproteobacteria	Sphingomonadales	Sphingomonadaceae	NA
ASV_16S_1626	Bacteria	Proteobacteria	Alphaproteobacteria	Rhizobiales	Rhizobiales Incertae Sedis	Phreatobacter
ASV_16S_1627	Bacteria	Planctomycetota	Planctomycetes	Gemmatales	Gemmataceae	Gemmata
ASV_16S_1628	Bacteria	Proteobacteria	Gammaproteobacteria	Enterobacterales	NA	NA
ASV_16S_1629	Bacteria	Proteobacteria	NA	NA	NA	NA
ASV_16S_1630	Bacteria	Proteobacteria	Gammaproteobacteria	Xanthomonadales	Xanthomonadaceae	Vulcaniibacterium
ASV_16S_1632	Bacteria	Proteobacteria	Gammaproteobacteria	Burkholderiales	Comamonadaceae	NA
ASV_16S_1634	Bacteria	Proteobacteria	Alphaproteobacteria	Caulobacterales	Hyphomonadaceae	NA
ASV_16S_1635	Bacteria	Actinobacteriota	Actinobacteria	Micrococcales	Microbacteriaceae	NA
ASV_16S_1636	Bacteria	Proteobacteria	Gammaproteobacteria	Enterobacterales	Enterobacteriaceae	Raoultella
ASV_16S_1637	Bacteria	Proteobacteria	Gammaproteobacteria	Burkholderiales	Rhodocyclaceae	Zoogloea
ASV_16S_1638	Bacteria	Actinobacteriota	Actinobacteria	Micrococcales	Micrococcaceae	NA
ASV_16S_1639	Bacteria	Fusobacteriota	Fusobacteriia	Fusobacteriales	Fusobacteriaceae	Fusobacterium
ASV_16S_1640	Bacteria	Proteobacteria	Gammaproteobacteria	Burkholderiales	Neisseriaceae	NA
ASV_16S_1641	Bacteria	Proteobacteria	Gammaproteobacteria	Pseudomonadales	Moraxellaceae	Psychrobacter
ASV_16S_1642	Bacteria	Firmicutes	Bacilli	Thermoactinomycetales	Thermoactinomycetaceae	Thermoactinomyces
ASV_16S_1643	Bacteria	Proteobacteria	Gammaproteobacteria	Enterobacterales	NA	NA
ASV_16S_1644	Bacteria	Proteobacteria	Gammaproteobacteria	Burkholderiales	Comamonadaceae	NA
ASV_16S_1645	Bacteria	Proteobacteria	Alphaproteobacteria	Rhizobiales	Hyphomicrobiaceae	Hyphomicrobium
ASV_16S_1646	Bacteria	Proteobacteria	Alphaproteobacteria	NA	NA	NA
ASV_16S_1647	Bacteria	Proteobacteria	Gammaproteobacteria	Enterobacterales	Enterobacteriaceae	NA
ASV_16S_1648	Bacteria	Proteobacteria	Gammaproteobacteria	Enterobacterales	Enterobacteriaceae	NA
ASV_16S_1649	Bacteria	Proteobacteria	Gammaproteobacteria	Enterobacterales	Enterobacteriaceae	NA
ASV_16S_1650	Bacteria	Proteobacteria	Gammaproteobacteria	Pseudomonadales	NA	NA
ASV_16S_1651	Bacteria	Proteobacteria	Alphaproteobacteria	Sphingomonadales	Sphingomonadaceae	NA
ASV_16S_1652	Bacteria	Proteobacteria	Alphaproteobacteria	Sphingomonadales	Sphingomonadaceae	NA
ASV_16S_1653	Bacteria	Proteobacteria	Alphaproteobacteria	Sphingomonadales	Sphingomonadaceae	NA
ASV_16S_1654	Bacteria	Proteobacteria	Gammaproteobacteria	Enterobacterales	Enterobacteriaceae	Enterobacter
ASV_16S_1655	Bacteria	Proteobacteria	Alphaproteobacteria	Caulobacterales	Caulobacteraceae	NA
ASV_16S_1656	Bacteria	Proteobacteria	Gammaproteobacteria	Pseudomonadales	Pseudomonadaceae	Pseudomonas
ASV_16S_1657	Bacteria	Proteobacteria	Gammaproteobacteria	Burkholderiales	Comamonadaceae	NA
ASV_16S_1658	Bacteria	Cyanobacteria	Vampirivibrionia	Obscuribacterales	Obscuribacteraceae	NA
ASV_16S_1659	Bacteria	Actinobacteriota	Actinobacteria	Corynebacteriales	Corynebacteriaceae	Corynebacterium
ASV_16S_1660	Bacteria	Fusobacteriota	Fusobacteriia	Fusobacteriales	Fusobacteriaceae	Fusobacterium
ASV_16S_1661	Bacteria	Proteobacteria	Gammaproteobacteria	Burkholderiales	NA	NA
ASV_16S_1662	Bacteria	Proteobacteria	Gammaproteobacteria	Salinisphaerales	Solimonadaceae	Nevskia
ASV_16S_1663	Bacteria	Proteobacteria	Gammaproteobacteria	Burkholderiales	NA	NA
ASV_16S_1664	Bacteria	Proteobacteria	Gammaproteobacteria	Burkholderiales	Comamonadaceae	Schlegelella
ASV_16S_1665	Bacteria	Actinobacteriota	Actinobacteria	Actinomycetales	Actinomycetaceae	Actinomyces
ASV_16S_1666	Bacteria	Proteobacteria	Gammaproteobacteria	Burkholderiales	NA	NA
ASV_16S_1667	Bacteria	Proteobacteria	Alphaproteobacteria	Rhizobiales	Hyphomicrobiaceae	Hyphomicrobium
ASV_16S_1668	Bacteria	Proteobacteria	Alphaproteobacteria	NA	NA	NA
ASV_16S_1669	Bacteria	Bacteroidota	Bacteroidia	Chitinophagales	Chitinophagaceae	Lacibacter
ASV_16S_1670	Bacteria	Proteobacteria	Gammaproteobacteria	Burkholderiales	Rhodocyclaceae	Georgfuchsia
ASV_16S_1671	Bacteria	Gemmatimonadota	Gemmatimonadetes	Gemmatimonadales	Gemmatimonadaceae	NA
ASV_16S_1672	Bacteria	Proteobacteria	Gammaproteobacteria	Salinisphaerales	Solimonadaceae	Nevskia
ASV_16S_1673	Bacteria	Proteobacteria	Alphaproteobacteria	Acetobacterales	Acetobacteraceae	NA
ASV_16S_1674	Bacteria	Bacteroidota	Bacteroidia	Chitinophagales	Chitinophagaceae	NA
ASV_16S_1675	Bacteria	Proteobacteria	Alphaproteobacteria	Acetobacterales	Acetobacteraceae	Roseococcus
ASV_16S_1676	Bacteria	Actinobacteriota	Actinobacteria	Corynebacteriales	NA	NA
ASV_16S_1678	Bacteria	Proteobacteria	Alphaproteobacteria	Caulobacterales	Parvularculaceae	Amphiplicatus
ASV_16S_1679	Bacteria	Proteobacteria	Gammaproteobacteria	Burkholderiales	Comamonadaceae	NA
ASV_16S_1680	Bacteria	Proteobacteria	Alphaproteobacteria	NA	NA	NA
ASV_16S_1681	Bacteria	Proteobacteria	Alphaproteobacteria	Sphingomonadales	Sphingomonadaceae	NA
ASV_16S_1682	Bacteria	Proteobacteria	Alphaproteobacteria	Rhizobiales	Rhizobiaceae	NA
ASV_16S_1683	Bacteria	Proteobacteria	Gammaproteobacteria	Pseudomonadales	Moraxellaceae	Acinetobacter
ASV_16S_1684	Bacteria	Actinobacteriota	Actinobacteria	Actinomycetales	Actinomycetaceae	Actinomyces
ASV_16S_1685	Bacteria	Actinobacteriota	Actinobacteria	Corynebacteriales	Dietziaceae	Dietzia
ASV_16S_1686	Bacteria	Actinobacteriota	Coriobacteriia	Coriobacteriales	Atopobiaceae	Atopobium
ASV_16S_1687	Bacteria	Bacteroidota	Bacteroidia	Bacteroidales	Bacteroidetes vadinHA17	NA
ASV_16S_1688	Bacteria	Spirochaetota	Spirochaetia	Spirochaetales	Spirochaetaceae	NA
ASV_16S_1689	Bacteria	Proteobacteria	Alphaproteobacteria	Sphingomonadales	Sphingomonadaceae	NA
ASV_16S_1690	Bacteria	Proteobacteria	Gammaproteobacteria	Burkholderiales	Nitrosomonadaceae	DSSD61
ASV_16S_1691	Bacteria	Bacteroidota	Bacteroidia	Flavobacteriales	Weeksellaceae	NA
ASV_16S_1692	Bacteria	Proteobacteria	Alphaproteobacteria	Sphingomonadales	Sphingomonadaceae	Porphyrobacter
ASV_16S_1693	Bacteria	Fusobacteriota	Fusobacteriia	Fusobacteriales	Leptotrichiaceae	Leptotrichia
ASV_16S_1694	Bacteria	Bacteroidota	Bacteroidia	Bacteroidales	Prevotellaceae	Prevotella_7
ASV_16S_1695	Bacteria	Actinobacteriota	Actinobacteria	Actinomycetales	Actinomycetaceae	Actinomyces
ASV_16S_1696	Bacteria	Bacteroidota	Bacteroidia	Bacteroidales	Prevotellaceae	Prevotella
ASV_16S_1697	Bacteria	Proteobacteria	Gammaproteobacteria	Enterobacterales	Pasteurellaceae	Conservatibacter
ASV_16S_1698	Bacteria	Proteobacteria	Alphaproteobacteria	Rhizobiales	Rhizobiaceae	Ochrobactrum
ASV_16S_1699	Bacteria	Proteobacteria	Alphaproteobacteria	Rhizobiales	Xanthobacteraceae	NA
ASV_16S_1700	Bacteria	Proteobacteria	Alphaproteobacteria	Rhizobiales	NA	NA
ASV_16S_1701	Bacteria	Proteobacteria	Alphaproteobacteria	Sphingomonadales	Sphingomonadaceae	Sphingomonas
ASV_16S_1702	Bacteria	Proteobacteria	Alphaproteobacteria	Sphingomonadales	Sphingomonadaceae	NA
ASV_16S_1703	Bacteria	Proteobacteria	Alphaproteobacteria	Sphingomonadales	Sphingomonadaceae	NA
ASV_16S_1704	Bacteria	Proteobacteria	Gammaproteobacteria	Enterobacterales	NA	NA
ASV_16S_1705	Bacteria	Proteobacteria	Gammaproteobacteria	Burkholderiales	Comamonadaceae	Delftia
ASV_16S_1706	Bacteria	Proteobacteria	Alphaproteobacteria	Sphingomonadales	Sphingomonadaceae	NA
ASV_16S_1707	Bacteria	Proteobacteria	Gammaproteobacteria	NA	NA	NA
ASV_16S_1708	Bacteria	Proteobacteria	Gammaproteobacteria	Burkholderiales	Rhodocyclaceae	Dechlorosoma
ASV_16S_1709	Bacteria	Proteobacteria	NA	NA	NA	NA
ASV_16S_1710	Bacteria	Proteobacteria	Alphaproteobacteria	Rhizobiales	NA	NA
ASV_16S_1711	Bacteria	Bacteroidota	Bacteroidia	Flavobacteriales	Weeksellaceae	NA
ASV_16S_1712	Bacteria	NA	NA	NA	NA	NA
ASV_16S_1713	Bacteria	Proteobacteria	Alphaproteobacteria	Reyranellales	Reyranellaceae	Reyranella
ASV_16S_1714	Bacteria	Proteobacteria	Alphaproteobacteria	Caulobacterales	Hyphomonadaceae	NA
ASV_16S_1715	Bacteria	Proteobacteria	Alphaproteobacteria	Caulobacterales	Hyphomonadaceae	NA
ASV_16S_1716	Bacteria	Actinobacteriota	Actinobacteria	Micrococcales	Dermacoccaceae	Kytococcus
ASV_16S_1717	Bacteria	Proteobacteria	Gammaproteobacteria	Enterobacterales	Enterobacteriaceae	Aquamonas
ASV_16S_1718	Bacteria	Proteobacteria	Alphaproteobacteria	Rhizobiales	Beijerinckiaceae	NA
ASV_16S_1719	Bacteria	Proteobacteria	Gammaproteobacteria	Burkholderiales	Comamonadaceae	Schlegelella
ASV_16S_1720	Bacteria	Proteobacteria	Alphaproteobacteria	Sphingomonadales	Sphingomonadaceae	NA
ASV_16S_1721	Bacteria	Proteobacteria	Alphaproteobacteria	NA	NA	NA
ASV_16S_1722	Bacteria	Proteobacteria	Alphaproteobacteria	Sphingomonadales	Sphingomonadaceae	NA
ASV_16S_1723	Bacteria	Proteobacteria	Gammaproteobacteria	Burkholderiales	Nitrosomonadaceae	DSSD61
ASV_16S_1724	Bacteria	Proteobacteria	Gammaproteobacteria	Burkholderiales	Rhodocyclaceae	Georgfuchsia
ASV_16S_1725	Bacteria	Proteobacteria	Alphaproteobacteria	Reyranellales	Reyranellaceae	Reyranella
ASV_16S_1726	Bacteria	Proteobacteria	Gammaproteobacteria	Xanthomonadales	Xanthomonadaceae	Vulcaniibacterium
ASV_16S_1727	Bacteria	Bacteroidota	Bacteroidia	Chitinophagales	Chitinophagaceae	NA
ASV_16S_1728	Bacteria	Cyanobacteria	Cyanobacteriia	Chloroplast	NA	NA
ASV_16S_1729	Bacteria	Proteobacteria	Alphaproteobacteria	Rhizobiales	Xanthobacteraceae	NA
ASV_16S_1730	Bacteria	Proteobacteria	Gammaproteobacteria	Pseudomonadales	NA	NA
ASV_16S_1731	Bacteria	Bacteroidota	Bacteroidia	Flavobacteriales	Weeksellaceae	NA
ASV_16S_1732	Bacteria	Firmicutes	Bacilli	Lactobacillales	Lactobacillaceae	Lactobacillus
ASV_16S_1733	Bacteria	Dependentiae	Babeliae	Babeliales	Vermiphilaceae	NA
ASV_16S_1734	Bacteria	Firmicutes	Bacilli	Lactobacillales	Streptococcaceae	Streptococcus
ASV_16S_1735	Bacteria	Proteobacteria	Alphaproteobacteria	Sphingomonadales	Sphingomonadaceae	NA
ASV_16S_1736	Bacteria	Bacteroidota	Bacteroidia	Flavobacteriales	Weeksellaceae	NA
ASV_16S_1737	Bacteria	Proteobacteria	Gammaproteobacteria	NA	NA	NA
ASV_16S_1738	Bacteria	Proteobacteria	Gammaproteobacteria	Burkholderiales	Comamonadaceae	NA
ASV_16S_1739	Bacteria	Proteobacteria	Gammaproteobacteria	Burkholderiales	Comamonadaceae	NA
ASV_16S_1740	Bacteria	Bacteroidota	Bacteroidia	Flavobacteriales	Weeksellaceae	Chryseobacterium
ASV_16S_1741	Bacteria	Proteobacteria	Gammaproteobacteria	Burkholderiales	Comamonadaceae	NA
ASV_16S_1742	Bacteria	NA	NA	NA	NA	NA
ASV_16S_1743	Bacteria	Cyanobacteria	Vampirivibrionia	Obscuribacterales	Obscuribacteraceae	Candidatus Obscuribacter
ASV_16S_1744	Bacteria	Proteobacteria	Gammaproteobacteria	Salinisphaerales	Solimonadaceae	Nevskia
ASV_16S_1745	Bacteria	Proteobacteria	Alphaproteobacteria	Acetobacterales	Acetobacteraceae	NA
ASV_16S_1746	Bacteria	Proteobacteria	Alphaproteobacteria	Sphingomonadales	Sphingomonadaceae	NA
ASV_16S_1747	Bacteria	Proteobacteria	Gammaproteobacteria	Burkholderiales	Comamonadaceae	Schlegelella
ASV_16S_1748	Bacteria	Proteobacteria	Alphaproteobacteria	Rhizobiales	Xanthobacteraceae	NA
ASV_16S_1749	Bacteria	Proteobacteria	Alphaproteobacteria	Sphingomonadales	Sphingomonadaceae	NA
ASV_16S_1750	Bacteria	Proteobacteria	Alphaproteobacteria	Acetobacterales	Acetobacteraceae	NA
ASV_16S_1751	Bacteria	Proteobacteria	Gammaproteobacteria	Salinisphaerales	Solimonadaceae	Nevskia
ASV_16S_1752	Bacteria	Proteobacteria	Gammaproteobacteria	Burkholderiales	Comamonadaceae	Delftia
ASV_16S_1753	Bacteria	Actinobacteriota	Actinobacteria	Corynebacteriales	Mycobacteriaceae	Mycobacterium
ASV_16S_1754	Bacteria	Proteobacteria	Gammaproteobacteria	Burkholderiales	Comamonadaceae	Schlegelella
ASV_16S_1755	Bacteria	Proteobacteria	Alphaproteobacteria	Reyranellales	Reyranellaceae	Reyranella
ASV_16S_1756	Bacteria	Proteobacteria	Alphaproteobacteria	NA	NA	NA
ASV_16S_1757	Bacteria	Proteobacteria	Gammaproteobacteria	Burkholderiales	Comamonadaceae	NA
ASV_16S_1758	Bacteria	Bacteroidota	Bacteroidia	Flavobacteriales	Weeksellaceae	NA
ASV_16S_1759	Bacteria	Proteobacteria	Alphaproteobacteria	Sphingomonadales	Sphingomonadaceae	Qipengyuania
ASV_16S_1760	Bacteria	Proteobacteria	Alphaproteobacteria	Sphingomonadales	Sphingomonadaceae	NA
ASV_16S_1761	Bacteria	Bacteroidota	Bacteroidia	Flavobacteriales	Weeksellaceae	NA
ASV_16S_1762	Bacteria	NA	NA	NA	NA	NA
ASV_16S_1763	Bacteria	Proteobacteria	Gammaproteobacteria	Burkholderiales	Comamonadaceae	Delftia
ASV_16S_1764	Bacteria	Proteobacteria	Alphaproteobacteria	NA	NA	NA
ASV_16S_1765	Bacteria	Actinobacteriota	Actinobacteria	Corynebacteriales	Corynebacteriaceae	Corynebacterium
ASV_16S_1766	Bacteria	Proteobacteria	Gammaproteobacteria	Burkholderiales	Rhodocyclaceae	Dechlorosoma
ASV_16S_1767	Bacteria	Proteobacteria	Gammaproteobacteria	Burkholderiales	Comamonadaceae	NA
ASV_16S_1768	Bacteria	Proteobacteria	Gammaproteobacteria	Pseudomonadales	Moraxellaceae	NA
ASV_16S_1769	Bacteria	Proteobacteria	Gammaproteobacteria	Pseudomonadales	NA	NA
ASV_16S_1770	Bacteria	Proteobacteria	Alphaproteobacteria	Sphingomonadales	Sphingomonadaceae	Hephaestia
ASV_16S_1771	Bacteria	Proteobacteria	Alphaproteobacteria	Rhizobiales	Beijerinckiaceae	NA
ASV_16S_1772	Bacteria	Bacteroidota	Bacteroidia	Flavobacteriales	Weeksellaceae	Chryseobacterium
ASV_16S_1773	Bacteria	Proteobacteria	Gammaproteobacteria	Enterobacterales	Enterobacteriaceae	NA
ASV_16S_1774	Bacteria	Firmicutes	Bacilli	Paenibacillales	Paenibacillaceae	Paenibacillus
ASV_16S_1775	Bacteria	Actinobacteriota	Actinobacteria	Corynebacteriales	Mycobacteriaceae	Mycobacterium
ASV_16S_1776	Bacteria	Proteobacteria	Alphaproteobacteria	Caedibacterales	Caedibacteraceae	Candidatus Nucleicultrix
ASV_16S_1777	Bacteria	Proteobacteria	Gammaproteobacteria	NA	NA	NA
ASV_16S_1778	Bacteria	Cyanobacteria	Vampirivibrionia	Obscuribacterales	Obscuribacteraceae	NA
ASV_16S_1779	Bacteria	Proteobacteria	Gammaproteobacteria	Burkholderiales	Comamonadaceae	NA
ASV_16S_1780	Bacteria	Proteobacteria	Gammaproteobacteria	Burkholderiales	NA	NA
ASV_16S_1781	Bacteria	Proteobacteria	Alphaproteobacteria	Caedibacterales	Caedibacteraceae	Candidatus Nucleicultrix
ASV_16S_1782	Bacteria	Planctomycetota	Planctomycetes	Gemmatales	Gemmataceae	NA
ASV_16S_1783	Bacteria	Proteobacteria	Alphaproteobacteria	Rhizobiales	Rhizobiales Incertae Sedis	Phreatobacter
ASV_16S_1784	Bacteria	Proteobacteria	Alphaproteobacteria	Reyranellales	Reyranellaceae	Reyranella
ASV_16S_1785	Bacteria	Actinobacteriota	Actinobacteria	Propionibacteriales	Propionibacteriaceae	Cutibacterium
ASV_16S_1786	Bacteria	Proteobacteria	Gammaproteobacteria	Burkholderiales	Comamonadaceae	NA
ASV_16S_1787	Bacteria	Proteobacteria	Alphaproteobacteria	Rhizobiales	Beijerinckiaceae	Bosea
ASV_16S_1788	Bacteria	Proteobacteria	Gammaproteobacteria	NA	NA	NA
ASV_16S_1789	Bacteria	Proteobacteria	Gammaproteobacteria	Pseudomonadales	Moraxellaceae	NA
ASV_16S_1790	Bacteria	Proteobacteria	Alphaproteobacteria	Acetobacterales	Acetobacteraceae	NA
ASV_16S_1791	Bacteria	Proteobacteria	Gammaproteobacteria	Burkholderiales	Comamonadaceae	NA
ASV_16S_1792	Bacteria	Proteobacteria	Alphaproteobacteria	Sphingomonadales	Sphingomonadaceae	NA
ASV_16S_1793	Bacteria	Proteobacteria	Gammaproteobacteria	Burkholderiales	TRA3-20	NA
ASV_16S_1794	Bacteria	Proteobacteria	Alphaproteobacteria	Sphingomonadales	Sphingomonadaceae	NA
ASV_16S_1795	Bacteria	Proteobacteria	Alphaproteobacteria	Caulobacterales	Hyphomonadaceae	NA
ASV_16S_1796	Bacteria	Proteobacteria	Gammaproteobacteria	Pseudomonadales	Pseudomonadaceae	Pseudomonas
ASV_16S_1797	Bacteria	Actinobacteriota	Actinobacteria	Corynebacteriales	NA	NA
ASV_16S_1798	Bacteria	Proteobacteria	Gammaproteobacteria	Burkholderiales	Comamonadaceae	Schlegelella
ASV_16S_1799	Bacteria	Proteobacteria	Gammaproteobacteria	NA	NA	NA
ASV_16S_1800	Bacteria	Proteobacteria	Alphaproteobacteria	Reyranellales	Reyranellaceae	Reyranella
ASV_16S_1801	Bacteria	Proteobacteria	NA	NA	NA	NA
ASV_16S_1802	Bacteria	Proteobacteria	Gammaproteobacteria	Burkholderiales	Comamonadaceae	NA
ASV_16S_1803	Bacteria	Bacteroidota	Bacteroidia	Flavobacteriales	Weeksellaceae	NA
ASV_16S_1804	Bacteria	NA	NA	NA	NA	NA
ASV_16S_1805	Bacteria	Proteobacteria	Alphaproteobacteria	Rhizobiales	Xanthobacteraceae	NA
ASV_16S_1806	Bacteria	Proteobacteria	Gammaproteobacteria	Enterobacterales	NA	NA
ASV_16S_1807	Bacteria	Proteobacteria	Gammaproteobacteria	Enterobacterales	NA	NA
ASV_16S_1808	Bacteria	Proteobacteria	Gammaproteobacteria	Enterobacterales	NA	NA
ASV_16S_1809	Bacteria	Proteobacteria	Gammaproteobacteria	Burkholderiales	Rhodocyclaceae	Dechlorosoma
ASV_16S_1810	Bacteria	Proteobacteria	Gammaproteobacteria	NA	NA	NA
ASV_16S_1811	Bacteria	Proteobacteria	Gammaproteobacteria	Burkholderiales	Comamonadaceae	NA
ASV_16S_1812	Bacteria	Proteobacteria	Gammaproteobacteria	Burkholderiales	Rhodocyclaceae	NA
ASV_16S_1813	Bacteria	Proteobacteria	Alphaproteobacteria	Sphingomonadales	Sphingomonadaceae	Porphyrobacter
ASV_16S_1814	Bacteria	Proteobacteria	Alphaproteobacteria	NA	NA	NA
ASV_16S_1815	Bacteria	Proteobacteria	Gammaproteobacteria	Burkholderiales	Comamonadaceae	NA
ASV_16S_1816	Bacteria	Proteobacteria	Alphaproteobacteria	Acetobacterales	Acetobacteraceae	NA
ASV_16S_1817	Bacteria	Proteobacteria	Alphaproteobacteria	Acetobacterales	Acetobacteraceae	Rhodovarius
ASV_16S_1818	Bacteria	Proteobacteria	Gammaproteobacteria	Enterobacterales	NA	NA
ASV_16S_1819	Bacteria	Proteobacteria	Alphaproteobacteria	Sphingomonadales	Sphingomonadaceae	NA
ASV_16S_1820	Bacteria	Actinobacteriota	Actinobacteria	Corynebacteriales	NA	NA
ASV_16S_1821	Bacteria	Bacteroidota	Bacteroidia	Chitinophagales	Chitinophagaceae	Hydrotalea
ASV_16S_1822	Bacteria	NA	NA	NA	NA	NA
ASV_16S_1823	Bacteria	Proteobacteria	Gammaproteobacteria	Burkholderiales	NA	NA
ASV_16S_1824	Bacteria	Proteobacteria	Alphaproteobacteria	Sphingomonadales	Sphingomonadaceae	NA
ASV_16S_1825	Bacteria	Proteobacteria	Alphaproteobacteria	Rhizobiales	Rhizobiales Incertae Sedis	Phreatobacter
ASV_16S_1826	Bacteria	Proteobacteria	Gammaproteobacteria	Burkholderiales	NA	NA
ASV_16S_1827	Bacteria	Proteobacteria	Gammaproteobacteria	Pseudomonadales	Moraxellaceae	Acinetobacter
ASV_16S_1828	Bacteria	Proteobacteria	Gammaproteobacteria	Enterobacterales	Enterobacteriaceae	NA
ASV_16S_1829	Bacteria	Proteobacteria	Alphaproteobacteria	Sphingomonadales	Sphingomonadaceae	NA
ASV_16S_1830	Bacteria	Firmicutes	Clostridia	Peptostreptococcales-Tissierellales	Peptostreptococcaceae	Terrisporobacter
ASV_16S_1831	Bacteria	Proteobacteria	Alphaproteobacteria	Sphingomonadales	Sphingomonadaceae	NA
ASV_16S_1832	Bacteria	Proteobacteria	Alphaproteobacteria	Rhizobiales	NA	NA
ASV_16S_1833	Bacteria	Firmicutes	Bacilli	Lactobacillales	Streptococcaceae	Streptococcus
ASV_16S_1834	Bacteria	Proteobacteria	Alphaproteobacteria	Paracaedibacterales	Paracaedibacteraceae	NA
ASV_16S_1835	Bacteria	Proteobacteria	Gammaproteobacteria	Burkholderiales	Comamonadaceae	Schlegelella
ASV_16S_1836	Bacteria	Firmicutes	Clostridia	Lachnospirales	Lachnospiraceae	NA
ASV_16S_1837	Bacteria	Proteobacteria	Alphaproteobacteria	Acetobacterales	Acetobacteraceae	NA
ASV_16S_1838	Bacteria	Proteobacteria	Gammaproteobacteria	Pseudomonadales	Pseudomonadaceae	NA
ASV_16S_1839	Bacteria	Fusobacteriota	Fusobacteriia	Fusobacteriales	Leptotrichiaceae	Leptotrichia
ASV_16S_1840	Bacteria	Actinobacteriota	Actinobacteria	Corynebacteriales	Corynebacteriaceae	Corynebacterium
ASV_16S_1841	Bacteria	Actinobacteriota	Actinobacteria	Micrococcales	Micrococcaceae	Rothia
ASV_16S_1842	Bacteria	Proteobacteria	Gammaproteobacteria	Pseudomonadales	Pseudomonadaceae	Pseudomonas
ASV_16S_1843	Bacteria	Firmicutes	Bacilli	Lactobacillales	Enterococcaceae	NA
ASV_16S_1844	Bacteria	Actinobacteriota	Actinobacteria	Bifidobacteriales	Bifidobacteriaceae	Bifidobacterium
ASV_16S_1845	Bacteria	Proteobacteria	Gammaproteobacteria	Enterobacterales	Vibrionaceae	Vibrio
ASV_16S_1846	Bacteria	Proteobacteria	Alphaproteobacteria	Rickettsiales	Mitochondria	NA
ASV_16S_1847	Bacteria	Proteobacteria	Gammaproteobacteria	Xanthomonadales	Rhodanobacteraceae	Fulvimonas
ASV_16S_1848	Bacteria	Proteobacteria	Alphaproteobacteria	NA	NA	NA
ASV_16S_1849	Bacteria	Proteobacteria	Alphaproteobacteria	Reyranellales	Reyranellaceae	Reyranella
ASV_16S_1850	Bacteria	Proteobacteria	Gammaproteobacteria	Burkholderiales	Comamonadaceae	NA
ASV_16S_1851	Bacteria	Gemmatimonadota	Gemmatimonadetes	Gemmatimonadales	Gemmatimonadaceae	NA
ASV_16S_1852	Bacteria	Proteobacteria	Gammaproteobacteria	Burkholderiales	Comamonadaceae	NA
ASV_16S_1853	Bacteria	Proteobacteria	Alphaproteobacteria	Sphingomonadales	Sphingomonadaceae	NA
ASV_16S_1854	Bacteria	Proteobacteria	Gammaproteobacteria	Burkholderiales	Comamonadaceae	NA
ASV_16S_1856	Bacteria	Proteobacteria	Gammaproteobacteria	NA	NA	NA
ASV_16S_1857	Bacteria	Proteobacteria	Gammaproteobacteria	Pseudomonadales	Moraxellaceae	Acinetobacter
ASV_16S_1858	Bacteria	Proteobacteria	Gammaproteobacteria	Xanthomonadales	Xanthomonadaceae	Thermomonas
ASV_16S_1859	Bacteria	Proteobacteria	Gammaproteobacteria	NA	NA	NA
ASV_16S_1860	Bacteria	Proteobacteria	Gammaproteobacteria	Pseudomonadales	Moraxellaceae	Acinetobacter
ASV_16S_1861	Bacteria	Proteobacteria	Alphaproteobacteria	Rhizobiales	Beijerinckiaceae	Methylobacterium-Methylorubrum
ASV_16S_1862	Bacteria	Proteobacteria	NA	NA	NA	NA
ASV_16S_1863	Bacteria	Proteobacteria	Gammaproteobacteria	Burkholderiales	Comamonadaceae	NA
ASV_16S_1864	Bacteria	Cyanobacteria	Cyanobacteriia	Chloroplast	NA	NA
ASV_16S_1865	Bacteria	Proteobacteria	Gammaproteobacteria	Enterobacterales	NA	NA
ASV_16S_1866	Bacteria	Proteobacteria	Alphaproteobacteria	Rhizobiales	NA	NA
ASV_16S_1867	Bacteria	Proteobacteria	Alphaproteobacteria	Rhizobiales	NA	NA
ASV_16S_1868	Bacteria	Proteobacteria	Alphaproteobacteria	Sphingomonadales	Sphingomonadaceae	NA
ASV_16S_1869	Bacteria	Proteobacteria	Alphaproteobacteria	Sphingomonadales	Sphingomonadaceae	NA
ASV_16S_1870	Bacteria	Proteobacteria	Gammaproteobacteria	Burkholderiales	NA	NA
ASV_16S_1871	Bacteria	Proteobacteria	Alphaproteobacteria	NA	NA	NA
ASV_16S_1872	Bacteria	Proteobacteria	NA	NA	NA	NA
ASV_16S_1873	Bacteria	NA	NA	NA	NA	NA
ASV_16S_1874	Bacteria	Proteobacteria	NA	NA	NA	NA
ASV_16S_1876	Bacteria	Proteobacteria	Alphaproteobacteria	Sphingomonadales	Sphingomonadaceae	NA
ASV_16S_1877	Bacteria	Proteobacteria	Alphaproteobacteria	Sphingomonadales	Sphingomonadaceae	Blastomonas
ASV_16S_1878	Bacteria	Proteobacteria	Gammaproteobacteria	Burkholderiales	NA	NA
ASV_16S_1879	Bacteria	Proteobacteria	Gammaproteobacteria	Burkholderiales	Comamonadaceae	NA
ASV_16S_1880	Bacteria	Bacteroidota	Bacteroidia	Bacteroidales	Prevotellaceae	Prevotella_7
ASV_16S_1881	Bacteria	Proteobacteria	Alphaproteobacteria	Sphingomonadales	Sphingomonadaceae	NA
ASV_16S_1882	Bacteria	Proteobacteria	Gammaproteobacteria	Burkholderiales	Neisseriaceae	Neisseria
ASV_16S_1883	Bacteria	Bacteroidota	Bacteroidia	Chitinophagales	Chitinophagaceae	NA
ASV_16S_1884	Bacteria	Proteobacteria	Gammaproteobacteria	Xanthomonadales	Xanthomonadaceae	Vulcaniibacterium
ASV_16S_1885	Bacteria	Proteobacteria	Alphaproteobacteria	Rhodobacterales	Rhodobacteraceae	NA
ASV_16S_1886	Bacteria	Proteobacteria	Gammaproteobacteria	Burkholderiales	Comamonadaceae	Schlegelella
ASV_16S_1887	Bacteria	Proteobacteria	Alphaproteobacteria	Sphingomonadales	Sphingomonadaceae	NA
ASV_16S_1888	Bacteria	Cyanobacteria	Vampirivibrionia	Obscuribacterales	Obscuribacteraceae	NA
ASV_16S_1889	Bacteria	Proteobacteria	Alphaproteobacteria	Rhizobiales	Rhizobiales Incertae Sedis	Phreatobacter
ASV_16S_1890	Bacteria	Proteobacteria	Alphaproteobacteria	Sphingomonadales	Sphingomonadaceae	NA
ASV_16S_1891	Bacteria	Proteobacteria	Alphaproteobacteria	Sphingomonadales	Sphingomonadaceae	NA
ASV_16S_1892	Bacteria	Proteobacteria	Alphaproteobacteria	Reyranellales	Reyranellaceae	Reyranella
ASV_16S_1893	Bacteria	Proteobacteria	Alphaproteobacteria	Rhizobiales	Xanthobacteraceae	NA
ASV_16S_1894	Bacteria	Proteobacteria	Gammaproteobacteria	Burkholderiales	NA	NA
ASV_16S_1896	Bacteria	Proteobacteria	Gammaproteobacteria	Xanthomonadales	Xanthomonadaceae	Stenotrophomonas
ASV_16S_1897	Bacteria	Proteobacteria	Gammaproteobacteria	Burkholderiales	Comamonadaceae	Schlegelella
ASV_16S_1898	Bacteria	Proteobacteria	Alphaproteobacteria	Sphingomonadales	Sphingomonadaceae	Sandarakinorhabdus
ASV_16S_1899	Bacteria	NA	NA	NA	NA	NA
ASV_16S_1900	Bacteria	Proteobacteria	Gammaproteobacteria	Burkholderiales	Comamonadaceae	NA
ASV_16S_1901	Bacteria	Proteobacteria	Gammaproteobacteria	Burkholderiales	Comamonadaceae	Schlegelella
ASV_16S_1902	Bacteria	Proteobacteria	Alphaproteobacteria	NA	NA	NA
ASV_16S_1903	Bacteria	Proteobacteria	Alphaproteobacteria	Rhizobiales	NA	NA
ASV_16S_1904	Bacteria	Firmicutes	Clostridia	Peptostreptococcales-Tissierellales	Peptostreptococcaceae	Romboutsia
ASV_16S_1905	Bacteria	Cyanobacteria	Vampirivibrionia	Obscuribacterales	Obscuribacteraceae	NA
ASV_16S_1906	Bacteria	Proteobacteria	Alphaproteobacteria	Rhizobiales	Xanthobacteraceae	NA
ASV_16S_1907	Bacteria	Proteobacteria	Gammaproteobacteria	NA	NA	NA
ASV_16S_1908	Bacteria	Proteobacteria	Alphaproteobacteria	Rhizobiales	Beijerinckiaceae	NA
ASV_16S_1909	Bacteria	Proteobacteria	Gammaproteobacteria	Burkholderiales	Comamonadaceae	NA
ASV_16S_1910	Bacteria	Fusobacteriota	Fusobacteriia	Fusobacteriales	Leptotrichiaceae	Leptotrichia
ASV_16S_1911	Bacteria	Firmicutes	Bacilli	Thermoactinomycetales	Thermoactinomycetaceae	Lihuaxuella
ASV_16S_1912	Bacteria	Actinobacteriota	Actinobacteria	Micrococcales	Dermabacteraceae	Dermabacter
ASV_16S_1913	Bacteria	Patescibacteria	Saccharimonadia	Saccharimonadales	Saccharimonadaceae	TM7x
ASV_16S_1914	Bacteria	Proteobacteria	Gammaproteobacteria	Burkholderiales	Comamonadaceae	NA
ASV_16S_1915	Bacteria	Bacteroidota	Bacteroidia	Flavobacteriales	Weeksellaceae	NA
ASV_16S_1916	Bacteria	Firmicutes	Clostridia	Peptostreptococcales-Tissierellales	Family XI	Ezakiella
ASV_16S_1917	Bacteria	Bacteroidota	Bacteroidia	Chitinophagales	Chitinophagaceae	NA
ASV_16S_1918	Bacteria	Proteobacteria	Alphaproteobacteria	NA	NA	NA
ASV_16S_1919	Bacteria	Proteobacteria	Alphaproteobacteria	NA	NA	NA
ASV_16S_1920	Bacteria	Proteobacteria	Alphaproteobacteria	Rhizobiales	Xanthobacteraceae	NA
ASV_16S_1921	Bacteria	Proteobacteria	Alphaproteobacteria	Sphingomonadales	Sphingomonadaceae	NA
ASV_16S_1922	Bacteria	Proteobacteria	Alphaproteobacteria	Sphingomonadales	Sphingomonadaceae	NA
ASV_16S_1923	Bacteria	Proteobacteria	Alphaproteobacteria	Sphingomonadales	Sphingomonadaceae	NA
ASV_16S_1924	Bacteria	Proteobacteria	Alphaproteobacteria	NA	NA	NA
ASV_16S_1925	Bacteria	Proteobacteria	Alphaproteobacteria	Reyranellales	Reyranellaceae	Reyranella
ASV_16S_1926	Bacteria	Proteobacteria	NA	NA	NA	NA
ASV_16S_1927	Bacteria	Bacteroidota	Bacteroidia	Chitinophagales	Chitinophagaceae	NA
ASV_16S_1928	Bacteria	Proteobacteria	Gammaproteobacteria	Burkholderiales	Comamonadaceae	NA
ASV_16S_1929	Bacteria	Proteobacteria	Gammaproteobacteria	Burkholderiales	Rhodocyclaceae	Dechlorosoma
ASV_16S_1930	Bacteria	Proteobacteria	Gammaproteobacteria	Xanthomonadales	Xanthomonadaceae	Vulcaniibacterium
ASV_16S_1931	Bacteria	Proteobacteria	Alphaproteobacteria	Sphingomonadales	Sphingomonadaceae	NA
ASV_16S_1932	Bacteria	Proteobacteria	Gammaproteobacteria	Enterobacterales	Pasteurellaceae	Aggregatibacter
ASV_16S_1933	Bacteria	Firmicutes	Bacilli	Lactobacillales	P5D1-392	NA
ASV_16S_1934	Bacteria	Bacteroidota	Bacteroidia	Flavobacteriales	Flavobacteriaceae	Capnocytophaga
ASV_16S_1935	Bacteria	Firmicutes	Bacilli	Lactobacillales	NA	NA
ASV_16S_1936	Bacteria	Bacteroidota	Bacteroidia	Bacteroidales	Paludibacteraceae	F0058
ASV_16S_1937	Bacteria	NA	NA	NA	NA	NA
ASV_16S_1938	Bacteria	Fusobacteriota	Fusobacteriia	Fusobacteriales	Fusobacteriaceae	Fusobacterium
ASV_16S_1939	Bacteria	NA	NA	NA	NA	NA
ASV_16S_1940	Bacteria	Bacteroidota	Bacteroidia	Bacteroidales	Tannerellaceae	Tannerella
ASV_16S_1941	Bacteria	Proteobacteria	Gammaproteobacteria	Xanthomonadales	Xanthomonadaceae	Stenotrophomonas
ASV_16S_1942	Bacteria	Cyanobacteria	Vampirivibrionia	Obscuribacterales	Obscuribacteraceae	Candidatus Obscuribacter
ASV_16S_1943	Bacteria	Proteobacteria	Gammaproteobacteria	Burkholderiales	Comamonadaceae	NA
ASV_16S_1944	Bacteria	Proteobacteria	Alphaproteobacteria	Rhizobiales	Hyphomicrobiaceae	Hyphomicrobium
ASV_16S_1945	Bacteria	Proteobacteria	Gammaproteobacteria	Xanthomonadales	Xanthomonadaceae	Stenotrophomonas
ASV_16S_1946	Bacteria	Proteobacteria	Gammaproteobacteria	Burkholderiales	Comamonadaceae	NA
ASV_16S_1947	Bacteria	Proteobacteria	Alphaproteobacteria	Sphingomonadales	Sphingomonadaceae	NA
ASV_16S_1948	Bacteria	Firmicutes	Bacilli	Staphylococcales	Gemellaceae	Gemella
ASV_16S_1949	Bacteria	Proteobacteria	Gammaproteobacteria	Burkholderiales	Comamonadaceae	NA
ASV_16S_1950	Bacteria	Proteobacteria	Alphaproteobacteria	Rhizobiales	Xanthobacteraceae	NA
ASV_16S_1951	Bacteria	Proteobacteria	Alphaproteobacteria	Rhizobiales	Hyphomicrobiaceae	Hyphomicrobium
ASV_16S_1952	Bacteria	Proteobacteria	Gammaproteobacteria	Burkholderiales	NA	NA
ASV_16S_1953	Bacteria	Proteobacteria	Alphaproteobacteria	Sphingomonadales	Sphingomonadaceae	NA
ASV_16S_1954	Bacteria	Proteobacteria	Alphaproteobacteria	Rhizobiales	NA	NA
ASV_16S_1955	Bacteria	Proteobacteria	Gammaproteobacteria	Pseudomonadales	Moraxellaceae	Acinetobacter
ASV_16S_1956	Bacteria	Proteobacteria	Gammaproteobacteria	Burkholderiales	Rhodocyclaceae	Dechlorosoma
ASV_16S_1957	Bacteria	Proteobacteria	NA	NA	NA	NA
ASV_16S_1958	Bacteria	Proteobacteria	Gammaproteobacteria	Enterobacterales	NA	NA
ASV_16S_1959	Bacteria	Proteobacteria	Gammaproteobacteria	Pseudomonadales	Pseudomonadaceae	Pseudomonas
ASV_16S_1960	Bacteria	Proteobacteria	Gammaproteobacteria	NA	NA	NA
ASV_16S_1961	Bacteria	Proteobacteria	Gammaproteobacteria	Burkholderiales	Comamonadaceae	NA
ASV_16S_1962	Bacteria	Proteobacteria	Alphaproteobacteria	Rhizobiales	Rhizobiales Incertae Sedis	Phreatobacter
ASV_16S_1963	Bacteria	Proteobacteria	Alphaproteobacteria	Rhizobiales	NA	NA
ASV_16S_1964	Bacteria	Bacteroidota	Bacteroidia	Chitinophagales	Chitinophagaceae	NA
ASV_16S_1965	Bacteria	Verrucomicrobiota	Chlamydiae	Chlamydiales	Parachlamydiaceae	NA
ASV_16S_1966	Bacteria	Proteobacteria	Alphaproteobacteria	Sphingomonadales	Sphingomonadaceae	NA
ASV_16S_1967	Bacteria	Proteobacteria	Gammaproteobacteria	Burkholderiales	NA	NA
ASV_16S_1968	Bacteria	Verrucomicrobiota	Chlamydiae	Chlamydiales	Parachlamydiaceae	Candidatus Rubidus
ASV_16S_1969	Bacteria	Proteobacteria	Alphaproteobacteria	Sphingomonadales	Sphingomonadaceae	Stakelama
ASV_16S_1970	Bacteria	Actinobacteriota	Actinobacteria	Corynebacteriales	Corynebacteriaceae	Lawsonella
ASV_16S_1971	Bacteria	Proteobacteria	Gammaproteobacteria	Enterobacterales	NA	NA
ASV_16S_1972	Bacteria	Actinobacteriota	Actinobacteria	Corynebacteriales	Corynebacteriaceae	Corynebacterium
ASV_16S_1973	Bacteria	Actinobacteriota	Actinobacteria	Bifidobacteriales	Bifidobacteriaceae	Bifidobacterium
ASV_16S_1974	Bacteria	Bacteroidota	Bacteroidia	Flavobacteriales	Weeksellaceae	NA
ASV_16S_1975	Bacteria	Proteobacteria	Gammaproteobacteria	Burkholderiales	Comamonadaceae	NA
ASV_16S_1976	Bacteria	Proteobacteria	Alphaproteobacteria	Rhizobiales	Beijerinckiaceae	Bosea
ASV_16S_1977	Bacteria	Proteobacteria	Alphaproteobacteria	Rhizobiales	Rhizobiales Incertae Sedis	Phreatobacter
ASV_16S_1978	Bacteria	Planctomycetota	Planctomycetes	Gemmatales	Gemmataceae	Gemmata
ASV_16S_1979	Bacteria	Proteobacteria	Gammaproteobacteria	Burkholderiales	Nitrosomonadaceae	DSSD61
ASV_16S_1980	Bacteria	Proteobacteria	Alphaproteobacteria	Caedibacterales	Caedibacteraceae	Candidatus Nucleicultrix
ASV_16S_1981	Bacteria	Proteobacteria	Alphaproteobacteria	Sphingomonadales	Sphingomonadaceae	NA
ASV_16S_1982	Bacteria	Proteobacteria	Alphaproteobacteria	NA	NA	NA
ASV_16S_1983	Bacteria	Proteobacteria	Gammaproteobacteria	Burkholderiales	Rhodocyclaceae	NA
ASV_16S_1984	Bacteria	Proteobacteria	Alphaproteobacteria	Reyranellales	Reyranellaceae	Reyranella
ASV_16S_1985	Bacteria	Proteobacteria	Gammaproteobacteria	Burkholderiales	Nitrosomonadaceae	NA
ASV_16S_1986	Bacteria	Proteobacteria	Gammaproteobacteria	Burkholderiales	Comamonadaceae	NA
ASV_16S_1987	Bacteria	Proteobacteria	NA	NA	NA	NA
ASV_16S_1988	Bacteria	Dependentiae	Babeliae	Babeliales	Vermiphilaceae	NA
ASV_16S_1989	Bacteria	Proteobacteria	Gammaproteobacteria	Burkholderiales	Comamonadaceae	NA
ASV_16S_1990	Bacteria	Proteobacteria	Alphaproteobacteria	Sphingomonadales	Sphingomonadaceae	NA
ASV_16S_1991	Bacteria	Proteobacteria	Alphaproteobacteria	NA	NA	NA
ASV_16S_1992	Bacteria	Proteobacteria	Gammaproteobacteria	Xanthomonadales	Xanthomonadaceae	Vulcaniibacterium
ASV_16S_1993	Bacteria	Proteobacteria	Alphaproteobacteria	Sphingomonadales	Sphingomonadaceae	NA
ASV_16S_1994	Bacteria	Proteobacteria	Alphaproteobacteria	NA	NA	NA
ASV_16S_1995	Bacteria	Proteobacteria	Alphaproteobacteria	NA	NA	NA
ASV_16S_1996	Bacteria	Proteobacteria	Alphaproteobacteria	Rhizobiales	NA	NA
ASV_16S_1997	Bacteria	Proteobacteria	Alphaproteobacteria	Rhizobiales	Xanthobacteraceae	NA
ASV_16S_1998	Bacteria	Proteobacteria	Gammaproteobacteria	Pseudomonadales	Moraxellaceae	NA
ASV_16S_1999	Bacteria	Proteobacteria	Alphaproteobacteria	Rhizobiales	Hyphomicrobiaceae	Hyphomicrobium
ASV_16S_2000	Bacteria	Proteobacteria	Alphaproteobacteria	Sphingomonadales	Sphingomonadaceae	NA
ASV_16S_2001	Bacteria	Proteobacteria	Alphaproteobacteria	Sphingomonadales	Sphingomonadaceae	Stakelama
ASV_16S_2002	Bacteria	Cyanobacteria	Vampirivibrionia	Obscuribacterales	Obscuribacteraceae	Candidatus Obscuribacter
ASV_16S_2003	Bacteria	Proteobacteria	Alphaproteobacteria	Sphingomonadales	Sphingomonadaceae	NA
ASV_16S_2004	Bacteria	Proteobacteria	Alphaproteobacteria	NA	NA	NA
ASV_16S_2005	Bacteria	NA	NA	NA	NA	NA
ASV_16S_2006	Bacteria	Proteobacteria	Gammaproteobacteria	NA	NA	NA
ASV_16S_2007	Bacteria	Proteobacteria	Alphaproteobacteria	Sphingomonadales	Sphingomonadaceae	NA
ASV_16S_2008	Bacteria	Bacteroidota	Bacteroidia	Chitinophagales	Chitinophagaceae	Flavisolibacter
ASV_16S_2009	Bacteria	Proteobacteria	Alphaproteobacteria	Sphingomonadales	Sphingomonadaceae	NA
ASV_16S_2010	Bacteria	Proteobacteria	Alphaproteobacteria	Sphingomonadales	Sphingomonadaceae	NA
ASV_16S_2011	Bacteria	Bacteroidota	Bacteroidia	Flavobacteriales	Weeksellaceae	Elizabethkingia
ASV_16S_2012	Bacteria	Bacteroidota	Bacteroidia	Cytophagales	Microscillaceae	NA
ASV_16S_2013	Bacteria	Proteobacteria	Gammaproteobacteria	NA	NA	NA
ASV_16S_2014	Bacteria	Proteobacteria	Gammaproteobacteria	Burkholderiales	Comamonadaceae	NA
ASV_16S_2015	Bacteria	Proteobacteria	Alphaproteobacteria	Sphingomonadales	Sphingomonadaceae	NA
ASV_16S_2016	Bacteria	Bacteroidota	Bacteroidia	Bacteroidales	Prolixibacteraceae	BSV13
ASV_16S_2017	Bacteria	Proteobacteria	Gammaproteobacteria	Enterobacterales	Enterobacteriaceae	Yokenella
ASV_16S_2018	Bacteria	Proteobacteria	Gammaproteobacteria	Enterobacterales	Enterobacteriaceae	NA
ASV_16S_2019	Bacteria	Bacteroidota	Bacteroidia	Chitinophagales	Chitinophagaceae	NA
ASV_16S_2020	Bacteria	Proteobacteria	Gammaproteobacteria	Xanthomonadales	Xanthomonadaceae	Vulcaniibacterium
ASV_16S_2021	Bacteria	Proteobacteria	Alphaproteobacteria	Acetobacterales	Acetobacteraceae	NA
ASV_16S_2022	Bacteria	Proteobacteria	Gammaproteobacteria	Burkholderiales	Comamonadaceae	NA
ASV_16S_2023	Bacteria	Proteobacteria	Gammaproteobacteria	Salinisphaerales	Solimonadaceae	Nevskia
ASV_16S_2024	Bacteria	Proteobacteria	Alphaproteobacteria	Sphingomonadales	Sphingomonadaceae	Stakelama
ASV_16S_2025	Bacteria	Proteobacteria	Alphaproteobacteria	Acetobacterales	Acetobacteraceae	NA
ASV_16S_2026	Bacteria	Proteobacteria	Gammaproteobacteria	Burkholderiales	Comamonadaceae	NA
ASV_16S_2027	Bacteria	Proteobacteria	Alphaproteobacteria	Caulobacterales	Hyphomonadaceae	NA
ASV_16S_2028	Bacteria	Proteobacteria	Alphaproteobacteria	NA	NA	NA
ASV_16S_2029	Bacteria	Proteobacteria	Alphaproteobacteria	Rhizobiales	Beijerinckiaceae	NA
ASV_16S_2030	Bacteria	Proteobacteria	Alphaproteobacteria	Sphingomonadales	Sphingomonadaceae	Sphingomonas
ASV_16S_2031	Bacteria	Proteobacteria	Gammaproteobacteria	Burkholderiales	Comamonadaceae	NA
ASV_16S_2032	Bacteria	Proteobacteria	Alphaproteobacteria	Sphingomonadales	Sphingomonadaceae	NA
ASV_16S_2033	Bacteria	Proteobacteria	Alphaproteobacteria	NA	NA	NA
ASV_16S_2034	Bacteria	Proteobacteria	Alphaproteobacteria	NA	NA	NA
ASV_16S_2035	Bacteria	Proteobacteria	Gammaproteobacteria	Burkholderiales	Comamonadaceae	Schlegelella
ASV_16S_2036	Bacteria	Proteobacteria	Alphaproteobacteria	Sphingomonadales	Sphingomonadaceae	NA
ASV_16S_2037	Bacteria	Proteobacteria	Alphaproteobacteria	Sphingomonadales	Sphingomonadaceae	NA
ASV_16S_2038	Bacteria	Proteobacteria	Gammaproteobacteria	Xanthomonadales	Xanthomonadaceae	Vulcaniibacterium
ASV_16S_2039	Bacteria	Proteobacteria	Alphaproteobacteria	Acetobacterales	Acetobacteraceae	Rhodovarius
ASV_16S_2040	Bacteria	Proteobacteria	Gammaproteobacteria	Enterobacterales	Enterobacteriaceae	NA
ASV_16S_2041	Bacteria	Proteobacteria	Gammaproteobacteria	Pseudomonadales	Pseudomonadaceae	Pseudomonas
ASV_16S_2042	Bacteria	Firmicutes	Bacilli	Staphylococcales	Staphylococcaceae	NA
ASV_16S_2043	Bacteria	Proteobacteria	Gammaproteobacteria	Enterobacterales	Yersiniaceae	Serratia
ASV_16S_2044	Bacteria	Proteobacteria	Gammaproteobacteria	Pseudomonadales	Pseudomonadaceae	NA
ASV_16S_2045	Bacteria	Proteobacteria	Alphaproteobacteria	Rhizobiales	Xanthobacteraceae	NA
ASV_16S_2046	Bacteria	Proteobacteria	Alphaproteobacteria	Rhizobiales	NA	NA
ASV_16S_2047	Bacteria	Proteobacteria	Gammaproteobacteria	Burkholderiales	Comamonadaceae	NA
ASV_16S_2048	Bacteria	Proteobacteria	Alphaproteobacteria	Rhizobiales	Xanthobacteraceae	NA
ASV_16S_2049	Bacteria	Proteobacteria	Alphaproteobacteria	Sphingomonadales	Sphingomonadaceae	NA
[truncated: 2,617 more rows]

## Sheet: Sheet5. NICU2_Summary dada2
	input	filtered	denoisedF	denoisedR	merged	nonchim
BWD-21-0224	47929	34317	33703	33875	30610	14060
BWD-21-0252	69111	50348	49429	49547	44583	20795
BWD-21-0280	54720	40841	40492	40538	38570	26388
BWD-21-0308	59472	45283	44984	44977	43150	32426
BWD-21-0336	44357	32910	32513	32586	31111	21024
BWD-22-0224	47724	34146	33637	33578	30471	15134
BWD-22-0252	57367	41949	41779	41821	41326	35746
BWD-22-0280	59269	42701	42597	42563	42228	38586
BWD-22-0308	50557	36663	36540	36470	36123	32895
BWD-22-0336	71701	53810	53693	53693	53234	47478
BWD-23-0224	68715	49879	49606	49697	47325	27453
BWD-23-0252	59420	41840	41428	41587	39952	36630
BWD-23-0280	62090	45037	44809	44766	43767	19930
BWD-23-0308	83190	59732	59499	59475	58374	49992
BWD-23-0336	75504	53584	53192	53354	52169	47789
BWD-24-0224	54577	36363	35181	35536	30989	16895
BWD-24-0252	56146	38322	37109	37273	31762	17295
BWD-24-0280	61394	42522	41760	41825	38335	22302
BWD-24-0308	58730	39675	38425	38593	33410	16125
BWD-24-0336	68336	49471	48801	48935	46586	28720
BWD-25-0224	67596	47794	47063	46954	42163	20615
BWD-25-0252	54788	40739	39960	40018	35113	18533
BWD-25-0280	60394	44998	44019	44089	38014	18423
BWD-25-0308	59994	41648	40921	40724	35782	16518
BWD-25-0336	64571	45601	44802	44802	39674	17940
BWD-27-0224	61950	45550	45305	45319	44592	35034
BWD-27-0252	42971	31631	31372	31409	30014	20325
BWD-27-0280	48323	35123	34869	34883	33881	26069
BWD-27-0308	60700	45229	44893	45026	43410	28811
BWD-27-0336	58291	43573	43300	43339	42020	28904
BWD-28-0224	64689	48736	48598	48619	48077	41938
BWD-28-0252	56116	41044	40883	40882	40329	34839
BWD-28-0280	43662	32282	32149	32087	31291	19560
BWD-28-0308	48052	35867	35610	35573	33954	20220
BWD-28-0336	50850	37934	37545	37606	35686	21217
BWD-29-0224	48432	34553	34042	33961	30753	15336
BWD-29-0252	53018	39135	38700	38725	35950	20783
BWD-29-0280	48976	35030	34373	34233	29832	14415
BWD-29-0308	54546	40468	39483	39722	34757	16743
BWD-29-0336	84266	59836	58986	59311	55348	31412
WF-21-0224	84343	56795	56221	56397	54652	49782
WF-21-0252	80871	58954	58572	58738	57227	43115
WF-21-0280	62315	36885	36542	36595	35700	34235
WF-21-0308	48486	28847	28692	28696	28343	28055
WF-21-0336	98164	60195	60042	60054	59361	59094
WF-22-0224	66694	40651	40194	40256	39016	37842
WF-22-0252	87188	58570	57992	58149	56578	52874
WF-22-0280	84426	54121	53788	53747	52799	52109
WF-22-0308	45292	32769	32403	32509	31647	28578
WF-22-0336	89948	59400	59027	59098	58088	56641
WF-23-0224	87923	58529	57814	57914	54817	41057
WF-23-0252	59494	38102	36702	36932	31308	20526
WF-23-0280	70687	46209	45689	45830	44267	39548
WF-23-0308	50012	30441	29660	29812	27355	22035
WF-23-0336	86143	59796	58821	59111	55210	42465
WF-24-0224	64830	44210	43015	43310	38759	24978
WF-24-0252	81467	58470	56968	57475	51300	31682
WF-24-0280	52346	35406	34423	34585	30713	18085
WF-24-0308	41079	29103	28544	28644	26688	16172
WF-24-0336	103668	73368	72417	72763	68327	45961
WF-25-0224	99465	70617	70097	70359	68838	62937
WF-25-0252	94621	62608	60805	61570	54725	43443
WF-25-0280	83295	60986	60074	60358	56602	39350
WF-25-0308	45389	29434	28446	28787	25227	18992
WF-25-0336	99666	69267	68610	68770	66455	56480
WF-27-0224	89382	58803	58128	58399	56196	53742
WF-27-0252	91318	57156	56023	56455	52823	45410
WF-27-0280	62915	43567	42704	42961	39687	29128
WF-27-0308	54241	34513	33667	33928	30634	22808
WF-27-0336	94861	59886	59215	59422	57067	52562
WF-28-0224	60480	35253	34866	34919	33630	32045
WF-28-0252	71973	46377	45315	45592	41611	31030
WF-28-0280	73873	47740	46994	47169	44468	38474
WF-28-0308	61397	43443	43090	43155	41832	35303
WF-28-0336	96569	60349	59542	59833	56458	49569
WF-29-0224	93746	62013	61691	61744	59436	59036
WF-29-0252	87987	56563	55367	55653	50841	43495
WF-29-0280	69329	46938	45807	46322	41952	35538
WF-29-0308	62917	38641	37826	38087	34661	23657
WF-29-0336	103294	67738	66965	67168	63586	58741

## Sheet: Sheet6. NICU2_ASVs counts
	ASV_16S_1	ASV_16S_2	ASV_16S_3	ASV_16S_4	ASV_16S_5	ASV_16S_6	ASV_16S_7	ASV_16S_8	ASV_16S_9	ASV_16S_10	ASV_16S_11	ASV_16S_12	ASV_16S_13	ASV_16S_14	ASV_16S_15	ASV_16S_16	ASV_16S_17	ASV_16S_18	ASV_16S_19	ASV_16S_20	ASV_16S_21	ASV_16S_22	ASV_16S_23	ASV_16S_24	ASV_16S_25	ASV_16S_26	ASV_16S_27	ASV_16S_28	ASV_16S_29	ASV_16S_30	ASV_16S_31	ASV_16S_32	ASV_16S_33	ASV_16S_34	ASV_16S_35	ASV_16S_36	ASV_16S_37	ASV_16S_38	ASV_16S_39	ASV_16S_40	ASV_16S_41	ASV_16S_42	ASV_16S_45	ASV_16S_46	ASV_16S_48	ASV_16S_49	ASV_16S_50	ASV_16S_51	ASV_16S_52
BWD-21-0224	0	0	27	0	1456	0	0	395	0	0	0	0	0	0	0	0	0	0	296	0	0	0	0	0	0	0	0	0	0	0	0	0	0	0	0	3650	0	0	0	0	0	112	22	0	118	0	0	0	0
BWD-21-0252	0	0	0	0	354	0	0	1636	0	0	0	0	0	0	0	0	0	0	162	0	0	0	0	0	0	0	0	0	0	0	0	0	0	0	0	5121	0	0	0	0	0	76	59	0	27	0	0	0	0
BWD-21-0280	28	10	0	0	18	4	0	68	0	0	0	0	0	0	0	0	0	0	19223	0	0	0	0	0	0	0	0	0	0	0	0	0	0	0	0	23	0	0	0	0	0	7	0	0	384	0	0	0	67
BWD-21-0308	0	9	0	0	0	0	0	177	0	0	8	0	0	0	0	0	0	0	26908	0	0	0	0	0	0	0	0	0	0	0	0	0	0	0	0	22	0	0	0	0	0	0	19	0	1243	0	0	0	1099
BWD-21-0336	0	0	0	0	16	0	0	17157	0	0	0	0	0	0	0	0	0	0	39	0	0	0	4	0	0	0	0	0	0	0	0	0	0	0	0	17	0	0	0	0	0	7	13	0	751	0	0	0	161
BWD-22-0224	20	20	0	0	3551	0	0	935	0	0	0	0	0	0	0	0	0	0	218	0	0	0	0	0	0	0	0	0	0	0	0	0	0	0	0	2308	0	0	0	0	0	446	13	0	25	0	0	0	0
BWD-22-0252	0	0	0	0	23344	0	0	891	0	0	0	0	0	0	0	0	0	0	3	0	0	0	0	0	0	0	0	0	0	0	0	0	0	0	12	0	0	0	0	0	0	1957	0	0	0	0	0	0	0
BWD-22-0280	33	0	0	0	28563	4	0	437	0	0	0	0	0	0	0	0	0	9	44	0	0	0	0	0	0	0	0	0	0	0	0	32	0	0	13	0	0	0	0	0	0	1470	0	0	0	0	0	0	0
BWD-22-0308	13	0	13	0	23931	0	0	297	0	0	0	0	0	0	0	0	0	0	50	0	0	0	0	0	0	0	0	0	0	0	0	0	0	0	0	0	0	0	0	0	0	783	0	0	0	0	0	0	0
BWD-22-0336	0	10	0	0	34790	0	0	1636	0	0	0	0	0	0	0	0	0	0	207	0	0	8	0	0	0	0	0	0	0	0	0	0	0	0	0	0	0	3	0	0	0	2043	8	0	0	0	0	0	0
BWD-23-0224	0	4	0	0	76	0	0	65	15	0	0	0	0	0	0	30	0	0	0	14	0	0	0	0	0	0	0	0	0	21344	271	390	0	0	0	0	0	0	0	0	0	3	0	0	0	540	0	6	0
BWD-23-0252	0	0	0	60	459	0	322	164	175	0	0	0	444	91	0	693	0	0	17	351	1076	0	0	7683	17	5992	0	2156	0	0	0	6	0	0	0	144	0	0	34	420	4	3	0	248	0	2351	0	9	0
BWD-23-0280	0	10	0	0	88	0	0	118	61	0	0	0	0	14	0	85	0	0	0	24	0	0	0	0	0	0	0	0	0	12096	134	2315	0	0	0	0	0	0	0	0	0	12	0	5	0	1435	0	0	0
BWD-23-0308	0	0	15	0	140	0	0	92	817	0	0	0	0	4	0	0	0	28	144	0	0	0	0	0	0	12	0	0	0	571	416	33062	0	3	0	0	0	0	0	0	0	13	0	0	0	1973	0	5	27
BWD-23-0336	10	21	48	0	2764	4	0	357	621	14	0	4	0	756	0	715	17	0	7	737	0	0	0	0	144	0	0	0	0	0	452	103	0	0	0	0	0	54	102	0	5	24	0	22866	24	12081	0	39	18
BWD-24-0224	0	0	0	0	0	0	15	501	4	0	0	0	0	0	0	0	0	0	56	5	0	515	0	16	0	0	0	46	285	0	0	0	0	615	0	59	0	0	0	0	0	0	2992	0	17	0	0	0	673
BWD-24-0252	36	9	0	0	0	0	8	208	0	0	0	0	0	2	9	0	0	0	7	0	0	77	0	0	0	10	0	15	138	44	0	0	0	568	0	0	0	0	0	0	0	0	2383	0	0	16	0	0	288
BWD-24-0280	16	0	6	0	0	0	0	129	0	0	0	0	0	0	0	0	0	0	803	0	0	9	0	0	0	0	0	0	43	0	0	0	0	5	0	0	0	0	0	0	0	0	3410	0	0	0	0	0	91
BWD-24-0308	0	0	0	0	0	0	22	130	0	0	0	0	0	0	0	0	0	0	81	0	25	15	0	7	0	0	0	0	400	0	0	0	0	47	0	0	0	0	0	0	0	0	2926	0	0	0	0	0	1009
BWD-24-0336	0	0	0	0	0	0	0	816	0	0	0	0	0	6	31	0	0	0	1434	0	0	0	0	0	0	0	0	30	6328	43	0	0	0	0	0	0	0	0	0	0	0	0	2603	0	0	0	0	0	13589
BWD-25-0224	0	0	0	0	0	0	0	0	0	0	0	0	0	0	346	0	0	141	0	0	0	0	0	0	0	0	0	0	0	0	0	108	0	0	183	0	0	0	0	0	0	0	0	0	0	0	5	0	0
BWD-25-0252	0	18	0	0	0	0	0	0	0	0	0	0	0	0	43	0	0	19	2992	0	0	0	0	0	0	0	0	0	39	0	0	258	0	0	21	122	0	0	0	0	0	0	0	0	0	36	0	0	57
BWD-25-0280	0	0	0	0	0	0	0	0	0	0	0	0	0	0	1261	0	0	536	858	0	0	0	0	0	0	0	0	0	196	0	0	238	0	0	447	11	0	0	0	0	0	0	6	0	16	0	0	0	246
BWD-25-0308	0	19	0	0	0	7	0	12	0	0	0	0	0	0	38	0	0	18	11	1	0	0	0	0	0	0	0	0	0	0	0	195	0	0	14	40	0	0	0	0	0	0	0	0	0	0	1	0	0
BWD-25-0336	0	7	0	0	0	0	0	0	0	0	0	0	0	0	117	0	0	48	0	0	0	0	2	0	0	0	0	0	0	0	0	57	0	0	48	242	0	0	0	0	0	0	0	0	0	0	3	0	0
BWD-27-0224	16	0	0	0	20697	0	0	3241	0	0	0	0	0	0	26	0	0	0	15	0	5	0	0	0	0	0	0	0	0	0	0	0	0	0	16	21	0	3	2	0	0	3616	21	0	0	52	0	0	0
BWD-27-0252	11	0	0	0	2519	0	0	9478	0	0	0	0	0	2	0	0	0	0	35	0	0	0	0	0	0	0	0	0	0	0	0	0	0	0	0	560	0	0	0	0	0	1212	0	0	0	524	0	0	0
BWD-27-0280	0	10	0	0	754	0	0	19962	0	0	0	0	0	0	0	0	0	0	21	0	0	0	0	0	0	0	0	0	0	0	0	0	0	0	0	95	0	0	0	0	0	834	0	0	0	234	0	0	0
BWD-27-0308	0	0	0	13	3438	0	0	14960	0	0	0	0	0	0	0	0	0	0	48	0	0	0	0	0	0	0	0	0	0	0	0	0	0	0	0	868	0	0	0	0	0	2065	0	0	0	468	0	0	0
BWD-27-0336	0	0	0	0	3962	0	0	14572	0	0	0	0	0	0	0	0	0	0	17	0	0	0	0	0	0	0	0	0	0	0	0	0	0	0	0	1364	0	0	0	0	0	2184	0	0	0	147	0	0	0
BWD-28-0224	23	0	0	0	31118	0	0	1024	2	0	0	0	0	0	0	0	0	0	9	0	0	0	0	0	0	0	3	0	0	0	0	0	0	0	0	45	0	0	0	0	0	2572	0	0	0	33	0	0	0
BWD-28-0252	28	0	8	0	27006	0	0	733	0	0	0	0	0	0	16	0	0	0	417	0	0	0	0	0	0	0	0	0	0	0	0	0	0	0	7	0	0	0	0	0	0	1707	0	0	0	42	0	0	0
BWD-28-0280	0	15	0	0	8822	0	0	1411	0	0	0	0	0	0	110	0	0	54	3012	0	0	14	0	0	0	0	0	0	0	0	0	0	0	0	48	3	0	0	0	0	0	1371	0	0	0	9	2	0	0
BWD-28-0308	0	0	0	0	9944	0	0	1176	0	0	0	0	0	0	54	0	0	34	752	0	0	0	5	0	0	0	0	0	11	0	0	0	0	0	17	0	0	0	0	0	0	1223	0	0	0	0	1	0	0
BWD-28-0336	0	0	0	0	7644	0	0	3199	0	0	0	0	0	0	93	0	0	41	892	0	0	0	0	0	0	0	0	0	0	0	0	0	0	0	55	9	0	0	0	0	0	1786	0	2	33	16	4	0	0
BWD-29-0224	0	0	0	0	9	0	0	166	0	0	0	0	0	0	0	0	0	0	0	0	0	0	0	0	0	0	3	0	0	0	0	0	0	0	0	807	0	0	0	0	0	1	56	0	0	0	0	0	0
BWD-29-0252	0	0	14	0	0	0	0	188	0	0	0	0	0	0	13	0	0	0	0	0	0	0	0	0	0	0	0	0	0	0	0	0	0	0	10	245	0	0	0	0	0	1	101	0	0	0	0	0	0
BWD-29-0280	0	0	7	0	0	0	0	91	0	0	6	0	0	0	0	0	0	0	208	0	0	0	0	0	0	0	0	0	0	0	0	0	0	4	0	119	0	0	0	0	0	5	701	0	0	0	0	0	0
BWD-29-0308	0	0	0	0	8	0	0	42	0	0	0	0	0	0	0	0	0	0	2274	0	0	0	0	0	0	0	0	0	106	292	0	0	0	0	0	94	0	0	0	0	0	2	1072	8	14	0	0	0	623
BWD-29-0336	16	0	0	0	0	0	0	0	0	0	0	0	0	0	0	0	0	0	98	0	0	0	0	0	0	0	0	0	40	63	0	0	0	0	0	10	0	0	0	0	0	0	2352	33	0	0	0	0	429
WF-21-0224	20	0	17	14472	214	0	614	72	5375	0	0	8702	625	5665	0	2696	0	0	122	1246	0	0	0	0	168	57	0	20	0	469	0	0	92	0	0	405	0	114	612	0	17	1	0	0	0	210	0	765	0
WF-21-0252	0	0	0	19955	0	7	1069	0	82	0	0	17278	442	203	0	90	0	0	0	77	7	0	0	0	10	51	0	48	0	47	0	0	102	2	0	0	0	6	19	0	0	0	0	0	37	95	5	0	0
WF-21-0280	19	5	0	3045	0	0	211	0	1991	0	0	1669	0	2157	0	10419	0	0	0	5859	19	0	0	0	440	70	0	0	0	24	0	0	283	0	0	0	31	168	1062	0	36	0	0	0	144	68	0	209	0
WF-21-0308	10	3	0	6343	0	0	308	0	707	0	0	11942	123	997	0	947	0	0	0	663	0	0	0	0	87	0	0	0	0	0	0	0	71	0	0	0	0	69	140	0	13	0	0	0	124	10	0	78	0
WF-21-0336	0	118	244	1946	48	17	183	52	11628	29	0	5116	103	5849	100	8377	56	153	23	9481	95	0	0	0	1004	179	0	164	0	24	0	0	207	0	16	0	0	722	2348	0	188	6	0	0	29	17	0	422	32
WF-22-0224	16	13	0	1020	0	0	98	0	6404	0	0	93	58	5190	0	3348	0	0	0	2008	6	0	0	0	1829	0	270	0	0	0	0	0	0	0	0	4	0	981	1523	0	114	0	0	0	11	0	0	2575	0
WF-22-0252	0	17	0	17035	0	10	606	0	3828	0	0	1102	94	7189	0	3439	0	0	0	1943	7	0	0	0	1275	0	41	26	0	0	0	0	0	0	0	3	0	469	879	0	90	0	0	0	0	0	0	1693	0
WF-22-0280	35	0	9	6501	14	0	609	119	2626	0	0	31	322	2406	0	6677	0	0	5168	5628	0	0	0	0	2331	0	60	55	0	0	0	0	0	0	0	38	0	1333	1609	0	88	1	0	0	283	0	0	582	120
WF-22-0308	14	0	7	20670	0	0	2298	0	107	0	0	212	660	312	0	186	0	0	0	266	0	0	0	0	163	0	8	13	0	0	0	0	0	0	0	0	0	105	50	0	40	0	0	0	0	0	0	50	0
WF-22-0336	0	0	6	9880	16	0	3844	0	4579	9	0	1801	2917	4630	0	2681	0	0	0	4257	7	0	0	0	3970	0	96	11	0	0	0	0	0	0	0	7	0	1692	1745	0	79	4	0	0	0	0	0	1051	0
WF-23-0224	14	0	0	42	513	0	829	42	5284	0	0	23	280	381	0	9344	0	0	9	2341	366	0	0	1551	113	6790	0	182	0	0	853	0	56	8	0	0	0	80	264	0	272	0	0	0	0	0	0	160	0
WF-23-0252	0	0	0	0	0	5	153	0	487	0	0	0	0	129	0	134	0	0	0	270	918	0	0	322	757	368	0	147	0	0	38	0	290	0	0	0	0	1070	3118	30	857	0	0	0	0	0	0	221	0
WF-23-0280	26	0	17	47	0	0	250	0	27492	0	0	0	0	501	0	884	0	0	0	2879	385	0	0	637	40	155	0	247	0	0	0	0	68	0	0	0	0	14	378	0	88	0	0	0	0	0	0	2249	0
WF-23-0308	22	0	0	163	0	0	3979	0	6300	0	0	0	0	1080	0	1339	0	0	0	2156	345	0	0	151	133	260	0	34	0	0	62	0	358	0	0	0	0	99	262	0	111	0	0	0	0	0	0	384	0
WF-23-0336	0	0	7	416	13	0	7916	10	2013	0	0	8	991	922	0	1690	0	0	0	1285	76	0	0	4990	441	5798	0	133	0	0	11	0	162	0	0	0	0	170	287	11	12	1	0	0	0	0	0	106	0
WF-24-0224	21	9	0	101	0	0	899	0	160	0	0	0	0	167	0	69	0	0	0	73	4751	0	0	5233	94	2733	0	239	0	0	648	0	472	0	0	0	235	20	19	322	139	0	0	0	0	0	0	63	0
WF-24-0252	0	19	0	249	0	10	1049	0	11	0	0	0	0	50	0	30	0	0	0	24	3899	0	0	1587	30	13069	0	408	0	0	119	0	296	0	0	0	451	0	9	104	19	0	0	0	0	0	0	7	0
WF-24-0280	21	0	0	0	0	0	2009	0	246	0	0	0	0	15	0	264	0	0	0	118	2777	0	0	5067	21	374	0	141	0	0	94	0	395	0	0	0	168	10	9	19	19	0	0	0	0	0	0	19	0
WF-24-0308	28	0	9	479	0	0	1030	0	127	0	0	0	104	60	0	45	0	0	0	66	4590	0	0	6536	28	175	0	80	0	0	31	0	114	0	0	0	0	0	0	50	76	0	0	0	0	0	0	14	0
WF-24-0336	0	0	0	2251	0	0	6959	0	160	0	0	20	676	133	0	88	0	0	0	120	7386	0	0	12697	75	357	0	230	0	0	103	0	433	2	0	0	185	23	52	42	4	0	0	0	0	0	0	12	0
WF-25-0224	25	0	14	6310	0	0	15784	0	73	9	0	2623	21528	4	0	0	0	0	0	7	59	0	0	0	0	364	3	97	0	0	0	0	768	0	0	113	0	0	0	146	10	0	0	0	509	0	0	0	0
WF-25-0252	0	0	0	536	0	7	1474	0	3051	0	0	54	1092	5257	0	1420	8	0	0	1147	840	0	0	6	445	451	191	189	0	0	0	0	0	0	0	51	5596	257	384	437	527	0	0	3	295	1039	0	454	0
WF-25-0280	0	8	0	490	0	0	4449	34	0	0	0	335	3078	2	0	8	0	0	326	8	123	0	0	0	15	21	50	117	24	0	0	0	0	0	0	0	15537	0	0	480	26	0	842	0	69	0	0	0	71
WF-25-0308	11	0	0	553	0	0	3626	0	136	0	0	162	1480	464	0	206	0	0	0	325	53	0	0	8	363	33	1294	44	0	0	0	0	0	0	0	0	965	385	62	19	1151	0	0	0	37	0	0	26	0
WF-25-0336	0	17	0	796	0	0	7636	0	0	0	0	235	4702	0	0	0	0	0	0	0	313	0	0	12	0	76	0	152	0	0	0	0	616	0	0	0	0	0	0	26107	0	0	0	0	209	0	0	0	0
WF-27-0224	25	0	0	3373	0	0	1282	0	3750	0	0	9884	3135	2716	0	1980	0	0	0	1269	0	0	0	0	1561	106	262	61	0	0	0	0	0	0	0	0	222	2039	944	32	1481	0	0	0	0	0	0	1040	0
WF-27-0252	0	13	0	2190	0	6	2068	0	2622	0	0	583	2555	3023	0	1450	0	0	0	1482	10	0	0	0	1923	61	467	15	0	0	0	0	0	0	0	0	203	1491	1113	0	5372	0	0	0	0	0	0	1075	0
WF-27-0280	19	0	8	4283	9	0	2181	0	98	0	0	64	1126	232	38	289	0	9	47	392	0	0	0	0	404	477	395	10	18	0	0	15	0	0	16	0	595	348	76	119	1664	0	7	0	0	0	0	30	36
WF-27-0308	22	0	0	1261	0	0	653	0	1034	0	0	114	265	2624	0	993	0	0	0	1414	10	0	0	12	2078	0	477	0	0	0	0	0	0	0	0	0	110	1736	576	0	2159	0	0	0	0	0	0	203	0
WF-27-0336	0	21	0	6292	0	0	3017	0	2794	0	0	126	1385	3326	0	1774	6	22	0	3376	11	0	0	24	4974	29	1188	41	0	0	0	0	0	0	0	0	168	1077	1413	16	1509	0	0	0	0	0	0	449	0
WF-28-0224	12	0	6	0	0	0	0	0	6507	0	0	0	0	3982	0	3717	0	0	0	1913	0	0	0	0	1613	0	72	0	0	0	0	0	0	0	0	0	0	1729	1273	0	148	0	0	0	0	0	0	2065	0
WF-28-0252	0	0	20	3962	0	0	1277	6	1863	0	0	816	1500	3266	0	1350	0	0	0	2188	7	0	0	0	1445	0	40	0	0	0	0	0	0	0	0	22	0	2286	773	0	312	0	0	0	48	0	0	858	0
WF-28-0280	27	0	11	6170	507	0	1425	2223	937	0	0	765	2652	1143	49	2041	0	0	61	1916	0	0	0	0	3722	0	29	0	10	0	0	27	0	0	27	115	0	1823	986	0	103	27	25	0	72	162	0	982	16
WF-28-0308	25	0	0	22047	0	0	5083	0	543	0	0	1641	511	960	0	493	0	0	0	757	0	0	0	0	403	0	0	0	0	0	0	0	0	0	0	0	0	327	178	0	23	0	0	0	0	0	0	68	0
WF-28-0336	0	3	0	3202	22	0	1865	0	4758	0	0	589	668	5249	0	2537	0	0	0	3804	0	0	0	0	4111	0	143	0	0	0	0	0	0	0	0	0	0	5123	2652	0	523	8	0	0	25	0	0	695	0
WF-29-0224	11	0	12	1268	14	0	775	0	6451	0	0	312	1292	4903	0	2469	0	9	0	1796	0	0	0	0	2397	463	124	693	0	0	0	0	461	0	0	427	158	1429	1835	0	1018	0	0	0	2443	0	0	2629	0
WF-29-0252	0	10	0	534	0	0	879	0	1873	0	0	448	1228	3637	0	1223	0	0	0	862	0	0	0	0	968	554	248	889	0	0	0	0	646	0	0	70	91	269	433	6	1662	0	0	0	4226	0	0	443	0
WF-29-0280	16	0	0	486	4701	7	532	2010	509	0	0	229	758	575	198	1623	0	92	2510	861	0	0	0	0	272	308	0	1805	10	0	0	0	727	0	108	53	189	149	273	0	294	154	5	0	2923	23	2	66	13
WF-29-0308	25	0	9	1796	0	0	415	0	615	0	0	632	125	1020	0	557	0	0	0	1824	0	0	0	0	2433	11	286	40	0	0	0	0	0	0	0	17	154	1912	444	9	3428	0	0	0	216	0	0	91	0
WF-29-0336	0	21	0	5545	23	0	2704	0	4226	0	0	244	2501	3764	17	1145	6	0	0	2067	12	0	0	0	3095	256	603	880	0	0	0	0	481	0	6	51	2324	228	1263	0	593	2	0	0	2264	0	0	263	0
[truncated: 4,034 more columns]

## Sheet: Sheet7. NICU2_ASVs taxonomy
	Kingdom	Phylum	Class	Order	Family	Genus
ASV_16S_1	Bacteria	Proteobacteria	Gammaproteobacteria	Enterobacterales	Enterobacteriaceae	Escherichia-Shigella
ASV_16S_2	Bacteria	Actinobacteriota	Actinobacteria	Bifidobacteriales	Bifidobacteriaceae	Bifidobacterium
ASV_16S_3	Bacteria	Actinobacteriota	Actinobacteria	Bifidobacteriales	Bifidobacteriaceae	Bifidobacterium
ASV_16S_4	Bacteria	Proteobacteria	Alphaproteobacteria	Sphingomonadales	Sphingomonadaceae	NA
ASV_16S_5	Bacteria	Proteobacteria	Gammaproteobacteria	Burkholderiales	Comamonadaceae	Diaphorobacter
ASV_16S_6	Bacteria	Firmicutes	Bacilli	Lactobacillales	Enterococcaceae	Enterococcus
ASV_16S_7	Bacteria	Proteobacteria	Alphaproteobacteria	Sphingomonadales	Sphingomonadaceae	NA
ASV_16S_8	Bacteria	Proteobacteria	Gammaproteobacteria	Burkholderiales	Comamonadaceae	Acidovorax
ASV_16S_9	Bacteria	Planctomycetota	Planctomycetes	Gemmatales	Gemmataceae	Gemmata
ASV_16S_10	Bacteria	Actinobacteriota	Actinobacteria	Bifidobacteriales	Bifidobacteriaceae	Bifidobacterium
ASV_16S_11	Bacteria	Firmicutes	Bacilli	Lactobacillales	Lactobacillaceae	Lacticaseibacillus
ASV_16S_12	Bacteria	Proteobacteria	Alphaproteobacteria	Rhizobiales	Rhizobiales Incertae Sedis	Phreatobacter
ASV_16S_13	Bacteria	Proteobacteria	Alphaproteobacteria	Sphingomonadales	Sphingomonadaceae	Sphingomonas
ASV_16S_14	Bacteria	NA	NA	NA	NA	NA
ASV_16S_15	Bacteria	Proteobacteria	Gammaproteobacteria	Enterobacterales	Enterobacteriaceae	Klebsiella
ASV_16S_16	Bacteria	NA	NA	NA	NA	NA
ASV_16S_17	Bacteria	Actinobacteriota	Actinobacteria	Bifidobacteriales	Bifidobacteriaceae	Bifidobacterium
ASV_16S_18	Bacteria	Proteobacteria	Gammaproteobacteria	Enterobacterales	Enterobacteriaceae	Klebsiella
ASV_16S_19	Bacteria	Proteobacteria	Gammaproteobacteria	Pseudomonadales	Pseudomonadaceae	Pseudomonas
ASV_16S_20	Bacteria	Proteobacteria	Gammaproteobacteria	Burkholderiales	Hydrogenophilaceae	NA
ASV_16S_21	Bacteria	Proteobacteria	Gammaproteobacteria	Burkholderiales	TRA3-20	NA
ASV_16S_22	Bacteria	Proteobacteria	Alphaproteobacteria	Sphingomonadales	Sphingomonadaceae	Novosphingobium
ASV_16S_23	Bacteria	Bacteroidota	Bacteroidia	Chitinophagales	Chitinophagaceae	Filobacterium
ASV_16S_24	Bacteria	Proteobacteria	Gammaproteobacteria	Burkholderiales	Comamonadaceae	Curvibacter
ASV_16S_25	Bacteria	Proteobacteria	Gammaproteobacteria	Burkholderiales	TRA3-20	NA
ASV_16S_26	Bacteria	Proteobacteria	Alphaproteobacteria	Sphingomonadales	Sphingomonadaceae	Sphingomonas
ASV_16S_27	Bacteria	Gemmatimonadota	Gemmatimonadetes	Gemmatimonadales	Gemmatimonadaceae	NA
ASV_16S_28	Bacteria	Proteobacteria	Alphaproteobacteria	Sphingomonadales	Sphingomonadaceae	Qipengyuania
ASV_16S_29	Bacteria	Proteobacteria	Alphaproteobacteria	Sphingomonadales	Sphingomonadaceae	Sphingobium
ASV_16S_30	Bacteria	Proteobacteria	Alphaproteobacteria	Sphingomonadales	Sphingomonadaceae	NA
ASV_16S_31	Bacteria	Proteobacteria	Alphaproteobacteria	Sphingomonadales	Sphingomonadaceae	NA
ASV_16S_32	Bacteria	Proteobacteria	Alphaproteobacteria	Sphingomonadales	Sphingomonadaceae	Sphingomonas
ASV_16S_33	Bacteria	Proteobacteria	Alphaproteobacteria	Reyranellales	Reyranellaceae	Reyranella
ASV_16S_34	Bacteria	Bacteroidota	Bacteroidia	Cytophagales	Microscillaceae	NA
ASV_16S_35	Bacteria	Proteobacteria	Gammaproteobacteria	Enterobacterales	Enterobacteriaceae	Klebsiella
ASV_16S_36	Bacteria	Proteobacteria	Alphaproteobacteria	Rhizobiales	Beijerinckiaceae	Methylobacterium-Methylorubrum
ASV_16S_37	Bacteria	Proteobacteria	Alphaproteobacteria	Sphingomonadales	Sphingomonadaceae	Qipengyuania
ASV_16S_38	Bacteria	Proteobacteria	Gammaproteobacteria	Burkholderiales	Sutterellaceae	NA
ASV_16S_39	Bacteria	Acidobacteriota	Blastocatellia	Pyrinomonadales	Pyrinomonadaceae	Pyrinomonas
ASV_16S_40	Bacteria	Proteobacteria	Gammaproteobacteria	Burkholderiales	Comamonadaceae	NA
ASV_16S_41	Bacteria	Proteobacteria	Gammaproteobacteria	Burkholderiales	Nitrosomonadaceae	oc32
ASV_16S_42	Bacteria	Proteobacteria	Gammaproteobacteria	Burkholderiales	Comamonadaceae	NA
ASV_16S_45	Bacteria	Proteobacteria	Gammaproteobacteria	Burkholderiales	Rhodocyclaceae	Azospira
ASV_16S_46	Bacteria	Proteobacteria	Gammaproteobacteria	Pseudomonadales	Moraxellaceae	Enhydrobacter
ASV_16S_48	Bacteria	Proteobacteria	Alphaproteobacteria	Sphingomonadales	Sphingomonadaceae	Blastomonas
ASV_16S_49	Bacteria	Proteobacteria	Alphaproteobacteria	Sphingomonadales	Sphingomonadaceae	Sphingomonas
ASV_16S_50	Bacteria	Proteobacteria	Gammaproteobacteria	Enterobacterales	Enterobacteriaceae	Klebsiella
ASV_16S_51	Bacteria	MBNT15	NA	NA	NA	NA
ASV_16S_52	Bacteria	Proteobacteria	Alphaproteobacteria	Sphingomonadales	Sphingomonadaceae	Sphingobium
ASV_16S_53	Bacteria	Proteobacteria	Alphaproteobacteria	Reyranellales	Reyranellaceae	Reyranella
ASV_16S_54	Bacteria	Actinobacteriota	Actinobacteria	Bifidobacteriales	Bifidobacteriaceae	Bifidobacterium
ASV_16S_55	Bacteria	Proteobacteria	Alphaproteobacteria	Rhizobiales	Xanthobacteraceae	Bradyrhizobium
ASV_16S_56	Bacteria	Proteobacteria	Alphaproteobacteria	Rhodobacterales	Rhodobacteraceae	Rhodobacter
ASV_16S_57	Bacteria	Deinococcota	Deinococci	Thermales	Thermaceae	Thermus
ASV_16S_58	Bacteria	Bacteroidota	Bacteroidia	Cytophagales	Microscillaceae	NA
ASV_16S_59	Bacteria	Proteobacteria	Alphaproteobacteria	Rhizobiales	Xanthobacteraceae	NA
ASV_16S_60	Bacteria	Proteobacteria	Gammaproteobacteria	Burkholderiales	Comamonadaceae	NA
ASV_16S_61	Bacteria	Proteobacteria	Alphaproteobacteria	Sphingomonadales	Sphingomonadaceae	Porphyrobacter
ASV_16S_62	Bacteria	Proteobacteria	Alphaproteobacteria	Acetobacterales	Acetobacteraceae	NA
ASV_16S_64	Bacteria	Proteobacteria	Gammaproteobacteria	Burkholderiales	Comamonadaceae	Diaphorobacter
ASV_16S_66	Bacteria	Firmicutes	Bacilli	Lactobacillales	Lactobacillaceae	Lacticaseibacillus
ASV_16S_67	Bacteria	Planctomycetota	Planctomycetes	Gemmatales	Gemmataceae	Gemmata
ASV_16S_68	Bacteria	Bacteroidota	Bacteroidia	Cytophagales	Microscillaceae	NA
ASV_16S_69	Bacteria	Proteobacteria	Gammaproteobacteria	Burkholderiales	Comamonadaceae	Diaphorobacter
ASV_16S_70	Bacteria	Proteobacteria	Alphaproteobacteria	Azospirillales	Azospirillaceae	Azospirillum
ASV_16S_71	Bacteria	Proteobacteria	Alphaproteobacteria	Rhizobiales	Beijerinckiaceae	Bosea
ASV_16S_72	Bacteria	Proteobacteria	Alphaproteobacteria	Rhizobiales	Beijerinckiaceae	Bosea
ASV_16S_73	Bacteria	Firmicutes	Bacilli	Staphylococcales	Staphylococcaceae	Staphylococcus
ASV_16S_74	Bacteria	Proteobacteria	Gammaproteobacteria	Enterobacterales	Enterobacteriaceae	Citrobacter
ASV_16S_76	Bacteria	Proteobacteria	Alphaproteobacteria	Acetobacterales	Acetobacteraceae	NA
ASV_16S_77	Bacteria	Proteobacteria	Gammaproteobacteria	Enterobacterales	Yersiniaceae	Serratia
ASV_16S_79	Bacteria	Proteobacteria	Gammaproteobacteria	Enterobacterales	Yersiniaceae	Serratia
ASV_16S_80	Bacteria	Bacteroidota	Bacteroidia	Sphingobacteriales	env.OPS 17	NA
ASV_16S_81	Bacteria	Proteobacteria	Alphaproteobacteria	Rhizobiales	Hyphomicrobiaceae	Hyphomicrobium
ASV_16S_82	Bacteria	Bacteroidota	Bacteroidia	Sphingobacteriales	env.OPS 17	NA
ASV_16S_83	Bacteria	Proteobacteria	Gammaproteobacteria	Salinisphaerales	Solimonadaceae	Nevskia
ASV_16S_84	Bacteria	Proteobacteria	Gammaproteobacteria	Burkholderiales	Comamonadaceae	Delftia
ASV_16S_85	Bacteria	Proteobacteria	Gammaproteobacteria	Enterobacterales	Enterobacteriaceae	NA
ASV_16S_87	Bacteria	Acidobacteriota	Acidobacteriae	Paludibaculum	NA	NA
ASV_16S_88	Bacteria	Proteobacteria	Alphaproteobacteria	Rhizobiales	Beijerinckiaceae	Bosea
ASV_16S_89	Bacteria	Proteobacteria	Gammaproteobacteria	Enterobacterales	Enterobacteriaceae	Klebsiella
ASV_16S_91	Bacteria	Proteobacteria	Gammaproteobacteria	Enterobacterales	Enterobacteriaceae	Klebsiella
ASV_16S_92	Bacteria	Proteobacteria	Gammaproteobacteria	Burkholderiales	Comamonadaceae	Diaphorobacter
ASV_16S_93	Bacteria	Proteobacteria	Gammaproteobacteria	Burkholderiales	Comamonadaceae	Acidovorax
ASV_16S_94	Bacteria	Proteobacteria	Gammaproteobacteria	Enterobacterales	Enterobacteriaceae	Klebsiella
ASV_16S_95	Bacteria	Cyanobacteria	Cyanobacteriia	Chloroplast	NA	NA
ASV_16S_97	Bacteria	Proteobacteria	Gammaproteobacteria	Burkholderiales	Nitrosomonadaceae	MND1
ASV_16S_98	Bacteria	Acidobacteriota	Acidobacteriae	NA	NA	NA
ASV_16S_99	Bacteria	Proteobacteria	Alphaproteobacteria	Rhizobiales	Xanthobacteraceae	Bradyrhizobium
ASV_16S_101	Bacteria	Acidobacteriota	Acidobacteriae	Paludibaculum	NA	NA
ASV_16S_103	Bacteria	Bacteroidota	Bacteroidia	Flavobacteriales	Weeksellaceae	Elizabethkingia
ASV_16S_105	Bacteria	Proteobacteria	Gammaproteobacteria	Burkholderiales	Burkholderiaceae	Cupriavidus
ASV_16S_106	Bacteria	Proteobacteria	Alphaproteobacteria	Sphingomonadales	Sphingomonadaceae	NA
ASV_16S_107	Bacteria	Proteobacteria	Alphaproteobacteria	Rhizobiales	Xanthobacteraceae	Afipia
ASV_16S_108	Bacteria	Cyanobacteria	Cyanobacteriia	Chloroplast	NA	NA
ASV_16S_109	Bacteria	Acidobacteriota	Blastocatellia	Blastocatellales	Blastocatellaceae	NA
ASV_16S_110	Bacteria	Proteobacteria	Gammaproteobacteria	Beggiatoales	Beggiatoaceae	NA
ASV_16S_111	Bacteria	Proteobacteria	Gammaproteobacteria	Burkholderiales	Comamonadaceae	Diaphorobacter
ASV_16S_112	Bacteria	Proteobacteria	Alphaproteobacteria	Rhizobiales	Xanthobacteraceae	Xanthobacter
ASV_16S_113	Bacteria	Proteobacteria	Alphaproteobacteria	Acetobacterales	Acetobacteraceae	Craurococcus-Caldovatus
ASV_16S_114	Bacteria	Proteobacteria	Gammaproteobacteria	Beggiatoales	Beggiatoaceae	NA
ASV_16S_115	Bacteria	Acidobacteriota	Acidobacteriae	Paludibaculum	NA	NA
ASV_16S_116	Bacteria	Proteobacteria	Alphaproteobacteria	Caulobacterales	Caulobacteraceae	Caulobacter
ASV_16S_117	Bacteria	Cyanobacteria	Vampirivibrionia	Obscuribacterales	Obscuribacteraceae	NA
ASV_16S_118	Bacteria	Proteobacteria	Alphaproteobacteria	Sphingomonadales	Sphingomonadaceae	Novosphingobium
ASV_16S_119	Bacteria	Proteobacteria	Alphaproteobacteria	Rhizobiales	Rhizobiales Incertae Sedis	Phreatobacter
ASV_16S_121	Bacteria	Proteobacteria	Alphaproteobacteria	Sphingomonadales	Sphingomonadaceae	NA
ASV_16S_122	Bacteria	Proteobacteria	Alphaproteobacteria	Sphingomonadales	Sphingomonadaceae	Sphingomonas
ASV_16S_123	Bacteria	Proteobacteria	Gammaproteobacteria	Burkholderiales	Comamonadaceae	NA
ASV_16S_124	Bacteria	Actinobacteriota	Actinobacteria	Corynebacteriales	Mycobacteriaceae	Mycobacterium
ASV_16S_125	Bacteria	Bacteroidota	Bacteroidia	Chitinophagales	Chitinophagaceae	Sediminibacterium
ASV_16S_126	Bacteria	Proteobacteria	Gammaproteobacteria	Burkholderiales	Rhodocyclaceae	Dechloromonas
ASV_16S_127	Bacteria	Acidobacteriota	Vicinamibacteria	Vicinamibacterales	Vicinamibacteraceae	NA
ASV_16S_128	Bacteria	Proteobacteria	Alphaproteobacteria	Rhizobiales	Rhizobiaceae	NA
ASV_16S_129	Bacteria	Proteobacteria	Gammaproteobacteria	Enterobacterales	Enterobacteriaceae	NA
ASV_16S_130	Bacteria	Proteobacteria	Gammaproteobacteria	Xanthomonadales	Xanthomonadaceae	Stenotrophomonas
ASV_16S_131	Bacteria	Proteobacteria	Alphaproteobacteria	Sphingomonadales	Sphingomonadaceae	Novosphingobium
ASV_16S_132	Bacteria	NA	NA	NA	NA	NA
ASV_16S_133	Bacteria	Proteobacteria	Gammaproteobacteria	Burkholderiales	Rhodocyclaceae	Dechloromonas
ASV_16S_134	Bacteria	Firmicutes	Bacilli	Lactobacillales	Lactobacillaceae	Lactobacillus
ASV_16S_135	Bacteria	Bacteroidota	Bacteroidia	Chitinophagales	Chitinophagaceae	Lacibacter
ASV_16S_136	Bacteria	Proteobacteria	Alphaproteobacteria	Reyranellales	Reyranellaceae	Reyranella
ASV_16S_137	Bacteria	Proteobacteria	Alphaproteobacteria	Sphingomonadales	Sphingomonadaceae	Sphingomonas
ASV_16S_138	Bacteria	Desulfobacterota	Desulfovibrionia	Desulfovibrionales	Desulfovibrionaceae	Desulfovibrio
ASV_16S_139	Bacteria	Proteobacteria	Gammaproteobacteria	Burkholderiales	Rhodocyclaceae	NA
ASV_16S_140	Bacteria	Proteobacteria	Gammaproteobacteria	Burkholderiales	Nitrosomonadaceae	DSSD61
ASV_16S_143	Bacteria	Actinobacteriota	Actinobacteria	Corynebacteriales	Mycobacteriaceae	Mycobacterium
ASV_16S_144	Bacteria	Proteobacteria	Gammaproteobacteria	Pseudomonadales	Pseudomonadaceae	Pseudomonas
ASV_16S_145	Bacteria	Proteobacteria	Alphaproteobacteria	Rhizobiales	Xanthobacteraceae	NA
ASV_16S_146	Bacteria	Proteobacteria	Alphaproteobacteria	Sphingomonadales	Sphingomonadaceae	NA
ASV_16S_148	Bacteria	Proteobacteria	Gammaproteobacteria	Xanthomonadales	Xanthomonadaceae	Stenotrophomonas
ASV_16S_149	Bacteria	Proteobacteria	Alphaproteobacteria	Sphingomonadales	Sphingomonadaceae	NA
ASV_16S_150	Bacteria	Proteobacteria	Alphaproteobacteria	Sphingomonadales	Sphingomonadaceae	Qipengyuania
ASV_16S_151	Bacteria	Proteobacteria	Gammaproteobacteria	Burkholderiales	Comamonadaceae	Acidovorax
ASV_16S_153	Bacteria	Proteobacteria	Gammaproteobacteria	Burkholderiales	TRA3-20	NA
ASV_16S_154	Bacteria	Proteobacteria	Gammaproteobacteria	Xanthomonadales	Xanthomonadaceae	Stenotrophomonas
ASV_16S_155	Bacteria	Gemmatimonadota	Gemmatimonadetes	Gemmatimonadales	Gemmatimonadaceae	NA
ASV_16S_156	Bacteria	Planctomycetota	Planctomycetes	Gemmatales	Gemmataceae	Gemmata
ASV_16S_157	Bacteria	Proteobacteria	Alphaproteobacteria	Rhizobiales	Xanthobacteraceae	NA
ASV_16S_158	Bacteria	Gemmatimonadota	Gemmatimonadetes	Gemmatimonadales	Gemmatimonadaceae	NA
ASV_16S_159	Bacteria	Proteobacteria	Alphaproteobacteria	Sphingomonadales	Sphingomonadaceae	Sphingomonas
ASV_16S_160	Bacteria	Proteobacteria	Gammaproteobacteria	Enterobacterales	Enterobacteriaceae	Citrobacter
ASV_16S_161	Bacteria	Proteobacteria	Gammaproteobacteria	Enterobacterales	Enterobacteriaceae	Klebsiella
ASV_16S_162	Bacteria	Proteobacteria	Alphaproteobacteria	Acetobacterales	Acetobacteraceae	Craurococcus-Caldovatus
ASV_16S_164	Bacteria	Proteobacteria	Alphaproteobacteria	Rhizobiales	Beijerinckiaceae	28-YEA-48
ASV_16S_165	Bacteria	Cyanobacteria	Cyanobacteriia	Chloroplast	NA	NA
ASV_16S_166	Bacteria	Desulfobacterota	Desulfovibrionia	Desulfovibrionales	Desulfovibrionaceae	Desulfovibrio
ASV_16S_167	Bacteria	Bacteroidota	Bacteroidia	Cytophagales	Microscillaceae	NA
ASV_16S_168	Bacteria	Proteobacteria	Gammaproteobacteria	Burkholderiales	Rhodocyclaceae	Dechlorosoma
ASV_16S_169	Bacteria	Proteobacteria	Alphaproteobacteria	Reyranellales	Reyranellaceae	Reyranella
ASV_16S_170	Bacteria	Proteobacteria	Alphaproteobacteria	Reyranellales	Reyranellaceae	Reyranella
ASV_16S_171	Bacteria	Cyanobacteria	Vampirivibrionia	Obscuribacterales	Obscuribacteraceae	Candidatus Obscuribacter
ASV_16S_172	Bacteria	Proteobacteria	Alphaproteobacteria	Reyranellales	Reyranellaceae	Reyranella
ASV_16S_173	Bacteria	Proteobacteria	Alphaproteobacteria	Sphingomonadales	Sphingomonadaceae	NA
ASV_16S_174	Bacteria	Proteobacteria	Gammaproteobacteria	Enterobacterales	Enterobacteriaceae	Citrobacter
ASV_16S_175	Bacteria	Actinobacteriota	Actinobacteria	Micrococcales	Microbacteriaceae	NA
ASV_16S_176	Bacteria	Gemmatimonadota	Gemmatimonadetes	Gemmatimonadales	Gemmatimonadaceae	Gemmatimonas
ASV_16S_177	Bacteria	Proteobacteria	Alphaproteobacteria	Rhizobiales	Amb-16S-1323	NA
ASV_16S_178	Bacteria	Proteobacteria	Alphaproteobacteria	Sphingomonadales	Sphingomonadaceae	Novosphingobium
ASV_16S_179	Bacteria	Proteobacteria	Gammaproteobacteria	Pseudomonadales	Pseudomonadaceae	Pseudomonas
ASV_16S_180	Bacteria	Cyanobacteria	Vampirivibrionia	Obscuribacterales	Obscuribacteraceae	NA
ASV_16S_181	Bacteria	Firmicutes	Bacilli	Lactobacillales	Lactobacillaceae	Lacticaseibacillus
ASV_16S_182	Bacteria	Proteobacteria	Alphaproteobacteria	Rhizobiales	Rhizobiales Incertae Sedis	Phreatobacter
ASV_16S_184	Bacteria	Proteobacteria	Gammaproteobacteria	Burkholderiales	Comamonadaceae	NA
ASV_16S_185	Bacteria	Cyanobacteria	Vampirivibrionia	Obscuribacterales	Obscuribacteraceae	Candidatus Obscuribacter
ASV_16S_186	Bacteria	Proteobacteria	Gammaproteobacteria	Enterobacterales	Yersiniaceae	Serratia
ASV_16S_188	Bacteria	Proteobacteria	Alphaproteobacteria	Sphingomonadales	Sphingomonadaceae	Novosphingobium
ASV_16S_189	Bacteria	Proteobacteria	Gammaproteobacteria	Burkholderiales	Comamonadaceae	Diaphorobacter
ASV_16S_190	Bacteria	Proteobacteria	Gammaproteobacteria	Xanthomonadales	Xanthomonadaceae	Stenotrophomonas
ASV_16S_191	Bacteria	Acidobacteriota	Acidobacteriae	Bryobacterales	Bryobacteraceae	Bryobacter
ASV_16S_192	Bacteria	Cyanobacteria	Cyanobacteriia	Chloroplast	NA	NA
ASV_16S_193	Bacteria	Proteobacteria	Alphaproteobacteria	Sphingomonadales	Sphingomonadaceae	Porphyrobacter
ASV_16S_194	Bacteria	Proteobacteria	Gammaproteobacteria	Xanthomonadales	Xanthomonadaceae	Pseudoxanthomonas
ASV_16S_195	Bacteria	Proteobacteria	Alphaproteobacteria	Sphingomonadales	Sphingomonadaceae	Sphingomonas
ASV_16S_196	Bacteria	Proteobacteria	Alphaproteobacteria	Sphingomonadales	Sphingomonadaceae	Sphingomonas
ASV_16S_197	Bacteria	Proteobacteria	Alphaproteobacteria	Sphingomonadales	Sphingomonadaceae	Novosphingobium
ASV_16S_198	Bacteria	Acidobacteriota	Acidobacteriae	Subgroup 2	NA	NA
ASV_16S_199	Bacteria	Proteobacteria	Alphaproteobacteria	Sphingomonadales	Sphingomonadaceae	Sphingomonas
ASV_16S_200	Bacteria	Proteobacteria	Gammaproteobacteria	Enterobacterales	Enterobacteriaceae	Klebsiella
ASV_16S_201	Bacteria	Proteobacteria	Alphaproteobacteria	Sphingomonadales	Sphingomonadaceae	Sandarakinorhabdus
ASV_16S_202	Bacteria	Proteobacteria	Gammaproteobacteria	Enterobacterales	Enterobacteriaceae	NA
ASV_16S_203	Bacteria	NA	NA	NA	NA	NA
ASV_16S_205	Bacteria	Proteobacteria	Gammaproteobacteria	Enterobacterales	Enterobacteriaceae	Klebsiella
ASV_16S_207	Bacteria	Proteobacteria	Gammaproteobacteria	Burkholderiales	Comamonadaceae	Caldimonas
ASV_16S_208	Bacteria	Proteobacteria	Gammaproteobacteria	Enterobacterales	Enterobacteriaceae	NA
ASV_16S_209	Bacteria	Proteobacteria	Alphaproteobacteria	Sphingomonadales	Sphingomonadaceae	Sandarakinorhabdus
ASV_16S_210	Bacteria	Bacteroidota	Bacteroidia	Flavobacteriales	Weeksellaceae	Cloacibacterium
ASV_16S_211	Bacteria	Proteobacteria	Gammaproteobacteria	Xanthomonadales	Xanthomonadaceae	Stenotrophomonas
ASV_16S_215	Bacteria	Proteobacteria	Gammaproteobacteria	Burkholderiales	Rhodocyclaceae	NA
ASV_16S_216	Bacteria	Spirochaetota	Leptospirae	Leptospirales	Leptospiraceae	Turneriella
ASV_16S_217	Bacteria	Proteobacteria	Alphaproteobacteria	Rhizobiales	Xanthobacteraceae	Bradyrhizobium
ASV_16S_218	Bacteria	Proteobacteria	Gammaproteobacteria	Enterobacterales	Enterobacteriaceae	NA
ASV_16S_219	Bacteria	Proteobacteria	Alphaproteobacteria	Rhizobiales	Xanthobacteraceae	NA
ASV_16S_221	Bacteria	Proteobacteria	Gammaproteobacteria	Pseudomonadales	Pseudomonadaceae	Pseudomonas
ASV_16S_222	Bacteria	Acidobacteriota	Blastocatellia	Pyrinomonadales	Pyrinomonadaceae	Pyrinomonas
ASV_16S_224	Bacteria	Proteobacteria	Gammaproteobacteria	Burkholderiales	TRA3-20	NA
ASV_16S_226	Bacteria	Proteobacteria	Alphaproteobacteria	Rhizobiales	Pleomorphomonadaceae	NA
ASV_16S_227	Bacteria	Proteobacteria	Alphaproteobacteria	Sphingomonadales	Sphingomonadaceae	Sphingorhabdus
ASV_16S_229	Bacteria	Cyanobacteria	Cyanobacteriia	Chloroplast	NA	NA
ASV_16S_231	Bacteria	Proteobacteria	Gammaproteobacteria	Burkholderiales	Comamonadaceae	Schlegelella
ASV_16S_232	Bacteria	Acidobacteriota	Acidobacteriae	NA	NA	NA
ASV_16S_233	Bacteria	Proteobacteria	Alphaproteobacteria	Rhodospirillales	NA	NA
ASV_16S_234	Bacteria	Proteobacteria	Alphaproteobacteria	Sphingomonadales	Sphingomonadaceae	Novosphingobium
ASV_16S_235	Bacteria	Proteobacteria	Gammaproteobacteria	Pseudomonadales	Pseudomonadaceae	Pseudomonas
ASV_16S_236	Bacteria	Chloroflexi	KD4-96	NA	NA	NA
ASV_16S_238	Bacteria	Proteobacteria	Alphaproteobacteria	Sphingomonadales	Sphingomonadaceae	Sphingopyxis
ASV_16S_239	Bacteria	Proteobacteria	Gammaproteobacteria	Burkholderiales	Rhodocyclaceae	NA
ASV_16S_240	Bacteria	Planctomycetota	Planctomycetes	Gemmatales	Gemmataceae	Gemmata
ASV_16S_241	Bacteria	Actinobacteriota	Actinobacteria	Corynebacteriales	Mycobacteriaceae	Mycobacterium
ASV_16S_242	Bacteria	Dependentiae	Babeliae	Babeliales	UBA12409	NA
ASV_16S_243	Bacteria	Proteobacteria	Gammaproteobacteria	Enterobacterales	Enterobacteriaceae	Klebsiella
ASV_16S_244	Bacteria	Acidobacteriota	Acidobacteriae	Paludibaculum	NA	NA
ASV_16S_245	Bacteria	Proteobacteria	Gammaproteobacteria	Enterobacterales	Enterobacteriaceae	Enterobacter
ASV_16S_246	Bacteria	Proteobacteria	Alphaproteobacteria	Rhizobiales	Rhizobiaceae	NA
ASV_16S_247	Bacteria	Proteobacteria	Alphaproteobacteria	Sphingomonadales	Sphingomonadaceae	Sphingobium
ASV_16S_248	Bacteria	NA	NA	NA	NA	NA
ASV_16S_249	Bacteria	Proteobacteria	Alphaproteobacteria	Reyranellales	Reyranellaceae	Reyranella
ASV_16S_250	Bacteria	Bacteroidota	Bacteroidia	Sphingobacteriales	env.OPS 17	NA
ASV_16S_251	Bacteria	Proteobacteria	Gammaproteobacteria	Burkholderiales	Comamonadaceae	Schlegelella
ASV_16S_252	Bacteria	Nitrospirota	Nitrospiria	Nitrospirales	Nitrospiraceae	Nitrospira
ASV_16S_253	Bacteria	Proteobacteria	Alphaproteobacteria	Caulobacterales	Caulobacteraceae	Caulobacter
ASV_16S_256	Bacteria	Cyanobacteria	Vampirivibrionia	Obscuribacterales	Obscuribacteraceae	NA
ASV_16S_257	Bacteria	Proteobacteria	Alphaproteobacteria	Sphingomonadales	Sphingomonadaceae	NA
ASV_16S_259	Bacteria	Proteobacteria	Gammaproteobacteria	Enterobacterales	Enterobacteriaceae	Klebsiella
ASV_16S_260	Bacteria	Proteobacteria	Gammaproteobacteria	Legionellales	Legionellaceae	Legionella
ASV_16S_261	Bacteria	Proteobacteria	Gammaproteobacteria	Burkholderiales	Comamonadaceae	Curvibacter
ASV_16S_263	Bacteria	Proteobacteria	Gammaproteobacteria	Burkholderiales	Hydrogenophilaceae	NA
ASV_16S_264	Bacteria	Acidobacteriota	Blastocatellia	Chloracidobacteriales	Chloracidobacteriaceae	Chloracidobacterium
ASV_16S_265	Bacteria	Proteobacteria	Alphaproteobacteria	Sphingomonadales	Sphingomonadaceae	NA
ASV_16S_267	Bacteria	Proteobacteria	Gammaproteobacteria	Enterobacterales	Enterobacteriaceae	NA
ASV_16S_268	Bacteria	Proteobacteria	Alphaproteobacteria	Rhizobiales	Hyphomicrobiaceae	Hyphomicrobium
ASV_16S_271	Bacteria	Cyanobacteria	Vampirivibrionia	Obscuribacterales	Obscuribacteraceae	NA
ASV_16S_272	Bacteria	Cyanobacteria	Vampirivibrionia	Obscuribacterales	Obscuribacteraceae	NA
ASV_16S_273	Bacteria	Proteobacteria	Gammaproteobacteria	Legionellales	Legionellaceae	Legionella
ASV_16S_276	Bacteria	Proteobacteria	Alphaproteobacteria	Sphingomonadales	Sphingomonadaceae	Sphingomonas
ASV_16S_277	Bacteria	Firmicutes	Bacilli	Staphylococcales	Staphylococcaceae	Staphylococcus
ASV_16S_279	Bacteria	Proteobacteria	Alphaproteobacteria	Sphingomonadales	Sphingomonadaceae	Sphingomonas
ASV_16S_280	Bacteria	Proteobacteria	Alphaproteobacteria	Rhodobacterales	Rhodobacteraceae	NA
ASV_16S_281	Bacteria	Proteobacteria	Alphaproteobacteria	Caulobacterales	Caulobacteraceae	Brevundimonas
ASV_16S_282	Bacteria	Proteobacteria	Alphaproteobacteria	Rhizobiales	Rhizobiaceae	Allorhizobium-Neorhizobium-Pararhizobium-Rhizobium
ASV_16S_283	Bacteria	Proteobacteria	Alphaproteobacteria	Acetobacterales	Acetobacteraceae	Rhodovarius
ASV_16S_284	Bacteria	Firmicutes	Bacilli	Staphylococcales	Staphylococcaceae	Staphylococcus
ASV_16S_287	Bacteria	Proteobacteria	Gammaproteobacteria	Burkholderiales	Comamonadaceae	Diaphorobacter
ASV_16S_289	Bacteria	Proteobacteria	Alphaproteobacteria	Sphingomonadales	Sphingomonadaceae	Sphingobium
ASV_16S_290	Bacteria	Bacteroidota	Bacteroidia	Flavobacteriales	Weeksellaceae	Elizabethkingia
ASV_16S_291	Bacteria	Proteobacteria	Alphaproteobacteria	Sphingomonadales	Sphingomonadaceae	NA
ASV_16S_292	Bacteria	Proteobacteria	Alphaproteobacteria	Rhizobiales	Pleomorphomonadaceae	Pleomorphomonas
ASV_16S_293	Bacteria	Proteobacteria	Gammaproteobacteria	Burkholderiales	Alcaligenaceae	Achromobacter
ASV_16S_294	Bacteria	Proteobacteria	Alphaproteobacteria	Sphingomonadales	Sphingomonadaceae	Sphingomonas
ASV_16S_295	Bacteria	Proteobacteria	Gammaproteobacteria	Burkholderiales	Rhodocyclaceae	NA
ASV_16S_296	Bacteria	Proteobacteria	Gammaproteobacteria	Burkholderiales	TRA3-20	NA
ASV_16S_297	Bacteria	Proteobacteria	Alphaproteobacteria	Rhizobiales	Xanthobacteraceae	Rhodoplanes
ASV_16S_298	Bacteria	Actinobacteriota	Actinobacteria	Corynebacteriales	Mycobacteriaceae	Mycobacterium
ASV_16S_299	Bacteria	Proteobacteria	Alphaproteobacteria	Sphingomonadales	Sphingomonadaceae	NA
ASV_16S_300	Bacteria	Proteobacteria	Alphaproteobacteria	Sphingomonadales	Sphingomonadaceae	Sphingorhabdus
ASV_16S_302	Bacteria	Proteobacteria	Alphaproteobacteria	Acetobacterales	Acetobacteraceae	NA
ASV_16S_305	Bacteria	Bacteroidota	Bacteroidia	Bacteroidales	Dysgonomonadaceae	Dysgonomonas
ASV_16S_306	Bacteria	Proteobacteria	Gammaproteobacteria	Pseudomonadales	Pseudomonadaceae	Pseudomonas
ASV_16S_307	Bacteria	Proteobacteria	Gammaproteobacteria	Pseudomonadales	Pseudomonadaceae	Pseudomonas
ASV_16S_308	Bacteria	Proteobacteria	Alphaproteobacteria	Sphingomonadales	Sphingomonadaceae	Sphingobium
ASV_16S_309	Bacteria	Proteobacteria	Gammaproteobacteria	Burkholderiales	Nitrosomonadaceae	DSSD61
ASV_16S_310	Bacteria	Proteobacteria	Gammaproteobacteria	Burkholderiales	Rhodocyclaceae	Zoogloea
ASV_16S_312	Bacteria	Bacteroidota	Bacteroidia	Bacteroidales	Bacteroidaceae	Bacteroides
ASV_16S_313	Bacteria	Proteobacteria	Gammaproteobacteria	Legionellales	Legionellaceae	Legionella
ASV_16S_314	Bacteria	Cyanobacteria	Vampirivibrionia	Obscuribacterales	Obscuribacteraceae	NA
ASV_16S_316	Bacteria	Proteobacteria	Alphaproteobacteria	Caulobacterales	Caulobacteraceae	Brevundimonas
ASV_16S_317	Bacteria	Proteobacteria	Alphaproteobacteria	Rhizobiales	Xanthobacteraceae	NA
ASV_16S_318	Bacteria	Bacteroidota	Bacteroidia	Chitinophagales	Chitinophagaceae	UTBCD1
ASV_16S_319	Bacteria	Proteobacteria	Gammaproteobacteria	Enterobacterales	Enterobacteriaceae	NA
ASV_16S_321	Bacteria	Proteobacteria	Gammaproteobacteria	Burkholderiales	Comamonadaceae	NA
ASV_16S_322	Bacteria	Proteobacteria	Alphaproteobacteria	Sphingomonadales	Sphingomonadaceae	Qipengyuania
ASV_16S_324	Bacteria	Proteobacteria	Alphaproteobacteria	Rhodobacterales	Rhodobacteraceae	Rhodobacter
ASV_16S_326	Bacteria	Proteobacteria	Gammaproteobacteria	Burkholderiales	Rhodocyclaceae	Propionivibrio
ASV_16S_327	Bacteria	Bacteroidota	Bacteroidia	Cytophagales	Cytophagaceae	Sporocytophaga
ASV_16S_329	Bacteria	Bacteroidota	Bacteroidia	Sphingobacteriales	Sphingobacteriaceae	NA
ASV_16S_330	Bacteria	Proteobacteria	Alphaproteobacteria	Sphingomonadales	Sphingomonadaceae	NA
ASV_16S_331	Bacteria	Proteobacteria	Gammaproteobacteria	Enterobacterales	Enterobacteriaceae	NA
ASV_16S_332	Bacteria	Proteobacteria	Gammaproteobacteria	Burkholderiales	Aquaspirillaceae	Rivicola
ASV_16S_333	Bacteria	Proteobacteria	Gammaproteobacteria	Burkholderiales	Comamonadaceae	NA
ASV_16S_334	Bacteria	Proteobacteria	Alphaproteobacteria	Rhizobiales	Xanthobacteraceae	NA
ASV_16S_335	Bacteria	Proteobacteria	Alphaproteobacteria	Caulobacterales	Hyphomonadaceae	NA
ASV_16S_336	Bacteria	Cyanobacteria	Cyanobacteriia	Chloroplast	NA	NA
ASV_16S_337	Bacteria	NA	NA	NA	NA	NA
ASV_16S_341	Bacteria	Proteobacteria	Alphaproteobacteria	Sphingomonadales	Sphingomonadaceae	Qipengyuania
ASV_16S_342	Bacteria	Proteobacteria	Gammaproteobacteria	Enterobacterales	Enterobacteriaceae	Klebsiella
ASV_16S_344	Bacteria	Proteobacteria	Alphaproteobacteria	Rhizobiales	Hyphomicrobiaceae	NA
ASV_16S_345	Bacteria	Dependentiae	Babeliae	Babeliales	Vermiphilaceae	NA
ASV_16S_347	Bacteria	Proteobacteria	Gammaproteobacteria	Pseudomonadales	Pseudomonadaceae	Pseudomonas
ASV_16S_348	Bacteria	Dadabacteria	Dadabacteriia	Dadabacteriales	NA	NA
ASV_16S_349	Bacteria	Proteobacteria	Alphaproteobacteria	Rhizobiales	Xanthobacteraceae	NA
ASV_16S_350	Bacteria	Proteobacteria	Alphaproteobacteria	Rhizobiales	Xanthobacteraceae	NA
ASV_16S_351	Bacteria	Proteobacteria	Alphaproteobacteria	Sphingomonadales	Sphingomonadaceae	Sphingobium
ASV_16S_352	Bacteria	Proteobacteria	Alphaproteobacteria	Rhizobiales	Beijerinckiaceae	Methylobacterium-Methylorubrum
ASV_16S_354	Bacteria	Deinococcota	Deinococci	Thermales	Thermaceae	Thermus
ASV_16S_357	Bacteria	Proteobacteria	Gammaproteobacteria	Burkholderiales	Comamonadaceae	Acidovorax
ASV_16S_358	Bacteria	Proteobacteria	Alphaproteobacteria	Sphingomonadales	Sphingomonadaceae	Novosphingobium
ASV_16S_359	Bacteria	Proteobacteria	Gammaproteobacteria	Burkholderiales	Sutterellaceae	NA
ASV_16S_360	Bacteria	Proteobacteria	Gammaproteobacteria	Xanthomonadales	Xanthomonadaceae	Vulcaniibacterium
ASV_16S_362	Bacteria	Bacteroidota	Bacteroidia	Flavobacteriales	Weeksellaceae	Chryseobacterium
ASV_16S_364	Bacteria	Myxococcota	Myxococcia	Myxococcales	Myxococcaceae	P3OB-42
ASV_16S_367	Bacteria	Planctomycetota	Planctomycetes	Gemmatales	Gemmataceae	Gemmata
ASV_16S_369	Bacteria	Cyanobacteria	Cyanobacteriia	Chloroplast	NA	NA
ASV_16S_370	Bacteria	Proteobacteria	Gammaproteobacteria	Burkholderiales	Sutterellaceae	NA
ASV_16S_371	Bacteria	Proteobacteria	Gammaproteobacteria	Pseudomonadales	Moraxellaceae	Enhydrobacter
ASV_16S_372	Bacteria	Proteobacteria	Alphaproteobacteria	Rhizobiales	Xanthobacteraceae	NA
ASV_16S_373	Bacteria	Bacteroidota	Bacteroidia	Chitinophagales	Chitinophagaceae	Lacibacter
ASV_16S_374	Bacteria	Bacteroidota	Bacteroidia	Chitinophagales	Chitinophagaceae	Filimonas
ASV_16S_375	Bacteria	Proteobacteria	Gammaproteobacteria	Burkholderiales	Comamonadaceae	NA
ASV_16S_376	Bacteria	Proteobacteria	Gammaproteobacteria	Pseudomonadales	Pseudomonadaceae	Pseudomonas
ASV_16S_377	Bacteria	Cyanobacteria	Vampirivibrionia	Obscuribacterales	Obscuribacteraceae	NA
ASV_16S_378	Bacteria	Bacteroidota	Bacteroidia	Chitinophagales	Chitinophagaceae	Lacibacter
ASV_16S_380	Bacteria	Proteobacteria	Gammaproteobacteria	Burkholderiales	NA	NA
ASV_16S_383	Bacteria	Proteobacteria	Gammaproteobacteria	Burkholderiales	Rhodocyclaceae	Azospira
ASV_16S_384	Bacteria	Proteobacteria	Alphaproteobacteria	Rhizobiales	Pleomorphomonadaceae	NA
ASV_16S_385	Bacteria	Bacteroidota	Bacteroidia	Flavobacteriales	Weeksellaceae	Chryseobacterium
ASV_16S_388	Bacteria	Proteobacteria	Gammaproteobacteria	Enterobacterales	Enterobacteriaceae	Klebsiella
ASV_16S_389	Bacteria	Acidobacteriota	Acidobacteriae	Bryobacterales	Bryobacteraceae	Bryobacter
ASV_16S_390	Bacteria	Proteobacteria	Gammaproteobacteria	Enterobacterales	NA	NA
ASV_16S_391	Bacteria	Proteobacteria	Gammaproteobacteria	Burkholderiales	Comamonadaceae	Ottowia
ASV_16S_392	Bacteria	Proteobacteria	Alphaproteobacteria	Sphingomonadales	Sphingomonadaceae	NA
ASV_16S_393	Bacteria	Bacteroidota	Ignavibacteria	Ignavibacteriales	SR-FBR-L83	NA
ASV_16S_394	Bacteria	Dependentiae	Babeliae	Babeliales	NA	NA
ASV_16S_396	Bacteria	Proteobacteria	Alphaproteobacteria	Rhizobiales	Xanthobacteraceae	NA
ASV_16S_397	Bacteria	Bacteroidota	Bacteroidia	Flavobacteriales	Weeksellaceae	Chryseobacterium
ASV_16S_399	Bacteria	Bacteroidota	Bacteroidia	Sphingobacteriales	env.OPS 17	NA
ASV_16S_401	Bacteria	Proteobacteria	Gammaproteobacteria	Legionellales	Legionellaceae	Legionella
ASV_16S_403	Bacteria	Firmicutes	Clostridia	Peptostreptococcales-Tissierellales	Peptostreptococcaceae	Romboutsia
ASV_16S_404	Bacteria	Proteobacteria	Gammaproteobacteria	Burkholderiales	Comamonadaceae	NA
ASV_16S_405	Bacteria	Proteobacteria	Alphaproteobacteria	Sphingomonadales	Sphingomonadaceae	Novosphingobium
ASV_16S_406	Bacteria	Proteobacteria	Alphaproteobacteria	Caulobacterales	Caulobacteraceae	Phenylobacterium
ASV_16S_407	Bacteria	Proteobacteria	Alphaproteobacteria	Caulobacterales	Caulobacteraceae	Caulobacter
ASV_16S_408	Bacteria	Cyanobacteria	Vampirivibrionia	Obscuribacterales	Obscuribacteraceae	Candidatus Obscuribacter
ASV_16S_409	Bacteria	Firmicutes	Bacilli	Lactobacillales	NA	NA
ASV_16S_410	Bacteria	Proteobacteria	Alphaproteobacteria	Sphingomonadales	Sphingomonadaceae	Sphingomonas
ASV_16S_412	Bacteria	Proteobacteria	Gammaproteobacteria	Burkholderiales	Burkholderiaceae	Cupriavidus
ASV_16S_413	Bacteria	Proteobacteria	Gammaproteobacteria	Enterobacterales	Aeromonadaceae	Aeromonas
ASV_16S_414	Bacteria	Proteobacteria	Gammaproteobacteria	Burkholderiales	Nitrosomonadaceae	oc32
ASV_16S_415	Bacteria	Proteobacteria	Alphaproteobacteria	Sphingomonadales	Sphingomonadaceae	NA
ASV_16S_416	Bacteria	Proteobacteria	Alphaproteobacteria	Sphingomonadales	Sphingomonadaceae	Sphingobium
ASV_16S_417	Bacteria	Dependentiae	Babeliae	Babeliales	Vermiphilaceae	NA
ASV_16S_418	Bacteria	Proteobacteria	Alphaproteobacteria	Sphingomonadales	Sphingomonadaceae	Blastomonas
ASV_16S_420	Bacteria	Proteobacteria	Alphaproteobacteria	Azospirillales	Azospirillaceae	Azospirillum
ASV_16S_421	Bacteria	Proteobacteria	Alphaproteobacteria	Caulobacterales	Hyphomonadaceae	NA
ASV_16S_422	Bacteria	Proteobacteria	Alphaproteobacteria	Rhizobiales	Xanthobacteraceae	NA
ASV_16S_424	Bacteria	Bacteroidota	Bacteroidia	Chitinophagales	Chitinophagaceae	Flavisolibacter
ASV_16S_425	Bacteria	Bacteroidota	Bacteroidia	Chitinophagales	Chitinophagaceae	Sediminibacterium
ASV_16S_426	Bacteria	Proteobacteria	Gammaproteobacteria	Burkholderiales	Comamonadaceae	NA
ASV_16S_427	Bacteria	Bacteroidota	Bacteroidia	Bacteroidetes VC2.1 Bac22	NA	NA
ASV_16S_428	Bacteria	Proteobacteria	Alphaproteobacteria	Rhizobiales	Pleomorphomonadaceae	NA
ASV_16S_430	Bacteria	Cyanobacteria	Cyanobacteriia	Chloroplast	NA	NA
ASV_16S_431	Bacteria	Proteobacteria	Gammaproteobacteria	Burkholderiales	Rhodocyclaceae	NA
ASV_16S_432	Bacteria	Proteobacteria	Gammaproteobacteria	Burkholderiales	Sutterellaceae	NA
ASV_16S_433	Bacteria	Planctomycetota	Planctomycetes	Gemmatales	Gemmataceae	NA
ASV_16S_434	Bacteria	Cyanobacteria	Cyanobacteriia	Chloroplast	NA	NA
ASV_16S_435	Bacteria	Proteobacteria	Gammaproteobacteria	Enterobacterales	Yersiniaceae	Serratia
ASV_16S_436	Bacteria	Proteobacteria	Gammaproteobacteria	Enterobacterales	Enterobacteriaceae	Citrobacter
ASV_16S_437	Bacteria	Acidobacteriota	Acidobacteriae	Paludibaculum	NA	NA
ASV_16S_441	Bacteria	Proteobacteria	Gammaproteobacteria	Burkholderiales	NA	NA
ASV_16S_442	Bacteria	Proteobacteria	Gammaproteobacteria	Burkholderiales	Comamonadaceae	Acidovorax
ASV_16S_443	Bacteria	Firmicutes	Symbiobacteriia	Symbiobacteriales	NA	NA
ASV_16S_444	Bacteria	Actinobacteriota	Actinobacteria	Corynebacteriales	Mycobacteriaceae	Mycobacterium
ASV_16S_445	Bacteria	Dependentiae	Babeliae	Babeliales	Vermiphilaceae	NA
ASV_16S_446	Bacteria	Proteobacteria	Gammaproteobacteria	Burkholderiales	Comamonadaceae	Acidovorax
ASV_16S_447	Bacteria	Proteobacteria	Gammaproteobacteria	Xanthomonadales	Xanthomonadaceae	Stenotrophomonas
ASV_16S_449	Bacteria	Proteobacteria	Alphaproteobacteria	Rhizobiales	Rhizobiales Incertae Sedis	Phreatobacter
ASV_16S_451	Bacteria	Acidobacteriota	Acidobacteriae	Bryobacterales	Bryobacteraceae	Bryobacter
ASV_16S_453	Bacteria	Proteobacteria	Alphaproteobacteria	Rhizobiales	Xanthobacteraceae	Pseudorhodoplanes
ASV_16S_454	Bacteria	Proteobacteria	Gammaproteobacteria	Xanthomonadales	Xanthomonadaceae	Stenotrophomonas
ASV_16S_457	Bacteria	Proteobacteria	Alphaproteobacteria	Reyranellales	Reyranellaceae	Reyranella
ASV_16S_458	Bacteria	Proteobacteria	Gammaproteobacteria	Burkholderiales	Comamonadaceae	NA
ASV_16S_460	Bacteria	Proteobacteria	Alphaproteobacteria	Sphingomonadales	Sphingomonadaceae	NA
ASV_16S_461	Bacteria	Bacteroidota	Bacteroidia	Cytophagales	Microscillaceae	NA
ASV_16S_462	Bacteria	Proteobacteria	Gammaproteobacteria	Enterobacterales	Yersiniaceae	Serratia
ASV_16S_463	Bacteria	Bacteroidota	Bacteroidia	Cytophagales	Microscillaceae	NA
ASV_16S_464	Bacteria	Proteobacteria	Gammaproteobacteria	Enterobacterales	Yersiniaceae	Serratia
ASV_16S_465	Bacteria	Proteobacteria	Alphaproteobacteria	Acetobacterales	Acetobacteraceae	Roseomonas
ASV_16S_469	Bacteria	Proteobacteria	Gammaproteobacteria	Burkholderiales	Rhodocyclaceae	Propionivibrio
ASV_16S_470	Bacteria	Proteobacteria	Alphaproteobacteria	Rhizobiales	Xanthobacteraceae	NA
ASV_16S_471	Bacteria	Proteobacteria	Gammaproteobacteria	Enterobacterales	NA	NA
ASV_16S_472	Bacteria	Proteobacteria	Gammaproteobacteria	Burkholderiales	Comamonadaceae	NA
ASV_16S_473	Bacteria	Bacteroidota	Bacteroidia	Flavobacteriales	Flavobacteriaceae	Flavobacterium
ASV_16S_476	Bacteria	Proteobacteria	Alphaproteobacteria	Rhizobiales	Rhizobiales Incertae Sedis	Phreatobacter
ASV_16S_477	Bacteria	Cyanobacteria	Vampirivibrionia	Obscuribacterales	Obscuribacteraceae	NA
ASV_16S_479	Bacteria	Proteobacteria	Gammaproteobacteria	Pseudomonadales	Moraxellaceae	Acinetobacter
ASV_16S_480	Bacteria	Proteobacteria	Gammaproteobacteria	Pseudomonadales	Pseudomonadaceae	NA
ASV_16S_481	Bacteria	Proteobacteria	Gammaproteobacteria	Burkholderiales	Comamonadaceae	Delftia
ASV_16S_482	Bacteria	Proteobacteria	Gammaproteobacteria	Burkholderiales	NA	NA
ASV_16S_485	Bacteria	Proteobacteria	Gammaproteobacteria	Burkholderiales	Comamonadaceae	Piscinibacter
ASV_16S_486	Bacteria	Bacteroidota	Bacteroidia	Chitinophagales	Chitinophagaceae	Flavisolibacter
ASV_16S_487	Bacteria	Bacteroidota	Bacteroidia	Sphingobacteriales	Sphingobacteriaceae	Nubsella
ASV_16S_489	Bacteria	Proteobacteria	Gammaproteobacteria	Xanthomonadales	Xanthomonadaceae	NA
ASV_16S_496	Bacteria	Proteobacteria	Alphaproteobacteria	Rhizobiales	Hyphomicrobiaceae	Pedomicrobium
ASV_16S_497	Bacteria	Bacteroidota	Bacteroidia	Cytophagales	Spirosomaceae	Flectobacillus
ASV_16S_498	Bacteria	Proteobacteria	Gammaproteobacteria	Salinisphaerales	Solimonadaceae	Nevskia
ASV_16S_499	Bacteria	Proteobacteria	Gammaproteobacteria	Burkholderiales	NA	NA
ASV_16S_501	Bacteria	Cyanobacteria	Cyanobacteriia	Chloroplast	NA	NA
ASV_16S_502	Bacteria	Cyanobacteria	Vampirivibrionia	Obscuribacterales	Obscuribacteraceae	NA
ASV_16S_504	Bacteria	Acidobacteriota	Acidobacteriae	Paludibaculum	NA	NA
ASV_16S_506	Bacteria	Proteobacteria	Gammaproteobacteria	Burkholderiales	Nitrosomonadaceae	DSSD61
ASV_16S_507	Bacteria	Proteobacteria	Gammaproteobacteria	Enterobacterales	Enterobacteriaceae	NA
ASV_16S_508	Bacteria	Proteobacteria	Gammaproteobacteria	Enterobacterales	Enterobacteriaceae	Klebsiella
ASV_16S_509	Bacteria	Proteobacteria	Alphaproteobacteria	Caulobacterales	Caulobacteraceae	Phenylobacterium
ASV_16S_510	Bacteria	Proteobacteria	Alphaproteobacteria	Acetobacterales	Acetobacteraceae	NA
ASV_16S_511	Bacteria	Actinobacteriota	Actinobacteria	Corynebacteriales	Mycobacteriaceae	Mycobacterium
ASV_16S_512	Bacteria	Proteobacteria	Alphaproteobacteria	Sphingomonadales	Sphingomonadaceae	NA
ASV_16S_514	Bacteria	Gemmatimonadota	Gemmatimonadetes	Gemmatimonadales	Gemmatimonadaceae	NA
ASV_16S_515	Bacteria	Proteobacteria	Alphaproteobacteria	Rhizobiales	Beijerinckiaceae	Bosea
ASV_16S_516	Bacteria	Proteobacteria	Alphaproteobacteria	Sphingomonadales	Sphingomonadaceae	Sphingopyxis
ASV_16S_517	Bacteria	Planctomycetota	Planctomycetes	Planctomycetales	Schlesneriaceae	Schlesneria
ASV_16S_519	Bacteria	Acidobacteriota	Acidobacteriae	Bryobacterales	Bryobacteraceae	Bryobacter
ASV_16S_521	Bacteria	Cyanobacteria	Cyanobacteriia	Chloroplast	NA	NA
ASV_16S_523	Bacteria	Proteobacteria	Gammaproteobacteria	Pseudomonadales	Pseudomonadaceae	NA
ASV_16S_524	Bacteria	Proteobacteria	Alphaproteobacteria	Rhizobiales	Xanthobacteraceae	Pseudolabrys
ASV_16S_525	Bacteria	Proteobacteria	Gammaproteobacteria	Pseudomonadales	Pseudomonadaceae	Pseudomonas
ASV_16S_526	Bacteria	Deinococcota	Deinococci	Thermales	Thermaceae	Thermus
ASV_16S_527	Bacteria	Firmicutes	Clostridia	Peptostreptococcales-Tissierellales	Family XI	Fenollaria
ASV_16S_528	Bacteria	Bacteroidota	Bacteroidia	Flavobacteriales	Weeksellaceae	Chryseobacterium
ASV_16S_530	Bacteria	Bdellovibrionota	Oligoflexia	0319-6G20	NA	NA
ASV_16S_531	Bacteria	Firmicutes	Clostridia	Peptostreptococcales-Tissierellales	Family XI	Finegoldia
ASV_16S_532	Bacteria	Planctomycetota	Planctomycetes	Gemmatales	Gemmataceae	NA
ASV_16S_534	Bacteria	Proteobacteria	Gammaproteobacteria	Burkholderiales	Rhodocyclaceae	NA
ASV_16S_536	Bacteria	Proteobacteria	Gammaproteobacteria	Enterobacterales	Enterobacteriaceae	NA
ASV_16S_537	Bacteria	Proteobacteria	Gammaproteobacteria	Burkholderiales	Rhodocyclaceae	Zoogloea
ASV_16S_539	Bacteria	Proteobacteria	Gammaproteobacteria	Burkholderiales	TRA3-20	NA
ASV_16S_544	Bacteria	Proteobacteria	Gammaproteobacteria	Salinisphaerales	Solimonadaceae	Nevskia
ASV_16S_545	Bacteria	Bacteroidota	Bacteroidia	Chitinophagales	Chitinophagaceae	Chitinophaga
ASV_16S_547	Bacteria	Proteobacteria	Alphaproteobacteria	Sphingomonadales	Sphingomonadaceae	Ellin6055
ASV_16S_548	Bacteria	Proteobacteria	Gammaproteobacteria	NA	NA	NA
ASV_16S_549	Bacteria	Proteobacteria	Alphaproteobacteria	Rhodospirillales	Rhodospirillaceae	Candidatus Riegeria
ASV_16S_551	Bacteria	Proteobacteria	Gammaproteobacteria	Burkholderiales	Burkholderiaceae	Cupriavidus
ASV_16S_553	Bacteria	Cyanobacteria	Vampirivibrionia	Obscuribacterales	Obscuribacteraceae	NA
ASV_16S_554	Bacteria	Proteobacteria	Gammaproteobacteria	Burkholderiales	Comamonadaceae	Acidovorax
ASV_16S_556	Bacteria	Proteobacteria	Gammaproteobacteria	NA	NA	NA
ASV_16S_557	Bacteria	Proteobacteria	Alphaproteobacteria	Rhizobiales	Ancalomicrobiaceae	Ancalomicrobium
ASV_16S_558	Bacteria	Proteobacteria	Gammaproteobacteria	Burkholderiales	Aquaspirillaceae	Rivicola
ASV_16S_560	Bacteria	Proteobacteria	Alphaproteobacteria	Caulobacterales	Caulobacteraceae	Phenylobacterium
ASV_16S_561	Bacteria	Proteobacteria	Gammaproteobacteria	Burkholderiales	Comamonadaceae	Acidovorax
ASV_16S_562	Bacteria	Proteobacteria	Alphaproteobacteria	Rhizobiales	Rhizobiaceae	Aminobacter
ASV_16S_563	Bacteria	Proteobacteria	Alphaproteobacteria	Rhizobiales	Xanthobacteraceae	Rhodopseudomonas
ASV_16S_565	Bacteria	Proteobacteria	Gammaproteobacteria	Burkholderiales	Comamonadaceae	NA
ASV_16S_566	Bacteria	Firmicutes	Negativicutes	Veillonellales-Selenomonadales	NA	NA
ASV_16S_568	Bacteria	Proteobacteria	Gammaproteobacteria	Enterobacterales	NA	NA
ASV_16S_569	Bacteria	Proteobacteria	Alphaproteobacteria	Reyranellales	Reyranellaceae	Reyranella
ASV_16S_570	Bacteria	Proteobacteria	Gammaproteobacteria	Enterobacterales	Enterobacteriaceae	NA
ASV_16S_572	Bacteria	Proteobacteria	Alphaproteobacteria	Holosporales	Holosporaceae	NA
ASV_16S_573	Bacteria	Proteobacteria	Alphaproteobacteria	Sphingomonadales	Sphingomonadaceae	NA
ASV_16S_574	Bacteria	WPS-2	NA	NA	NA	NA
ASV_16S_575	Bacteria	Proteobacteria	Alphaproteobacteria	Paracaedibacterales	Paracaedibacteraceae	Candidatus Paracaedibacter
ASV_16S_577	Bacteria	Proteobacteria	Gammaproteobacteria	Burkholderiales	Comamonadaceae	Acidovorax
ASV_16S_578	Bacteria	Firmicutes	Bacilli	Lactobacillales	NA	NA
ASV_16S_580	Bacteria	Bacteroidota	Bacteroidia	Chitinophagales	Chitinophagaceae	Flavisolibacter
ASV_16S_581	Bacteria	Proteobacteria	Alphaproteobacteria	Caedibacterales	Caedibacteraceae	Caedibacter
ASV_16S_582	Bacteria	Bacteroidota	Kapabacteria	Kapabacteriales	NA	NA
ASV_16S_586	Bacteria	Bacteroidota	Bacteroidia	Sphingobacteriales	Sphingobacteriaceae	NA
ASV_16S_587	Bacteria	Proteobacteria	Gammaproteobacteria	Burkholderiales	Comamonadaceae	Mitsuaria
ASV_16S_588	Bacteria	Proteobacteria	Gammaproteobacteria	Enterobacterales	Enterobacteriaceae	Escherichia-Shigella
ASV_16S_590	Bacteria	Proteobacteria	Gammaproteobacteria	Burkholderiales	Comamonadaceae	NA
ASV_16S_592	Bacteria	Cyanobacteria	Cyanobacteriia	Chloroplast	NA	NA
ASV_16S_593	Bacteria	Cyanobacteria	Vampirivibrionia	Obscuribacterales	Obscuribacteraceae	NA
ASV_16S_594	Bacteria	Proteobacteria	Gammaproteobacteria	Burkholderiales	Comamonadaceae	NA
ASV_16S_597	Bacteria	Proteobacteria	Gammaproteobacteria	Enterobacterales	Enterobacteriaceae	Enterobacter
ASV_16S_598	Bacteria	Proteobacteria	Gammaproteobacteria	Enterobacterales	Yersiniaceae	Serratia
ASV_16S_599	Bacteria	Bacteroidota	Bacteroidia	Flavobacteriales	Weeksellaceae	Elizabethkingia
ASV_16S_600	Bacteria	Proteobacteria	Gammaproteobacteria	Gammaproteobacteria Incertae Sedis	Unknown Family	Candidatus Berkiella
ASV_16S_601	Bacteria	Proteobacteria	Alphaproteobacteria	Reyranellales	Reyranellaceae	Reyranella
ASV_16S_602	Bacteria	Proteobacteria	Gammaproteobacteria	Salinisphaerales	Solimonadaceae	Nevskia
ASV_16S_603	Bacteria	Bdellovibrionota	Bdellovibrionia	Bdellovibrionales	Bdellovibrionaceae	Bdellovibrio
ASV_16S_604	Bacteria	Proteobacteria	Alphaproteobacteria	Sphingomonadales	Sphingomonadaceae	Sphingobium
ASV_16S_606	Bacteria	Actinobacteriota	Actinobacteria	Frankiales	Geodermatophilaceae	NA
ASV_16S_608	Bacteria	Proteobacteria	Alphaproteobacteria	Rhizobiales	Ancalomicrobiaceae	Ancalomicrobium
ASV_16S_609	Bacteria	Proteobacteria	Gammaproteobacteria	Enterobacterales	Enterobacteriaceae	NA
ASV_16S_610	Bacteria	Deinococcota	Deinococci	Thermales	Thermaceae	Thermus
ASV_16S_611	Bacteria	Proteobacteria	Alphaproteobacteria	Rhizobiales	Xanthobacteraceae	Afipia
ASV_16S_612	Bacteria	Proteobacteria	Gammaproteobacteria	NA	NA	NA
ASV_16S_613	Bacteria	Proteobacteria	Gammaproteobacteria	Burkholderiales	NA	NA
ASV_16S_614	Bacteria	Proteobacteria	Gammaproteobacteria	Burkholderiales	NA	NA
ASV_16S_615	Bacteria	Proteobacteria	Gammaproteobacteria	Burkholderiales	Rhodocyclaceae	Azospira
ASV_16S_617	Bacteria	Proteobacteria	Gammaproteobacteria	Beggiatoales	Beggiatoaceae	NA
ASV_16S_618	Bacteria	Proteobacteria	Gammaproteobacteria	Gammaproteobacteria Incertae Sedis	Unknown Family	Candidatus Ovatusbacter
ASV_16S_619	Bacteria	Proteobacteria	Gammaproteobacteria	Pseudomonadales	Moraxellaceae	Acinetobacter
ASV_16S_620	Bacteria	Proteobacteria	Alphaproteobacteria	Sphingomonadales	Sphingomonadaceae	Sphingobium
ASV_16S_622	Bacteria	Proteobacteria	Alphaproteobacteria	Rhizobiales	Xanthobacteraceae	Rhodopseudomonas
ASV_16S_623	Bacteria	Proteobacteria	Gammaproteobacteria	Pseudomonadales	Moraxellaceae	Acinetobacter
ASV_16S_625	Bacteria	Proteobacteria	Gammaproteobacteria	Burkholderiales	Comamonadaceae	NA
ASV_16S_626	Bacteria	MBNT15	NA	NA	NA	NA
ASV_16S_627	Bacteria	Proteobacteria	Gammaproteobacteria	Burkholderiales	Comamonadaceae	Tepidimonas
ASV_16S_628	Bacteria	Proteobacteria	Gammaproteobacteria	Burkholderiales	Comamonadaceae	Diaphorobacter
ASV_16S_629	Bacteria	Proteobacteria	Gammaproteobacteria	Beggiatoales	Beggiatoaceae	NA
ASV_16S_630	Bacteria	Desulfobacterota	Desulfovibrionia	Desulfovibrionales	Desulfovibrionaceae	Desulfovibrio
ASV_16S_631	Bacteria	Proteobacteria	Gammaproteobacteria	Burkholderiales	Comamonadaceae	NA
ASV_16S_632	Bacteria	Proteobacteria	Gammaproteobacteria	Burkholderiales	Nitrosomonadaceae	MND1
ASV_16S_633	Bacteria	Campylobacterota	Campylobacteria	Campylobacterales	NA	NA
ASV_16S_634	Bacteria	Proteobacteria	Gammaproteobacteria	Burkholderiales	Comamonadaceae	Curvibacter
ASV_16S_635	Bacteria	Bacteroidota	Bacteroidia	Flavobacteriales	Weeksellaceae	Cloacibacterium
ASV_16S_636	Bacteria	Planctomycetota	Planctomycetes	Gemmatales	Gemmataceae	Gemmata
ASV_16S_637	Bacteria	Proteobacteria	Gammaproteobacteria	Burkholderiales	Comamonadaceae	NA
ASV_16S_638	Bacteria	MBNT15	NA	NA	NA	NA
ASV_16S_639	Bacteria	Proteobacteria	Alphaproteobacteria	Rhizobiales	Beijerinckiaceae	Bosea
ASV_16S_640	Bacteria	Acidobacteriota	Holophagae	Holophagales	Holophagaceae	NA
ASV_16S_641	Bacteria	Elusimicrobiota	Elusimicrobia	Lineage IV	NA	NA
ASV_16S_642	Bacteria	Proteobacteria	Gammaproteobacteria	Burkholderiales	Comamonadaceae	NA
ASV_16S_643	Bacteria	Proteobacteria	Gammaproteobacteria	Xanthomonadales	Rhodanobacteraceae	Tahibacter
ASV_16S_644	Bacteria	Proteobacteria	Gammaproteobacteria	Burkholderiales	Rhodocyclaceae	Dechloromonas
ASV_16S_645	Bacteria	Cyanobacteria	Cyanobacteriia	Chloroplast	NA	NA
ASV_16S_646	Bacteria	Bdellovibrionota	Bdellovibrionia	Bacteriovoracales	Bacteriovoracaceae	Peredibacter
ASV_16S_647	Bacteria	Proteobacteria	Gammaproteobacteria	Enterobacterales	Enterobacteriaceae	Enterobacter
ASV_16S_648	Bacteria	Bacteroidota	Bacteroidia	Sphingobacteriales	Sphingobacteriaceae	Sphingobacterium
ASV_16S_650	Bacteria	Proteobacteria	Alphaproteobacteria	Rhizobiales	Beijerinckiaceae	Methylobacterium-Methylorubrum
ASV_16S_651	Bacteria	Cyanobacteria	Vampirivibrionia	Obscuribacterales	Obscuribacteraceae	NA
ASV_16S_652	Bacteria	Proteobacteria	Gammaproteobacteria	Enterobacterales	Enterobacteriaceae	NA
ASV_16S_655	Bacteria	Proteobacteria	Gammaproteobacteria	Burkholderiales	NA	NA
ASV_16S_656	Bacteria	WPS-2	NA	NA	NA	NA
ASV_16S_657	Bacteria	Proteobacteria	Gammaproteobacteria	Enterobacterales	Enterobacteriaceae	NA
ASV_16S_659	Bacteria	Desulfobacterota	Desulfuromonadia	Geobacterales	Geobacteraceae	NA
ASV_16S_660	Bacteria	Proteobacteria	Gammaproteobacteria	Burkholderiales	Rhodocyclaceae	NA
ASV_16S_661	Bacteria	Proteobacteria	NA	NA	NA	NA
ASV_16S_662	Bacteria	Proteobacteria	Gammaproteobacteria	Enterobacterales	NA	NA
ASV_16S_664	Bacteria	Elusimicrobiota	Elusimicrobia	Lineage IV	NA	NA
ASV_16S_665	Bacteria	Proteobacteria	Gammaproteobacteria	Enterobacterales	Morganellaceae	Morganella
ASV_16S_666	Bacteria	Proteobacteria	Gammaproteobacteria	Burkholderiales	Comamonadaceae	Diaphorobacter
ASV_16S_667	Bacteria	Proteobacteria	Alphaproteobacteria	Sphingomonadales	Sphingomonadaceae	Novosphingobium
ASV_16S_668	Bacteria	Proteobacteria	Gammaproteobacteria	Xanthomonadales	Xanthomonadaceae	Stenotrophomonas
ASV_16S_669	Bacteria	Firmicutes	Clostridia	Peptostreptococcales-Tissierellales	Family XI	Peptoniphilus
ASV_16S_670	Bacteria	Bacteroidota	Bacteroidia	Chitinophagales	Chitinophagaceae	Chitinophaga
ASV_16S_671	Bacteria	Proteobacteria	Gammaproteobacteria	Burkholderiales	Comamonadaceae	Acidovorax
ASV_16S_673	Bacteria	Proteobacteria	Gammaproteobacteria	Burkholderiales	NA	NA
ASV_16S_674	Bacteria	Firmicutes	Clostridia	Peptostreptococcales-Tissierellales	Family XI	Anaerococcus
ASV_16S_675	Bacteria	Proteobacteria	Alphaproteobacteria	Sphingomonadales	Sphingomonadaceae	Sphingomonas
ASV_16S_676	Bacteria	Acidobacteriota	Acidobacteriae	Bryobacterales	Bryobacteraceae	Bryobacter
ASV_16S_677	Bacteria	Verrucomicrobiota	Chlamydiae	Chlamydiales	NA	NA
ASV_16S_678	Bacteria	Proteobacteria	Alphaproteobacteria	Acetobacterales	Acetobacteraceae	NA
ASV_16S_680	Bacteria	Proteobacteria	Alphaproteobacteria	Rhizobiales	Ancalomicrobiaceae	Ancalomicrobium
ASV_16S_681	Bacteria	Proteobacteria	Gammaproteobacteria	Burkholderiales	Rhodocyclaceae	Dechloromonas
ASV_16S_682	Bacteria	Proteobacteria	Alphaproteobacteria	Sphingomonadales	Sphingomonadaceae	Porphyrobacter
ASV_16S_684	Bacteria	Proteobacteria	Alphaproteobacteria	Rickettsiales	Fokiniaceae	NA
ASV_16S_686	Bacteria	Bacteroidota	Kapabacteria	Kapabacteriales	NA	NA
ASV_16S_687	Bacteria	Proteobacteria	Alphaproteobacteria	Sphingomonadales	Sphingomonadaceae	Sandarakinorhabdus
ASV_16S_688	Bacteria	Proteobacteria	Alphaproteobacteria	Sphingomonadales	Sphingomonadaceae	NA
ASV_16S_689	Bacteria	Proteobacteria	Gammaproteobacteria	Burkholderiales	Hydrogenophilaceae	NA
ASV_16S_690	Bacteria	Proteobacteria	Gammaproteobacteria	Enterobacterales	NA	NA
ASV_16S_691	Bacteria	Cyanobacteria	Vampirivibrionia	Obscuribacterales	Obscuribacteraceae	NA
ASV_16S_692	Bacteria	Proteobacteria	Gammaproteobacteria	Burkholderiales	NA	NA
ASV_16S_694	Bacteria	Proteobacteria	Gammaproteobacteria	Enterobacterales	Morganellaceae	Morganella
ASV_16S_695	Bacteria	Proteobacteria	Gammaproteobacteria	Enterobacterales	Enterobacteriaceae	NA
ASV_16S_696	Bacteria	Gemmatimonadota	Gemmatimonadetes	Gemmatimonadales	Gemmatimonadaceae	NA
ASV_16S_698	Bacteria	Bacteroidota	Bacteroidia	Sphingobacteriales	NS11-12 marine group	NA
ASV_16S_699	Bacteria	Proteobacteria	Gammaproteobacteria	Burkholderiales	Comamonadaceae	Acidovorax
ASV_16S_701	Bacteria	Proteobacteria	Gammaproteobacteria	NA	NA	NA
ASV_16S_702	Bacteria	Cyanobacteria	Cyanobacteriia	Chloroplast	NA	NA
ASV_16S_703	Bacteria	Proteobacteria	Alphaproteobacteria	Sphingomonadales	Sphingomonadaceae	Sphingomonas
ASV_16S_705	Bacteria	Proteobacteria	Gammaproteobacteria	Pseudomonadales	Moraxellaceae	Acinetobacter
ASV_16S_707	Bacteria	Proteobacteria	Alphaproteobacteria	Sphingomonadales	Sphingomonadaceae	NA
ASV_16S_708	Bacteria	Firmicutes	Bacilli	Staphylococcales	Staphylococcaceae	Staphylococcus
ASV_16S_709	Bacteria	Proteobacteria	Gammaproteobacteria	Enterobacterales	NA	NA
ASV_16S_710	Bacteria	Proteobacteria	Alphaproteobacteria	Ferrovibrionales	Taonella	NA
ASV_16S_711	Bacteria	Proteobacteria	Gammaproteobacteria	Xanthomonadales	Xanthomonadaceae	Stenotrophomonas
ASV_16S_713	Bacteria	Firmicutes	Negativicutes	Veillonellales-Selenomonadales	Sporomusaceae	NA
ASV_16S_714	Bacteria	Planctomycetota	Phycisphaerae	Phycisphaerales	Phycisphaeraceae	SM1A02
ASV_16S_715	Bacteria	Proteobacteria	Gammaproteobacteria	Legionellales	Legionellaceae	Legionella
ASV_16S_716	Bacteria	Bacteroidota	Bacteroidia	Flavobacteriales	Weeksellaceae	Elizabethkingia
ASV_16S_717	Bacteria	Proteobacteria	Gammaproteobacteria	Pseudomonadales	Moraxellaceae	Acinetobacter
ASV_16S_718	Bacteria	Proteobacteria	Alphaproteobacteria	Rhizobiales	Xanthobacteraceae	NA
ASV_16S_721	Bacteria	Proteobacteria	Gammaproteobacteria	Burkholderiales	Comamonadaceae	NA
ASV_16S_722	Bacteria	Chloroflexi	OLB14	NA	NA	NA
ASV_16S_724	Bacteria	Proteobacteria	Gammaproteobacteria	Burkholderiales	Rhodocyclaceae	NA
ASV_16S_725	Bacteria	Proteobacteria	Gammaproteobacteria	Pseudomonadales	Moraxellaceae	Acinetobacter
ASV_16S_727	Bacteria	Planctomycetota	Planctomycetes	Pirellulales	Pirellulaceae	NA
ASV_16S_728	Bacteria	Cyanobacteria	Vampirivibrionia	Obscuribacterales	Obscuribacteraceae	NA
ASV_16S_729	Bacteria	Proteobacteria	Gammaproteobacteria	Burkholderiales	Comamonadaceae	Paucibacter
ASV_16S_730	Bacteria	Proteobacteria	Alphaproteobacteria	Sphingomonadales	Sphingomonadaceae	NA
ASV_16S_731	Bacteria	Proteobacteria	Gammaproteobacteria	Beggiatoales	Beggiatoaceae	NA
ASV_16S_732	Bacteria	Proteobacteria	Alphaproteobacteria	Caulobacterales	Caulobacteraceae	NA
ASV_16S_733	Bacteria	Cyanobacteria	Cyanobacteriia	Chloroplast	NA	NA
ASV_16S_734	Bacteria	Proteobacteria	Gammaproteobacteria	Enterobacterales	Aeromonadaceae	Aeromonas
ASV_16S_735	Bacteria	Proteobacteria	Gammaproteobacteria	Enterobacterales	Morganellaceae	Morganella
ASV_16S_736	Bacteria	Proteobacteria	Alphaproteobacteria	Sphingomonadales	Sphingomonadaceae	NA
ASV_16S_737	Bacteria	Proteobacteria	Gammaproteobacteria	Burkholderiales	Rhodocyclaceae	Candidatus Accumulibacter
ASV_16S_738	Bacteria	Bacteroidota	Bacteroidia	Chitinophagales	Chitinophagaceae	Lacibacter
ASV_16S_739	Bacteria	Proteobacteria	Alphaproteobacteria	Elsterales	NA	NA
ASV_16S_740	Bacteria	Proteobacteria	Gammaproteobacteria	Enterobacterales	NA	NA
ASV_16S_741	Bacteria	Proteobacteria	Gammaproteobacteria	Burkholderiales	Comamonadaceae	NA
ASV_16S_742	Bacteria	Bacteroidota	Bacteroidia	Sphingobacteriales	env.OPS 17	NA
ASV_16S_743	Bacteria	Bacteroidota	Bacteroidia	Cytophagales	Microscillaceae	NA
ASV_16S_744	Bacteria	Firmicutes	Clostridia	Clostridiales	Clostridiaceae	NA
ASV_16S_747	Bacteria	Proteobacteria	Alphaproteobacteria	Sphingomonadales	Sphingomonadaceae	Sphingomonas
ASV_16S_748	Bacteria	Proteobacteria	Gammaproteobacteria	Pseudomonadales	Moraxellaceae	Acinetobacter
ASV_16S_750	Bacteria	Proteobacteria	Gammaproteobacteria	Burkholderiales	TRA3-20	NA
ASV_16S_751	Bacteria	Proteobacteria	Gammaproteobacteria	Enterobacterales	Enterobacteriaceae	Klebsiella
ASV_16S_753	Bacteria	Chloroflexi	TK10	NA	NA	NA
ASV_16S_754	Bacteria	Proteobacteria	Alphaproteobacteria	Rhizobiales	Rhizobiaceae	Brucella
ASV_16S_756	Bacteria	Proteobacteria	Alphaproteobacteria	Sphingomonadales	Sphingomonadaceae	NA
ASV_16S_758	Bacteria	Proteobacteria	Alphaproteobacteria	Rickettsiales	Fokiniaceae	MD3-55
ASV_16S_760	Bacteria	Cyanobacteria	Cyanobacteriia	Chloroplast	NA	NA
ASV_16S_763	Bacteria	Firmicutes	Bacilli	Bacillales	Bacillaceae	Bacillus
ASV_16S_765	Bacteria	Proteobacteria	Alphaproteobacteria	Rhizobiales	Beijerinckiaceae	Bosea
ASV_16S_766	Bacteria	Proteobacteria	Gammaproteobacteria	Burkholderiales	Rhodocyclaceae	Niveibacterium
ASV_16S_767	Bacteria	Proteobacteria	Gammaproteobacteria	Pseudomonadales	Moraxellaceae	Acinetobacter
ASV_16S_768	Bacteria	Firmicutes	Bacilli	Lactobacillales	Streptococcaceae	Streptococcus
ASV_16S_769	Bacteria	Proteobacteria	Gammaproteobacteria	Burkholderiales	Comamonadaceae	NA
ASV_16S_770	Bacteria	Deinococcota	Deinococci	Thermales	Thermaceae	Thermus
ASV_16S_771	Bacteria	Proteobacteria	Alphaproteobacteria	Rickettsiales	Rickettsiaceae	NA
ASV_16S_772	Bacteria	Planctomycetota	Planctomycetes	Gemmatales	Gemmataceae	NA
ASV_16S_774	Bacteria	Firmicutes	Clostridia	Peptostreptococcales-Tissierellales	Family XI	Anaerococcus
ASV_16S_775	Bacteria	Planctomycetota	Planctomycetes	Pirellulales	Pirellulaceae	NA
ASV_16S_776	Bacteria	Proteobacteria	Gammaproteobacteria	Enterobacterales	Enterobacteriaceae	NA
ASV_16S_777	Bacteria	Proteobacteria	Gammaproteobacteria	Burkholderiales	NA	NA
ASV_16S_778	Bacteria	Proteobacteria	Gammaproteobacteria	Xanthomonadales	Xanthomonadaceae	Stenotrophomonas
ASV_16S_779	Bacteria	Firmicutes	Bacilli	Lactobacillales	Streptococcaceae	Streptococcus
ASV_16S_780	Bacteria	Actinobacteriota	Actinobacteria	Corynebacteriales	Mycobacteriaceae	Mycobacterium
ASV_16S_782	Bacteria	Proteobacteria	Gammaproteobacteria	Xanthomonadales	Xanthomonadaceae	Lysobacter
ASV_16S_783	Bacteria	Desulfobacterota	Desulfovibrionia	Desulfovibrionales	Desulfovibrionaceae	Desulfovibrio
ASV_16S_785	Bacteria	Chloroflexi	Chloroflexia	Thermomicrobiales	AKYG1722	NA
ASV_16S_786	Bacteria	Proteobacteria	Gammaproteobacteria	Xanthomonadales	Xanthomonadaceae	Pseudoxanthomonas
ASV_16S_787	Bacteria	Proteobacteria	Gammaproteobacteria	Enterobacterales	NA	NA
ASV_16S_789	Bacteria	Planctomycetota	Planctomycetes	Pirellulales	Pirellulaceae	NA
ASV_16S_792	Bacteria	Proteobacteria	Gammaproteobacteria	Enterobacterales	Enterobacteriaceae	NA
ASV_16S_794	Bacteria	Proteobacteria	Alphaproteobacteria	Caulobacterales	Hyphomonadaceae	NA
ASV_16S_796	Bacteria	Proteobacteria	Alphaproteobacteria	Sphingomonadales	Sphingomonadaceae	NA
ASV_16S_801	Bacteria	Proteobacteria	Alphaproteobacteria	Acetobacterales	Acetobacteraceae	NA
ASV_16S_802	Bacteria	NA	NA	NA	NA	NA
ASV_16S_804	Bacteria	Bacteroidota	Bacteroidia	Flavobacteriales	Flavobacteriaceae	Flavobacterium
ASV_16S_806	Bacteria	Cyanobacteria	Cyanobacteriia	Chloroplast	NA	NA
ASV_16S_807	Bacteria	Bacteroidota	Bacteroidia	Cytophagales	Microscillaceae	NA
ASV_16S_808	Bacteria	Bacteroidota	Bacteroidia	Flavobacteriales	Weeksellaceae	Cloacibacterium
ASV_16S_810	Bacteria	Bacteroidota	Bacteroidia	NA	NA	NA
ASV_16S_811	Bacteria	Proteobacteria	Alphaproteobacteria	Rhizobiales	Hyphomicrobiaceae	Hyphomicrobium
ASV_16S_812	Bacteria	Proteobacteria	Gammaproteobacteria	Burkholderiales	NA	NA
ASV_16S_813	Bacteria	Acidobacteriota	Acidobacteriae	Paludibaculum	NA	NA
ASV_16S_814	Bacteria	Proteobacteria	Gammaproteobacteria	Diplorickettsiales	Diplorickettsiaceae	NA
ASV_16S_815	Bacteria	Firmicutes	Negativicutes	Veillonellales-Selenomonadales	Sporomusaceae	Propionispora
ASV_16S_816	Bacteria	Planctomycetota	Planctomycetes	Gemmatales	Gemmataceae	Gemmata
ASV_16S_817	Bacteria	Proteobacteria	Gammaproteobacteria	Burkholderiales	TRA3-20	NA
ASV_16S_819	Bacteria	Proteobacteria	Gammaproteobacteria	Pseudomonadales	Moraxellaceae	Acinetobacter
ASV_16S_820	Bacteria	Cyanobacteria	Vampirivibrionia	Obscuribacterales	Obscuribacteraceae	NA
ASV_16S_821	Bacteria	Proteobacteria	Alphaproteobacteria	Rhizobiales	Rhizobiales Incertae Sedis	Nordella
ASV_16S_824	Bacteria	Proteobacteria	Gammaproteobacteria	Burkholderiales	TRA3-20	NA
ASV_16S_825	Bacteria	Proteobacteria	Alphaproteobacteria	Rhizobiales	Pleomorphomonadaceae	Pleomorphomonas
ASV_16S_826	Bacteria	Proteobacteria	Alphaproteobacteria	Rhizobiales	Beijerinckiaceae	Bosea
ASV_16S_827	Bacteria	Proteobacteria	Gammaproteobacteria	Legionellales	Legionellaceae	Legionella
ASV_16S_828	Bacteria	Bacteroidota	Bacteroidia	Flavobacteriales	Weeksellaceae	Chryseobacterium
ASV_16S_829	Bacteria	Proteobacteria	Gammaproteobacteria	Burkholderiales	Comamonadaceae	Ottowia
ASV_16S_833	Bacteria	Bacteroidota	Bacteroidia	Chitinophagales	Chitinophagaceae	Sediminibacterium
ASV_16S_834	Bacteria	Cyanobacteria	Vampirivibrionia	Obscuribacterales	Obscuribacteraceae	NA
ASV_16S_835	Bacteria	Elusimicrobiota	Elusimicrobia	Lineage IV	NA	NA
ASV_16S_836	Bacteria	Proteobacteria	Gammaproteobacteria	Enterobacterales	Enterobacteriaceae	NA
ASV_16S_837	Bacteria	Proteobacteria	Gammaproteobacteria	Burkholderiales	NA	NA
ASV_16S_838	Bacteria	Proteobacteria	Gammaproteobacteria	Enterobacterales	Enterobacteriaceae	NA
ASV_16S_840	Bacteria	Proteobacteria	Alphaproteobacteria	Rhizobiales	Xanthobacteraceae	Pseudolabrys
ASV_16S_841	Bacteria	Firmicutes	Bacilli	Lactobacillales	Streptococcaceae	Streptococcus
ASV_16S_842	Bacteria	Proteobacteria	Alphaproteobacteria	Rhizobiales	Xanthobacteraceae	Azorhizobium
ASV_16S_843	Bacteria	Bacteroidota	Bacteroidia	Flavobacteriales	Weeksellaceae	Cloacibacterium
ASV_16S_844	Bacteria	Proteobacteria	Gammaproteobacteria	Pseudomonadales	Moraxellaceae	Acinetobacter
ASV_16S_845	Bacteria	Proteobacteria	Alphaproteobacteria	Caedibacterales	Caedibacteraceae	Caedibacter
ASV_16S_847	Bacteria	Proteobacteria	Gammaproteobacteria	Burkholderiales	Comamonadaceae	NA
ASV_16S_848	Bacteria	Actinobacteriota	Actinobacteria	Propionibacteriales	Propionibacteriaceae	Cutibacterium
ASV_16S_850	Bacteria	Bdellovibrionota	Oligoflexia	Oligoflexales	Oligoflexaceae	NA
ASV_16S_851	Bacteria	Proteobacteria	Gammaproteobacteria	Legionellales	Legionellaceae	Legionella
ASV_16S_852	Bacteria	Proteobacteria	Alphaproteobacteria	Sphingomonadales	Sphingomonadaceae	NA
ASV_16S_854	Bacteria	Proteobacteria	Gammaproteobacteria	Burkholderiales	Nitrosomonadaceae	MND1
ASV_16S_855	Bacteria	Proteobacteria	Alphaproteobacteria	Rhizobiales	Hyphomicrobiaceae	Hyphomicrobium
ASV_16S_856	Bacteria	Actinobacteriota	Actinobacteria	Corynebacteriales	Mycobacteriaceae	Mycobacterium
ASV_16S_858	Bacteria	Proteobacteria	Alphaproteobacteria	Rhizobiales	Methyloligellaceae	NA
ASV_16S_859	Bacteria	Proteobacteria	Alphaproteobacteria	Rhizobiales	Rhizobiales Incertae Sedis	Phreatobacter
ASV_16S_860	Bacteria	Planctomycetota	Planctomycetes	Gemmatales	Gemmataceae	Gemmata
ASV_16S_861	Bacteria	Proteobacteria	Gammaproteobacteria	Burkholderiales	Comamonadaceae	Acidovorax
ASV_16S_864	Bacteria	Proteobacteria	Alphaproteobacteria	Rhizobiales	Rhizobiales Incertae Sedis	Phreatobacter
ASV_16S_865	Bacteria	Proteobacteria	Gammaproteobacteria	Enterobacterales	NA	NA
ASV_16S_867	Bacteria	Proteobacteria	Gammaproteobacteria	Pseudomonadales	Moraxellaceae	Acinetobacter
ASV_16S_868	Bacteria	Proteobacteria	Alphaproteobacteria	Caulobacterales	Hyphomonadaceae	NA
ASV_16S_869	Bacteria	Proteobacteria	Gammaproteobacteria	Burkholderiales	TRA3-20	NA
ASV_16S_870	Bacteria	Proteobacteria	Gammaproteobacteria	Steroidobacterales	Steroidobacteraceae	NA
ASV_16S_871	Bacteria	Acidobacteriota	Acidobacteriae	Paludibaculum	NA	NA
ASV_16S_872	Bacteria	Proteobacteria	Gammaproteobacteria	Xanthomonadales	Xanthomonadaceae	Stenotrophomonas
ASV_16S_873	Bacteria	Proteobacteria	Gammaproteobacteria	Burkholderiales	TRA3-20	NA
ASV_16S_877	Bacteria	Planctomycetota	Planctomycetes	Gemmatales	Gemmataceae	NA
ASV_16S_878	Bacteria	Bacteroidota	Bacteroidia	Sphingobacteriales	env.OPS 17	NA
ASV_16S_879	Bacteria	Desulfobacterota	Desulfovibrionia	Desulfovibrionales	Desulfovibrionaceae	Desulfovibrio
ASV_16S_881	Bacteria	Proteobacteria	Gammaproteobacteria	Enterobacterales	Enterobacteriaceae	NA
ASV_16S_883	Bacteria	Proteobacteria	Alphaproteobacteria	Rickettsiales	Fokiniaceae	NA
ASV_16S_885	Bacteria	Proteobacteria	Gammaproteobacteria	Burkholderiales	Comamonadaceae	Acidovorax
ASV_16S_886	Bacteria	Cyanobacteria	Vampirivibrionia	Obscuribacterales	Obscuribacteraceae	NA
ASV_16S_887	Bacteria	Bacteroidota	Bacteroidia	NA	NA	NA
ASV_16S_888	Bacteria	MBNT15	NA	NA	NA	NA
ASV_16S_889	Bacteria	Planctomycetota	Planctomycetes	Gemmatales	Gemmataceae	Gemmata
ASV_16S_892	Bacteria	Cyanobacteria	Vampirivibrionia	Obscuribacterales	Obscuribacteraceae	NA
ASV_16S_893	Bacteria	Proteobacteria	Gammaproteobacteria	Burkholderiales	Comamonadaceae	NA
ASV_16S_894	Bacteria	Proteobacteria	Gammaproteobacteria	Burkholderiales	Rhodocyclaceae	NA
ASV_16S_897	Bacteria	Proteobacteria	Alphaproteobacteria	Rickettsiales	Rickettsiaceae	Candidatus Megaira
ASV_16S_899	Bacteria	Bdellovibrionota	Oligoflexia	Oligoflexales	Oligoflexaceae	NA
ASV_16S_903	Bacteria	Proteobacteria	Alphaproteobacteria	Ferrovibrionales	Taonella	NA
ASV_16S_904	Bacteria	Proteobacteria	Gammaproteobacteria	Enterobacterales	NA	NA
ASV_16S_905	Bacteria	Proteobacteria	Gammaproteobacteria	Enterobacterales	Enterobacteriaceae	Klebsiella
ASV_16S_906	Bacteria	Proteobacteria	Gammaproteobacteria	Xanthomonadales	Xanthomonadaceae	Stenotrophomonas
ASV_16S_907	Bacteria	Proteobacteria	Alphaproteobacteria	Sphingomonadales	Sphingomonadaceae	Sphingobium
ASV_16S_910	Bacteria	Proteobacteria	Gammaproteobacteria	Enterobacterales	Enterobacteriaceae	NA
ASV_16S_911	Bacteria	Bacteroidota	Bacteroidia	Flavobacteriales	Flavobacteriaceae	Flavobacterium
ASV_16S_915	Bacteria	Proteobacteria	Gammaproteobacteria	Xanthomonadales	Xanthomonadaceae	Pseudoxanthomonas
ASV_16S_916	Bacteria	Planctomycetota	Planctomycetes	Pirellulales	Pirellulaceae	NA
ASV_16S_917	Bacteria	Proteobacteria	Gammaproteobacteria	Legionellales	Legionellaceae	Legionella
ASV_16S_919	Bacteria	Proteobacteria	Alphaproteobacteria	Reyranellales	Reyranellaceae	Reyranella
ASV_16S_920	Bacteria	Verrucomicrobiota	Chlamydiae	Chlamydiales	Parachlamydiaceae	Candidatus Rubidus
ASV_16S_921	Bacteria	Proteobacteria	Alphaproteobacteria	Caedibacterales	Caedibacteraceae	Caedibacter
ASV_16S_922	Bacteria	Campylobacterota	Campylobacteria	Campylobacterales	NA	NA
ASV_16S_929	Bacteria	Bacteroidota	Bacteroidia	Chitinophagales	Chitinophagaceae	Sediminibacterium
ASV_16S_931	Bacteria	Proteobacteria	Gammaproteobacteria	Enterobacterales	Enterobacteriaceae	NA
ASV_16S_932	Bacteria	Cyanobacteria	Cyanobacteriia	NA	NA	NA
ASV_16S_933	Bacteria	Acidobacteriota	Acidobacteriae	NA	NA	NA
ASV_16S_934	Bacteria	Bacteroidota	Bacteroidia	Cytophagales	Cytophagaceae	Sporocytophaga
ASV_16S_938	Bacteria	Proteobacteria	Gammaproteobacteria	Enterobacterales	Enterobacteriaceae	NA
ASV_16S_940	Bacteria	Cyanobacteria	Vampirivibrionia	Obscuribacterales	Obscuribacteraceae	NA
ASV_16S_941	Bacteria	Proteobacteria	Gammaproteobacteria	Burkholderiales	Comamonadaceae	NA
ASV_16S_942	Bacteria	Proteobacteria	Alphaproteobacteria	NA	NA	NA
ASV_16S_943	Bacteria	Bacteroidota	Bacteroidia	Cytophagales	Microscillaceae	NA
ASV_16S_944	Bacteria	Bacteroidota	Bacteroidia	Bacteroidales	NA	NA
ASV_16S_945	Bacteria	Bacteroidota	Bacteroidia	Sphingobacteriales	Sphingobacteriaceae	Nubsella
ASV_16S_946	Bacteria	Proteobacteria	Gammaproteobacteria	Burkholderiales	Comamonadaceae	NA
ASV_16S_947	Bacteria	Proteobacteria	Gammaproteobacteria	Burkholderiales	Comamonadaceae	NA
ASV_16S_948	Bacteria	Acidobacteriota	Holophagae	Holophagales	Holophagaceae	Holophaga
ASV_16S_949	Bacteria	Firmicutes	Clostridia	Peptostreptococcales-Tissierellales	Family XI	Anaerococcus
ASV_16S_950	Bacteria	Verrucomicrobiota	Verrucomicrobiae	Chthoniobacterales	Terrimicrobiaceae	Terrimicrobium
ASV_16S_953	Bacteria	Proteobacteria	Alphaproteobacteria	Rhizobiales	Pleomorphomonadaceae	NA
ASV_16S_954	Bacteria	Proteobacteria	Gammaproteobacteria	Enterobacterales	NA	NA
ASV_16S_955	Bacteria	Firmicutes	Clostridia	Peptostreptococcales-Tissierellales	Peptostreptococcaceae	Romboutsia
ASV_16S_956	Bacteria	Proteobacteria	Gammaproteobacteria	Pseudomonadales	Pseudomonadaceae	Pseudomonas
ASV_16S_957	Bacteria	Proteobacteria	Gammaproteobacteria	Burkholderiales	Comamonadaceae	Acidovorax
ASV_16S_958	Bacteria	Firmicutes	Bacilli	Lactobacillales	Lactobacillaceae	Latilactobacillus
ASV_16S_960	Bacteria	Proteobacteria	Gammaproteobacteria	Burkholderiales	Rhodocyclaceae	NA
ASV_16S_962	Bacteria	Proteobacteria	Gammaproteobacteria	Burkholderiales	Comamonadaceae	Acidovorax
ASV_16S_963	Bacteria	Proteobacteria	Gammaproteobacteria	Burkholderiales	Nitrosomonadaceae	DSSD61
ASV_16S_964	Bacteria	Proteobacteria	Gammaproteobacteria	Enterobacterales	Aeromonadaceae	Aeromonas
ASV_16S_965	Bacteria	Cyanobacteria	Cyanobacteriia	Chloroplast	NA	NA
ASV_16S_968	Bacteria	Proteobacteria	Gammaproteobacteria	Burkholderiales	Rhodocyclaceae	Propionivibrio
ASV_16S_969	Bacteria	Proteobacteria	Alphaproteobacteria	Sphingomonadales	Sphingomonadaceae	NA
ASV_16S_970	Bacteria	Bacteroidota	Bacteroidia	Sphingobacteriales	env.OPS 17	NA
ASV_16S_971	Bacteria	Proteobacteria	Gammaproteobacteria	Burkholderiales	Comamonadaceae	Mitsuaria
ASV_16S_974	Bacteria	Proteobacteria	Alphaproteobacteria	Rhizobiales	Xanthobacteraceae	Xanthobacter
ASV_16S_977	Bacteria	Proteobacteria	Gammaproteobacteria	Burkholderiales	B1-7BS	NA
ASV_16S_980	Bacteria	Bacteroidota	Bacteroidia	Chitinophagales	Chitinophagaceae	Chitinophaga
ASV_16S_981	Bacteria	Proteobacteria	Gammaproteobacteria	Xanthomonadales	Xanthomonadaceae	Pseudoxanthomonas
ASV_16S_982	Bacteria	Proteobacteria	Gammaproteobacteria	Burkholderiales	Comamonadaceae	NA
ASV_16S_983	Bacteria	Proteobacteria	Gammaproteobacteria	Enterobacterales	Enterobacteriaceae	NA
ASV_16S_984	Bacteria	Bdellovibrionota	Bdellovibrionia	Bdellovibrionales	Bdellovibrionaceae	Bdellovibrio
ASV_16S_985	Bacteria	Proteobacteria	Gammaproteobacteria	Pseudomonadales	Pseudomonadaceae	Pseudomonas
ASV_16S_987	Bacteria	Bacteroidota	Bacteroidia	Chitinophagales	Chitinophagaceae	Filimonas
ASV_16S_988	Bacteria	Firmicutes	Negativicutes	Veillonellales-Selenomonadales	Sporomusaceae	Propionispora
ASV_16S_990	Bacteria	Proteobacteria	Gammaproteobacteria	Burkholderiales	Comamonadaceae	Ottowia
ASV_16S_991	Bacteria	Proteobacteria	Alphaproteobacteria	Sphingomonadales	Sphingomonadaceae	Novosphingobium
ASV_16S_993	Bacteria	Proteobacteria	Alphaproteobacteria	Sphingomonadales	Sphingomonadaceae	Sphingomonas
ASV_16S_994	Bacteria	Proteobacteria	Gammaproteobacteria	Burkholderiales	Rhodocyclaceae	NA
ASV_16S_995	Bacteria	Proteobacteria	Alphaproteobacteria	Azospirillales	Azospirillaceae	Azospirillum
ASV_16S_996	Bacteria	Spirochaetota	Leptospirae	Leptospirales	Leptospiraceae	Leptospira
ASV_16S_998	Bacteria	Firmicutes	Negativicutes	Veillonellales-Selenomonadales	Veillonellaceae	Veillonella
ASV_16S_1002	Bacteria	Proteobacteria	Gammaproteobacteria	Burkholderiales	Comamonadaceae	NA
ASV_16S_1003	Bacteria	Bacteroidota	Bacteroidia	Flavobacteriales	Weeksellaceae	Cloacibacterium
ASV_16S_1006	Bacteria	Bacteroidota	Bacteroidia	Cytophagales	Microscillaceae	NA
ASV_16S_1008	Bacteria	Cyanobacteria	Cyanobacteriia	Chloroplast	NA	NA
ASV_16S_1009	Bacteria	Proteobacteria	Alphaproteobacteria	Sphingomonadales	Sphingomonadaceae	Sphingopyxis
ASV_16S_1010	Bacteria	Proteobacteria	Alphaproteobacteria	Sphingomonadales	Sphingomonadaceae	Sphingomonas
ASV_16S_1012	Bacteria	Proteobacteria	Gammaproteobacteria	Burkholderiales	Rhodocyclaceae	NA
ASV_16S_1016	Bacteria	Cyanobacteria	Cyanobacteriia	NA	NA	NA
ASV_16S_1017	Bacteria	Proteobacteria	Gammaproteobacteria	Burkholderiales	Comamonadaceae	NA
ASV_16S_1019	Bacteria	Proteobacteria	Gammaproteobacteria	Enterobacterales	Enterobacteriaceae	NA
ASV_16S_1020	Bacteria	Proteobacteria	Alphaproteobacteria	Sphingomonadales	Sphingomonadaceae	Sphingobium
ASV_16S_1023	Bacteria	Proteobacteria	Alphaproteobacteria	Rickettsiales	Rickettsiaceae	NA
ASV_16S_1024	Bacteria	Proteobacteria	Alphaproteobacteria	Rickettsiales	Fokiniaceae	NA
ASV_16S_1025	Bacteria	Bdellovibrionota	Bdellovibrionia	Bdellovibrionales	Bdellovibrionaceae	Bdellovibrio
ASV_16S_1026	Bacteria	Proteobacteria	Gammaproteobacteria	Burkholderiales	Rhodocyclaceae	NA
ASV_16S_1028	Bacteria	Proteobacteria	Alphaproteobacteria	Sphingomonadales	Sphingomonadaceae	Sphingobium
ASV_16S_1029	Bacteria	Proteobacteria	Gammaproteobacteria	Burkholderiales	NA	NA
ASV_16S_1035	Bacteria	Proteobacteria	Gammaproteobacteria	Gammaproteobacteria Incertae Sedis	Unknown Family	Candidatus Berkiella
ASV_16S_1036	Bacteria	Bdellovibrionota	Bdellovibrionia	Bdellovibrionales	Bdellovibrionaceae	Bdellovibrio
ASV_16S_1039	Bacteria	Bacteroidota	Bacteroidia	Cytophagales	Microscillaceae	NA
ASV_16S_1040	Bacteria	Actinobacteriota	Actinobacteria	Micrococcales	Micrococcaceae	Micrococcus
ASV_16S_1041	Bacteria	Proteobacteria	Alphaproteobacteria	Rhizobiales	Rhizobiaceae	NA
ASV_16S_1042	Bacteria	Proteobacteria	Alphaproteobacteria	Azospirillales	Azospirillaceae	NA
ASV_16S_1043	Bacteria	Proteobacteria	Alphaproteobacteria	Rhizobiales	Rhizobiaceae	NA
ASV_16S_1045	Bacteria	Proteobacteria	Gammaproteobacteria	Enterobacterales	Enterobacteriaceae	NA
ASV_16S_1046	Bacteria	MBNT15	NA	NA	NA	NA
ASV_16S_1047	Bacteria	Proteobacteria	Alphaproteobacteria	Sphingomonadales	Sphingomonadaceae	NA
ASV_16S_1048	Bacteria	Proteobacteria	Gammaproteobacteria	Burkholderiales	Comamonadaceae	NA
ASV_16S_1049	Bacteria	Proteobacteria	Gammaproteobacteria	Burkholderiales	Comamonadaceae	Schlegelella
ASV_16S_1050	Bacteria	Proteobacteria	Alphaproteobacteria	Sphingomonadales	Sphingomonadaceae	NA
ASV_16S_1051	Bacteria	Proteobacteria	Gammaproteobacteria	Burkholderiales	Alcaligenaceae	NA
ASV_16S_1052	Bacteria	Proteobacteria	Gammaproteobacteria	Burkholderiales	Rhodocyclaceae	Dechlorosoma
ASV_16S_1054	Bacteria	Proteobacteria	Alphaproteobacteria	Sphingomonadales	Sphingomonadaceae	Sphingopyxis
ASV_16S_1055	Bacteria	Planctomycetota	Planctomycetes	Gemmatales	Gemmataceae	Gemmata
ASV_16S_1056	Bacteria	Verrucomicrobiota	Chlamydiae	Chlamydiales	NA	NA
ASV_16S_1057	Bacteria	Planctomycetota	Phycisphaerae	Phycisphaerales	Phycisphaeraceae	SM1A02
ASV_16S_1059	Bacteria	Proteobacteria	Gammaproteobacteria	Legionellales	Legionellaceae	Legionella
ASV_16S_1061	Bacteria	Proteobacteria	Gammaproteobacteria	Burkholderiales	NA	NA
ASV_16S_1062	Bacteria	Proteobacteria	Gammaproteobacteria	Burkholderiales	Rhodocyclaceae	NA
ASV_16S_1065	Bacteria	Proteobacteria	Gammaproteobacteria	Burkholderiales	NA	NA
ASV_16S_1066	Bacteria	Proteobacteria	Gammaproteobacteria	Burkholderiales	Comamonadaceae	Acidovorax
ASV_16S_1067	Bacteria	Proteobacteria	Gammaproteobacteria	Burkholderiales	Comamonadaceae	NA
ASV_16S_1068	Bacteria	Proteobacteria	Alphaproteobacteria	NA	NA	NA
ASV_16S_1069	Bacteria	Planctomycetota	Planctomycetes	Pirellulales	Pirellulaceae	NA
ASV_16S_1070	Bacteria	Proteobacteria	Alphaproteobacteria	Sphingomonadales	Sphingomonadaceae	NA
ASV_16S_1071	Bacteria	Proteobacteria	Gammaproteobacteria	Legionellales	Legionellaceae	Legionella
ASV_16S_1074	Bacteria	Bacteroidota	Bacteroidia	Sphingobacteriales	env.OPS 17	NA
ASV_16S_1077	Bacteria	Proteobacteria	Gammaproteobacteria	Burkholderiales	NA	NA
ASV_16S_1080	Bacteria	Proteobacteria	Gammaproteobacteria	NA	NA	NA
ASV_16S_1081	Bacteria	Actinobacteriota	Actinobacteria	Corynebacteriales	Mycobacteriaceae	Mycobacterium
ASV_16S_1082	Bacteria	Planctomycetota	Planctomycetes	Pirellulales	Pirellulaceae	NA
ASV_16S_1084	Bacteria	Acidobacteriota	Acidobacteriae	Elev-16S-1166	NA	NA
ASV_16S_1085	Bacteria	Proteobacteria	Gammaproteobacteria	Burkholderiales	Comamonadaceae	NA
ASV_16S_1087	Bacteria	Proteobacteria	Gammaproteobacteria	Burkholderiales	Comamonadaceae	NA
ASV_16S_1091	Bacteria	Verrucomicrobiota	Chlamydiae	Chlamydiales	Simkaniaceae	NA
ASV_16S_1093	Bacteria	Cyanobacteria	Vampirivibrionia	Obscuribacterales	Obscuribacteraceae	NA
ASV_16S_1094	Bacteria	Planctomycetota	Planctomycetes	Gemmatales	Gemmataceae	Gemmata
ASV_16S_1095	Bacteria	Bdellovibrionota	Bdellovibrionia	Bacteriovoracales	Bacteriovoracaceae	Peredibacter
ASV_16S_1096	Bacteria	Proteobacteria	Gammaproteobacteria	Enterobacterales	NA	NA
ASV_16S_1098	Bacteria	Proteobacteria	Gammaproteobacteria	Enterobacterales	Enterobacteriaceae	NA
ASV_16S_1099	Bacteria	Proteobacteria	Gammaproteobacteria	Xanthomonadales	Xanthomonadaceae	Stenotrophomonas
ASV_16S_1100	Bacteria	Bacteroidota	Rhodothermia	Rhodothermales	Rhodothermaceae	Rhodothermus
ASV_16S_1101	Bacteria	Proteobacteria	Gammaproteobacteria	Pseudomonadales	Pseudomonadaceae	NA
ASV_16S_1104	Bacteria	Proteobacteria	Alphaproteobacteria	Sphingomonadales	Sphingomonadaceae	Sphingopyxis
ASV_16S_1105	Bacteria	Firmicutes	Negativicutes	Veillonellales-Selenomonadales	NA	NA
ASV_16S_1106	Bacteria	Bacteroidota	Bacteroidia	Sphingobacteriales	NS11-12 marine group	NA
ASV_16S_1108	Bacteria	Proteobacteria	Gammaproteobacteria	Enterobacterales	Pasteurellaceae	Haemophilus
ASV_16S_1110	Bacteria	Proteobacteria	Gammaproteobacteria	Burkholderiales	Comamonadaceae	NA
ASV_16S_1111	Bacteria	Actinobacteriota	Actinobacteria	Bifidobacteriales	Bifidobacteriaceae	Bifidobacterium
ASV_16S_1112	Bacteria	Planctomycetota	Planctomycetes	Isosphaerales	Isosphaeraceae	NA
ASV_16S_1114	Bacteria	Proteobacteria	Gammaproteobacteria	Pseudomonadales	Moraxellaceae	Acinetobacter
ASV_16S_1115	Bacteria	Bacteroidota	Kapabacteria	Kapabacteriales	NA	NA
ASV_16S_1116	Bacteria	Actinobacteriota	Actinobacteria	Micrococcales	Micrococcaceae	Micrococcus
ASV_16S_1117	Bacteria	Proteobacteria	Alphaproteobacteria	Azospirillales	Azospirillaceae	Azospirillum
ASV_16S_1119	Bacteria	Proteobacteria	Gammaproteobacteria	Burkholderiales	NA	NA
ASV_16S_1122	Bacteria	Proteobacteria	Gammaproteobacteria	Burkholderiales	Comamonadaceae	Delftia
ASV_16S_1123	Bacteria	Proteobacteria	Alphaproteobacteria	Rickettsiales	Rickettsiaceae	NA
ASV_16S_1125	Bacteria	Acidobacteriota	Acidobacteriae	Elev-16S-1166	NA	NA
ASV_16S_1127	Bacteria	Proteobacteria	Gammaproteobacteria	Pseudomonadales	Moraxellaceae	Acinetobacter
ASV_16S_1128	Bacteria	Firmicutes	Negativicutes	Veillonellales-Selenomonadales	Sporomusaceae	NA
ASV_16S_1129	Bacteria	Proteobacteria	Alphaproteobacteria	Caulobacterales	Caulobacteraceae	Brevundimonas
ASV_16S_1130	Bacteria	Proteobacteria	Gammaproteobacteria	Burkholderiales	NA	NA
ASV_16S_1133	Bacteria	Cyanobacteria	Cyanobacteriia	Chloroplast	NA	NA
ASV_16S_1135	Bacteria	Cyanobacteria	Cyanobacteriia	Chloroplast	NA	NA
ASV_16S_1136	Bacteria	Proteobacteria	Alphaproteobacteria	Sphingomonadales	Sphingomonadaceae	Stakelama
ASV_16S_1137	Bacteria	Proteobacteria	Alphaproteobacteria	Sphingomonadales	Sphingomonadaceae	Sphingomonas
ASV_16S_1138	Bacteria	Proteobacteria	Alphaproteobacteria	Sphingomonadales	Sphingomonadaceae	Sphingobium
ASV_16S_1145	Bacteria	Bacteroidota	Bacteroidia	Flavobacteriales	Weeksellaceae	Chryseobacterium
ASV_16S_1146	Bacteria	NA	NA	NA	NA	NA
ASV_16S_1147	Bacteria	Proteobacteria	Alphaproteobacteria	Rhizobiales	Rhizobiales Incertae Sedis	Phreatobacter
ASV_16S_1149	Bacteria	Planctomycetota	Planctomycetes	Gemmatales	Gemmataceae	Gemmata
ASV_16S_1150	Bacteria	Proteobacteria	Gammaproteobacteria	Burkholderiales	Nitrosomonadaceae	oc32
ASV_16S_1151	Bacteria	Proteobacteria	Alphaproteobacteria	Sphingomonadales	Sphingomonadaceae	NA
ASV_16S_1152	Bacteria	Firmicutes	Negativicutes	Veillonellales-Selenomonadales	NA	NA
ASV_16S_1155	Bacteria	Proteobacteria	Gammaproteobacteria	Burkholderiales	Rhodocyclaceae	Niveibacterium
ASV_16S_1156	Bacteria	Firmicutes	Negativicutes	Veillonellales-Selenomonadales	Sporomusaceae	Propionispora
ASV_16S_1158	Bacteria	Planctomycetota	Planctomycetes	Pirellulales	Pirellulaceae	NA
ASV_16S_1159	Bacteria	Acidobacteriota	Acidobacteriae	NA	NA	NA
ASV_16S_1160	Bacteria	Cyanobacteria	Vampirivibrionia	Obscuribacterales	Obscuribacteraceae	NA
ASV_16S_1161	Bacteria	Actinobacteriota	Actinobacteria	Corynebacteriales	Corynebacteriaceae	Corynebacterium
ASV_16S_1162	Bacteria	Firmicutes	Bacilli	Lactobacillales	Streptococcaceae	Streptococcus
ASV_16S_1163	Bacteria	Bacteroidota	Bacteroidia	Bacteroidales	Prevotellaceae	Prevotella
ASV_16S_1167	Bacteria	Proteobacteria	Alphaproteobacteria	Rhizobiales	Xanthobacteraceae	NA
ASV_16S_1173	Bacteria	Firmicutes	Negativicutes	Veillonellales-Selenomonadales	NA	NA
ASV_16S_1174	Bacteria	Proteobacteria	Gammaproteobacteria	Enterobacterales	NA	NA
ASV_16S_1176	Bacteria	Planctomycetota	Planctomycetes	Gemmatales	Gemmataceae	NA
ASV_16S_1179	Bacteria	Actinobacteriota	Actinobacteria	Bifidobacteriales	Bifidobacteriaceae	Bifidobacterium
ASV_16S_1180	Bacteria	NA	NA	NA	NA	NA
ASV_16S_1181	Bacteria	Proteobacteria	Gammaproteobacteria	Burkholderiales	Comamonadaceae	NA
ASV_16S_1182	Bacteria	NA	NA	NA	NA	NA
ASV_16S_1183	Bacteria	Proteobacteria	Alphaproteobacteria	Sphingomonadales	Sphingomonadaceae	NA
ASV_16S_1184	Bacteria	Proteobacteria	Alphaproteobacteria	NA	NA	NA
ASV_16S_1186	Bacteria	Bacteroidota	Bacteroidia	Flavobacteriales	Weeksellaceae	NA
ASV_16S_1187	Bacteria	Bacteroidota	Bacteroidia	Cytophagales	NA	NA
ASV_16S_1188	Bacteria	Proteobacteria	Gammaproteobacteria	Xanthomonadales	Rhodanobacteraceae	Tahibacter
ASV_16S_1192	Bacteria	Proteobacteria	Gammaproteobacteria	Burkholderiales	NA	NA
ASV_16S_1193	Bacteria	Bacteroidota	Bacteroidia	Bacteroidales	Dysgonomonadaceae	Dysgonomonas
ASV_16S_1195	Bacteria	Proteobacteria	Gammaproteobacteria	Pseudomonadales	Moraxellaceae	Acinetobacter
ASV_16S_1197	Bacteria	Firmicutes	Negativicutes	Veillonellales-Selenomonadales	NA	NA
ASV_16S_1198	Bacteria	Acidobacteriota	Acidobacteriae	NA	NA	NA
ASV_16S_1199	Bacteria	Proteobacteria	Gammaproteobacteria	Pseudomonadales	Pseudomonadaceae	NA
ASV_16S_1200	Bacteria	Cyanobacteria	Cyanobacteriia	Chloroplast	NA	NA
ASV_16S_1201	Bacteria	Desulfobacterota	Desulfovibrionia	Desulfovibrionales	Desulfovibrionaceae	Desulfovibrio
ASV_16S_1205	Bacteria	Proteobacteria	Gammaproteobacteria	Enterobacterales	Enterobacteriaceae	NA
ASV_16S_1206	Bacteria	Proteobacteria	Gammaproteobacteria	Burkholderiales	Comamonadaceae	NA
ASV_16S_1207	Bacteria	Verrucomicrobiota	Verrucomicrobiae	Pedosphaerales	Pedosphaeraceae	NA
ASV_16S_1208	Bacteria	Proteobacteria	Gammaproteobacteria	Xanthomonadales	Xanthomonadaceae	Stenotrophomonas
ASV_16S_1209	Bacteria	Proteobacteria	Gammaproteobacteria	Xanthomonadales	Xanthomonadaceae	Pseudoxanthomonas
ASV_16S_1210	Bacteria	Proteobacteria	Alphaproteobacteria	Rhizobiales	Xanthobacteraceae	NA
ASV_16S_1211	Bacteria	Planctomycetota	Planctomycetes	Gemmatales	Gemmataceae	NA
ASV_16S_1212	Bacteria	Acidobacteriota	Acidobacteriae	Bryobacterales	Bryobacteraceae	Bryobacter
ASV_16S_1213	Bacteria	Proteobacteria	Alphaproteobacteria	Rhizobiales	Hyphomicrobiaceae	Hyphomicrobium
ASV_16S_1214	Bacteria	Bacteroidota	Bacteroidia	Bacteroidales	NA	NA
ASV_16S_1215	Bacteria	Gemmatimonadota	Gemmatimonadetes	Gemmatimonadales	Gemmatimonadaceae	Gemmatimonas
ASV_16S_1219	Bacteria	Proteobacteria	Alphaproteobacteria	Sphingomonadales	Sphingomonadaceae	NA
ASV_16S_1221	Bacteria	Firmicutes	Negativicutes	Veillonellales-Selenomonadales	Sporomusaceae	Propionispora
ASV_16S_1225	Bacteria	Dependentiae	Babeliae	Babeliales	Vermiphilaceae	NA
ASV_16S_1227	Bacteria	Cyanobacteria	Vampirivibrionia	Obscuribacterales	Obscuribacteraceae	Candidatus Obscuribacter
ASV_16S_1228	Bacteria	Proteobacteria	Alphaproteobacteria	NA	NA	NA
ASV_16S_1229	Bacteria	Proteobacteria	Gammaproteobacteria	Burkholderiales	Hydrogenophilaceae	NA
ASV_16S_1231	Bacteria	Cyanobacteria	Cyanobacteriia	Chloroplast	NA	NA
ASV_16S_1232	Bacteria	Dependentiae	Babeliae	Babeliales	NA	NA
ASV_16S_1233	Bacteria	Proteobacteria	Alphaproteobacteria	Sphingomonadales	Sphingomonadaceae	NA
ASV_16S_1236	Bacteria	Proteobacteria	Alphaproteobacteria	Paracaedibacterales	Paracaedibacteraceae	Candidatus Paracaedibacter
ASV_16S_1237	Bacteria	Bacteroidota	Bacteroidia	Flavobacteriales	Flavobacteriaceae	Flavobacterium
ASV_16S_1238	Bacteria	Proteobacteria	Alphaproteobacteria	Sphingomonadales	Sphingomonadaceae	Sphingomonas
ASV_16S_1239	Bacteria	Cyanobacteria	Vampirivibrionia	Obscuribacterales	Obscuribacteraceae	Candidatus Obscuribacter
ASV_16S_1240	Bacteria	Proteobacteria	Alphaproteobacteria	Rhizobiales	Xanthobacteraceae	NA
ASV_16S_1241	Bacteria	Proteobacteria	Alphaproteobacteria	Sphingomonadales	Sphingomonadaceae	Sphingomonas
ASV_16S_1242	Bacteria	Proteobacteria	Alphaproteobacteria	Rhizobiales	Rhizobiales Incertae Sedis	Phreatobacter
ASV_16S_1245	Bacteria	Firmicutes	Negativicutes	Veillonellales-Selenomonadales	Sporomusaceae	Propionispora
ASV_16S_1247	Bacteria	Proteobacteria	Gammaproteobacteria	Pseudomonadales	Moraxellaceae	Acinetobacter
ASV_16S_1249	Bacteria	Proteobacteria	Gammaproteobacteria	Burkholderiales	Comamonadaceae	NA
ASV_16S_1251	Bacteria	Proteobacteria	Alphaproteobacteria	Rhizobiales	Rhizobiales Incertae Sedis	Phreatobacter
ASV_16S_1253	Bacteria	Bacteroidota	Bacteroidia	Flavobacteriales	Weeksellaceae	NA
ASV_16S_1256	Bacteria	Proteobacteria	Gammaproteobacteria	Burkholderiales	Comamonadaceae	NA
ASV_16S_1257	Bacteria	Proteobacteria	Alphaproteobacteria	Rhizobiales	Xanthobacteraceae	NA
ASV_16S_1258	Bacteria	Proteobacteria	Alphaproteobacteria	Sphingomonadales	Sphingomonadaceae	NA
ASV_16S_1259	Bacteria	NA	NA	NA	NA	NA
ASV_16S_1261	Bacteria	Proteobacteria	Alphaproteobacteria	Ferrovibrionales	Taonella	NA
ASV_16S_1262	Bacteria	Proteobacteria	Alphaproteobacteria	Rhizobiales	Beijerinckiaceae	Bosea
ASV_16S_1263	Bacteria	Proteobacteria	Gammaproteobacteria	Burkholderiales	Rhodocyclaceae	NA
ASV_16S_1265	Bacteria	Cyanobacteria	Cyanobacteriia	Chloroplast	NA	NA
ASV_16S_1267	Bacteria	Proteobacteria	Alphaproteobacteria	Sphingomonadales	Sphingomonadaceae	NA
ASV_16S_1268	Bacteria	Proteobacteria	Gammaproteobacteria	Burkholderiales	Rhodocyclaceae	NA
ASV_16S_1271	Bacteria	Proteobacteria	Alphaproteobacteria	Rhizobiales	Beijerinckiaceae	Methylocystis
ASV_16S_1274	Bacteria	Proteobacteria	Gammaproteobacteria	Pseudomonadales	Moraxellaceae	Acinetobacter
ASV_16S_1276	Bacteria	Proteobacteria	Alphaproteobacteria	Sphingomonadales	Sphingomonadaceae	NA
ASV_16S_1277	Bacteria	Gemmatimonadota	Gemmatimonadetes	Gemmatimonadales	Gemmatimonadaceae	Gemmatimonas
ASV_16S_1278	Bacteria	Proteobacteria	Gammaproteobacteria	Enterobacterales	Enterobacteriaceae	Klebsiella
ASV_16S_1279	Bacteria	Nitrospirota	Nitrospiria	Nitrospirales	Nitrospiraceae	Nitrospira
ASV_16S_1280	Bacteria	Firmicutes	Negativicutes	Veillonellales-Selenomonadales	Sporomusaceae	NA
ASV_16S_1281	Bacteria	Proteobacteria	Alphaproteobacteria	Sphingomonadales	Sphingomonadaceae	NA
ASV_16S_1282	Bacteria	MBNT15	NA	NA	NA	NA
ASV_16S_1283	Bacteria	Proteobacteria	Gammaproteobacteria	Burkholderiales	TRA3-20	NA
ASV_16S_1286	Bacteria	Bacteroidota	Bacteroidia	Flavobacteriales	Weeksellaceae	Cloacibacterium
ASV_16S_1287	Bacteria	Spirochaetota	Leptospirae	Leptospirales	Leptospiraceae	Turneriella
ASV_16S_1288	Bacteria	Proteobacteria	Gammaproteobacteria	Enterobacterales	Enterobacteriaceae	NA
ASV_16S_1289	Bacteria	Proteobacteria	Gammaproteobacteria	Enterobacterales	Enterobacteriaceae	NA
ASV_16S_1290	Bacteria	Proteobacteria	Gammaproteobacteria	Enterobacterales	Enterobacteriaceae	NA
ASV_16S_1296	Bacteria	Proteobacteria	Gammaproteobacteria	Burkholderiales	Comamonadaceae	NA
ASV_16S_1303	Bacteria	Cyanobacteria	Vampirivibrionia	Obscuribacterales	Obscuribacteraceae	NA
ASV_16S_1304	Bacteria	Firmicutes	Bacilli	Lactobacillales	Lactobacillaceae	Lactobacillus
ASV_16S_1307	Bacteria	Proteobacteria	Alphaproteobacteria	Sphingomonadales	Sphingomonadaceae	Qipengyuania
ASV_16S_1308	Bacteria	Proteobacteria	Alphaproteobacteria	Caulobacterales	Caulobacteraceae	Brevundimonas
ASV_16S_1309	Bacteria	NA	NA	NA	NA	NA
ASV_16S_1310	Bacteria	Planctomycetota	Planctomycetes	Pirellulales	Pirellulaceae	NA
ASV_16S_1313	Bacteria	Acidobacteriota	Blastocatellia	Pyrinomonadales	Pyrinomonadaceae	Pyrinomonas
ASV_16S_1314	Bacteria	Desulfobacterota	Desulfovibrionia	Desulfovibrionales	Desulfovibrionaceae	Desulfovibrio
ASV_16S_1315	Bacteria	Acidobacteriota	Blastocatellia	Pyrinomonadales	Pyrinomonadaceae	Pyrinomonas
ASV_16S_1318	Bacteria	Proteobacteria	Gammaproteobacteria	Enterobacterales	Enterobacteriaceae	NA
ASV_16S_1319	Bacteria	Proteobacteria	Alphaproteobacteria	Rhodospirillales	NA	NA
ASV_16S_1320	Bacteria	Proteobacteria	Gammaproteobacteria	Burkholderiales	Comamonadaceae	NA
ASV_16S_1321	Bacteria	Proteobacteria	Alphaproteobacteria	Rhizobiales	Xanthobacteraceae	NA
ASV_16S_1322	Bacteria	Proteobacteria	Gammaproteobacteria	Burkholderiales	NA	NA
ASV_16S_1326	Bacteria	Bacteroidota	Bacteroidia	NA	NA	NA
ASV_16S_1327	Bacteria	Verrucomicrobiota	Verrucomicrobiae	Methylacidiphilales	Methylacidiphilaceae	NA
ASV_16S_1328	Bacteria	Cyanobacteria	Cyanobacteriia	Chloroplast	NA	NA
ASV_16S_1329	Bacteria	Planctomycetota	Phycisphaerae	Phycisphaerales	Phycisphaeraceae	SM1A02
ASV_16S_1334	Bacteria	Proteobacteria	Alphaproteobacteria	Sphingomonadales	Sphingomonadaceae	NA
ASV_16S_1335	Bacteria	Gemmatimonadota	Gemmatimonadetes	Gemmatimonadales	Gemmatimonadaceae	NA
ASV_16S_1336	Bacteria	Proteobacteria	Alphaproteobacteria	Rhizobiales	NA	NA
ASV_16S_1338	Bacteria	Proteobacteria	Alphaproteobacteria	Sphingomonadales	Sphingomonadaceae	NA
ASV_16S_1339	Bacteria	Proteobacteria	Gammaproteobacteria	Burkholderiales	Rhodocyclaceae	NA
ASV_16S_1340	Bacteria	Proteobacteria	Alphaproteobacteria	Sphingomonadales	Sphingomonadaceae	NA
ASV_16S_1341	Bacteria	Proteobacteria	Gammaproteobacteria	Pseudomonadales	Moraxellaceae	Enhydrobacter
ASV_16S_1342	Bacteria	Proteobacteria	Alphaproteobacteria	Sphingomonadales	Sphingomonadaceae	NA
ASV_16S_1343	Bacteria	NA	NA	NA	NA	NA
ASV_16S_1349	Bacteria	Bacteroidota	Bacteroidia	Flavobacteriales	Weeksellaceae	NA
ASV_16S_1350	Bacteria	Cyanobacteria	Cyanobacteriia	Chloroplast	NA	NA
ASV_16S_1351	Bacteria	Proteobacteria	Gammaproteobacteria	Xanthomonadales	Xanthomonadaceae	Stenotrophomonas
ASV_16S_1352	Bacteria	Proteobacteria	Alphaproteobacteria	Rhizobiales	NA	NA
ASV_16S_1357	Bacteria	Bacteroidota	Bacteroidia	Chitinophagales	Chitinophagaceae	NA
ASV_16S_1358	Bacteria	Proteobacteria	Gammaproteobacteria	Burkholderiales	Rhodocyclaceae	NA
ASV_16S_1362	Bacteria	Proteobacteria	Gammaproteobacteria	Enterobacterales	Yersiniaceae	Serratia
ASV_16S_1364	Bacteria	Proteobacteria	Gammaproteobacteria	Burkholderiales	Rhodocyclaceae	NA
ASV_16S_1365	Bacteria	Proteobacteria	Gammaproteobacteria	Pseudomonadales	Moraxellaceae	Acinetobacter
ASV_16S_1367	Bacteria	Nitrospirota	Nitrospiria	Nitrospirales	Nitrospiraceae	Nitrospira
ASV_16S_1370	Bacteria	Firmicutes	Bacilli	Bacillales	Bacillaceae	NA
ASV_16S_1371	Bacteria	Elusimicrobiota	Elusimicrobia	Lineage IV	NA	NA
ASV_16S_1372	Bacteria	Cyanobacteria	Vampirivibrionia	Obscuribacterales	Obscuribacteraceae	NA
ASV_16S_1373	Bacteria	Planctomycetota	Planctomycetes	NA	NA	NA
ASV_16S_1374	Bacteria	Proteobacteria	Alphaproteobacteria	NA	NA	NA
ASV_16S_1378	Bacteria	Proteobacteria	Alphaproteobacteria	Rhizobiales	Beijerinckiaceae	Methylobacterium-Methylorubrum
ASV_16S_1379	Bacteria	Deinococcota	Deinococci	Thermales	Thermaceae	Thermus
ASV_16S_1382	Bacteria	Proteobacteria	Alphaproteobacteria	Sphingomonadales	Sphingomonadaceae	NA
ASV_16S_1383	Bacteria	Proteobacteria	Gammaproteobacteria	Xanthomonadales	Xanthomonadaceae	Stenotrophomonas
ASV_16S_1384	Bacteria	Cyanobacteria	Vampirivibrionia	Obscuribacterales	Obscuribacteraceae	NA
ASV_16S_1385	Bacteria	NA	NA	NA	NA	NA
ASV_16S_1386	Bacteria	Proteobacteria	Alphaproteobacteria	Reyranellales	Reyranellaceae	Reyranella
ASV_16S_1387	Bacteria	Proteobacteria	Gammaproteobacteria	Burkholderiales	Comamonadaceae	NA
ASV_16S_1388	Bacteria	Proteobacteria	Alphaproteobacteria	Acetobacterales	Acetobacteraceae	NA
ASV_16S_1392	Bacteria	Proteobacteria	Alphaproteobacteria	Caulobacterales	Caulobacteraceae	Phenylobacterium
ASV_16S_1393	Bacteria	NA	NA	NA	NA	NA
ASV_16S_1395	Bacteria	Proteobacteria	Alphaproteobacteria	NA	NA	NA
ASV_16S_1396	Bacteria	Proteobacteria	Gammaproteobacteria	Burkholderiales	Rhodocyclaceae	Azospira
ASV_16S_1397	Bacteria	Proteobacteria	Gammaproteobacteria	Enterobacterales	NA	NA
ASV_16S_1398	Bacteria	Proteobacteria	Gammaproteobacteria	EV818SWSAP88	NA	NA
ASV_16S_1400	Bacteria	Proteobacteria	Gammaproteobacteria	Pseudomonadales	Moraxellaceae	Acinetobacter
ASV_16S_1401	Bacteria	Proteobacteria	Alphaproteobacteria	Rickettsiales	AB1	NA
ASV_16S_1403	Bacteria	Bacteroidota	Bacteroidia	Flavobacteriales	Weeksellaceae	Elizabethkingia
ASV_16S_1410	Bacteria	Proteobacteria	Gammaproteobacteria	Burkholderiales	Comamonadaceae	NA
ASV_16S_1416	Bacteria	Proteobacteria	Gammaproteobacteria	Enterobacterales	Enterobacteriaceae	NA
ASV_16S_1417	Bacteria	Proteobacteria	Gammaproteobacteria	Burkholderiales	Comamonadaceae	NA
ASV_16S_1418	Bacteria	Cyanobacteria	Cyanobacteriia	Chloroplast	NA	NA
ASV_16S_1419	Bacteria	Proteobacteria	Alphaproteobacteria	Rhizobiales	Hyphomicrobiaceae	Hyphomicrobium
ASV_16S_1422	Bacteria	Proteobacteria	Gammaproteobacteria	Burkholderiales	Comamonadaceae	NA
ASV_16S_1425	Bacteria	NA	NA	NA	NA	NA
ASV_16S_1426	Bacteria	Planctomycetota	Planctomycetes	Pirellulales	Pirellulaceae	NA
ASV_16S_1427	Bacteria	Proteobacteria	Gammaproteobacteria	Burkholderiales	NA	NA
ASV_16S_1428	Bacteria	Proteobacteria	Alphaproteobacteria	NA	NA	NA
ASV_16S_1431	Bacteria	Proteobacteria	Gammaproteobacteria	Pseudomonadales	Pseudomonadaceae	Pseudomonas
ASV_16S_1432	Bacteria	Proteobacteria	Gammaproteobacteria	Pseudomonadales	Cellvibrionaceae	Cellvibrio
ASV_16S_1433	Bacteria	Dependentiae	Babeliae	Babeliales	Vermiphilaceae	NA
ASV_16S_1435	Bacteria	Proteobacteria	Alphaproteobacteria	Sphingomonadales	Sphingomonadaceae	NA
ASV_16S_1437	Bacteria	Proteobacteria	Gammaproteobacteria	Pseudomonadales	Moraxellaceae	Acinetobacter
ASV_16S_1438	Bacteria	Proteobacteria	Gammaproteobacteria	Burkholderiales	TRA3-20	NA
ASV_16S_1439	Bacteria	Proteobacteria	Gammaproteobacteria	Burkholderiales	Comamonadaceae	NA
ASV_16S_1440	Bacteria	Proteobacteria	Gammaproteobacteria	Burkholderiales	Comamonadaceae	Curvibacter
ASV_16S_1441	Bacteria	Acidobacteriota	Acidobacteriae	NA	NA	NA
ASV_16S_1442	Bacteria	Proteobacteria	Alphaproteobacteria	Sphingomonadales	Sphingomonadaceae	NA
ASV_16S_1443	Bacteria	Firmicutes	Negativicutes	Veillonellales-Selenomonadales	Sporomusaceae	NA
ASV_16S_1444	Bacteria	Synergistota	Synergistia	Synergistales	Synergistaceae	Aminomonas
ASV_16S_1445	Bacteria	Acidobacteriota	Blastocatellia	Pyrinomonadales	Pyrinomonadaceae	Pyrinomonas
ASV_16S_1446	Bacteria	Bacteroidota	Bacteroidia	Chitinophagales	Chitinophagaceae	Lacibacter
ASV_16S_1447	Bacteria	Proteobacteria	Alphaproteobacteria	Sphingomonadales	Sphingomonadaceae	NA
ASV_16S_1448	Bacteria	Proteobacteria	Gammaproteobacteria	NA	NA	NA
ASV_16S_1449	Bacteria	Verrucomicrobiota	Chlamydiae	Chlamydiales	Parachlamydiaceae	Neochlamydia
ASV_16S_1450	Bacteria	Cyanobacteria	Cyanobacteriia	Chloroplast	NA	NA
ASV_16S_1451	Bacteria	Bacteroidota	Bacteroidia	Sphingobacteriales	env.OPS 17	NA
ASV_16S_1453	Bacteria	Desulfobacterota	Desulfobulbia	Desulfobulbales	Desulfobulbaceae	Desulfobulbus
ASV_16S_1454	Bacteria	Bacteroidota	Bacteroidia	Chitinophagales	Chitinophagaceae	NA
ASV_16S_1456	Bacteria	Proteobacteria	Alphaproteobacteria	NA	NA	NA
ASV_16S_1457	Bacteria	Proteobacteria	Alphaproteobacteria	Sphingomonadales	Sphingomonadaceae	MN 122.2a
ASV_16S_1458	Bacteria	Acidobacteriota	Blastocatellia	Pyrinomonadales	Pyrinomonadaceae	Pyrinomonas
ASV_16S_1459	Bacteria	Deinococcota	Deinococci	Thermales	Thermaceae	Thermus
ASV_16S_1460	Bacteria	Proteobacteria	NA	NA	NA	NA
ASV_16S_1461	Bacteria	Proteobacteria	Gammaproteobacteria	Enterobacterales	Enterobacteriaceae	NA
ASV_16S_1462	Bacteria	Proteobacteria	Alphaproteobacteria	Rhizobiales	Xanthobacteraceae	Xanthobacter
ASV_16S_1463	Bacteria	Proteobacteria	Gammaproteobacteria	Burkholderiales	Comamonadaceae	Ottowia
ASV_16S_1464	Bacteria	Firmicutes	Clostridia	Peptostreptococcales-Tissierellales	Peptostreptococcaceae	[Eubacterium] yurii group
ASV_16S_1465	Bacteria	Proteobacteria	Alphaproteobacteria	Rhizobiales	Beijerinckiaceae	Methylobacterium-Methylorubrum
ASV_16S_1466	Bacteria	Proteobacteria	Alphaproteobacteria	Sphingomonadales	Sphingomonadaceae	Sphingomonas
ASV_16S_1475	Bacteria	Proteobacteria	Alphaproteobacteria	Rhizobiales	Beijerinckiaceae	NA
ASV_16S_1476	Bacteria	Proteobacteria	NA	NA	NA	NA
ASV_16S_1478	Bacteria	Verrucomicrobiota	Lentisphaeria	Victivallales	vadinBE97	NA
ASV_16S_1479	Bacteria	Proteobacteria	Gammaproteobacteria	Enterobacterales	Enterobacteriaceae	NA
ASV_16S_1480	Bacteria	Proteobacteria	Gammaproteobacteria	Pseudomonadales	Pseudomonadaceae	Pseudomonas
ASV_16S_1481	Bacteria	NA	NA	NA	NA	NA
ASV_16S_1484	Bacteria	Proteobacteria	Gammaproteobacteria	Legionellales	Legionellaceae	Legionella
ASV_16S_1485	Bacteria	Firmicutes	Bacilli	Erysipelotrichales	Erysipelotrichaceae	Turicibacter
ASV_16S_1486	Bacteria	Bacteroidota	Bacteroidia	Flavobacteriales	Weeksellaceae	Chryseobacterium
ASV_16S_1490	Bacteria	Planctomycetota	Planctomycetes	Pirellulales	Pirellulaceae	NA
ASV_16S_1491	Bacteria	Actinobacteriota	Actinobacteria	Corynebacteriales	Mycobacteriaceae	Mycobacterium
ASV_16S_1492	Bacteria	Proteobacteria	Alphaproteobacteria	Sphingomonadales	Sphingomonadaceae	Sphingomonas
ASV_16S_1495	Bacteria	Proteobacteria	Gammaproteobacteria	Burkholderiales	NA	NA
ASV_16S_1496	Bacteria	Firmicutes	Bacilli	Lactobacillales	Lactobacillaceae	Lactiplantibacillus
ASV_16S_1497	Bacteria	Actinobacteriota	Actinobacteria	Micrococcales	Micrococcaceae	Kocuria
ASV_16S_1499	Bacteria	NA	NA	NA	NA	NA
ASV_16S_1500	Bacteria	Acidobacteriota	Blastocatellia	Pyrinomonadales	Pyrinomonadaceae	Pyrinomonas
ASV_16S_1501	Bacteria	Cyanobacteria	Vampirivibrionia	Obscuribacterales	Obscuribacteraceae	NA
ASV_16S_1504	Bacteria	Proteobacteria	Gammaproteobacteria	NA	NA	NA
ASV_16S_1505	Bacteria	Proteobacteria	Gammaproteobacteria	Burkholderiales	Comamonadaceae	NA
ASV_16S_1506	Bacteria	Proteobacteria	Gammaproteobacteria	Burkholderiales	Nitrosomonadaceae	oc32
ASV_16S_1507	Bacteria	Proteobacteria	NA	NA	NA	NA
ASV_16S_1508	Bacteria	Proteobacteria	Gammaproteobacteria	Pseudomonadales	Pseudomonadaceae	Pseudomonas
ASV_16S_1509	Bacteria	NA	NA	NA	NA	NA
ASV_16S_1510	Bacteria	Proteobacteria	Gammaproteobacteria	Pseudomonadales	Pseudomonadaceae	Pseudomonas
ASV_16S_1511	Bacteria	Proteobacteria	Gammaproteobacteria	Legionellales	Legionellaceae	Legionella
ASV_16S_1512	Bacteria	Proteobacteria	Gammaproteobacteria	Burkholderiales	Nitrosomonadaceae	oc32
ASV_16S_1513	Bacteria	Actinobacteriota	Thermoleophilia	Gaiellales	NA	NA
ASV_16S_1514	Bacteria	Proteobacteria	Alphaproteobacteria	Sphingomonadales	Sphingomonadaceae	NA
ASV_16S_1515	Bacteria	Acidobacteriota	Acidobacteriae	NA	NA	NA
ASV_16S_1516	Bacteria	Planctomycetota	Planctomycetes	Planctomycetales	Schlesneriaceae	Planctopirus
ASV_16S_1517	Bacteria	Proteobacteria	Alphaproteobacteria	Sphingomonadales	Sphingomonadaceae	NA
ASV_16S_1518	Bacteria	Proteobacteria	Gammaproteobacteria	Pseudomonadales	Pseudomonadaceae	NA
ASV_16S_1519	Bacteria	Proteobacteria	Alphaproteobacteria	Sphingomonadales	Sphingomonadaceae	Sphingobium
ASV_16S_1520	Bacteria	Firmicutes	Clostridia	Clostridiales	Clostridiaceae	NA
ASV_16S_1521	Bacteria	NA	NA	NA	NA	NA
ASV_16S_1522	Bacteria	Proteobacteria	Gammaproteobacteria	Burkholderiales	Nitrosomonadaceae	MND1
ASV_16S_1526	Bacteria	Proteobacteria	Alphaproteobacteria	Caulobacterales	Caulobacteraceae	NA
ASV_16S_1527	Bacteria	Proteobacteria	Alphaproteobacteria	Caulobacterales	Caulobacteraceae	NA
ASV_16S_1528	Bacteria	NA	NA	NA	NA	NA
ASV_16S_1529	Bacteria	Proteobacteria	Alphaproteobacteria	Acetobacterales	Acetobacteraceae	NA
ASV_16S_1530	Bacteria	Deinococcota	Deinococci	Thermales	Thermaceae	NA
ASV_16S_1532	Bacteria	Proteobacteria	Alphaproteobacteria	Rhizobiales	Xanthobacteraceae	Xanthobacter
ASV_16S_1533	Bacteria	Proteobacteria	Gammaproteobacteria	Burkholderiales	Comamonadaceae	Aquabacterium
ASV_16S_1534	Bacteria	Acidobacteriota	Acidobacteriae	Bryobacterales	Bryobacteraceae	Bryobacter
ASV_16S_1536	Bacteria	Proteobacteria	Alphaproteobacteria	Sphingomonadales	Sphingomonadaceae	NA
ASV_16S_1538	Bacteria	Proteobacteria	Gammaproteobacteria	Burkholderiales	Rhodocyclaceae	NA
ASV_16S_1539	Bacteria	Proteobacteria	Gammaproteobacteria	Xanthomonadales	Xanthomonadaceae	Pseudoxanthomonas
ASV_16S_1542	Bacteria	Proteobacteria	Gammaproteobacteria	Burkholderiales	Comamonadaceae	NA
ASV_16S_1543	Bacteria	Proteobacteria	Gammaproteobacteria	Burkholderiales	Comamonadaceae	Pseudacidovorax
ASV_16S_1545	Bacteria	Desulfobacterota	Desulfovibrionia	Desulfovibrionales	Desulfovibrionaceae	Desulfovibrio
ASV_16S_1556	Bacteria	Proteobacteria	Gammaproteobacteria	Pseudomonadales	Pseudomonadaceae	Pseudomonas
ASV_16S_1557	Bacteria	Proteobacteria	Gammaproteobacteria	Burkholderiales	Comamonadaceae	NA
ASV_16S_1558	Bacteria	Proteobacteria	Gammaproteobacteria	Enterobacterales	Enterobacteriaceae	Klebsiella
ASV_16S_1559	Bacteria	Proteobacteria	Alphaproteobacteria	Paracaedibacterales	Paracaedibacteraceae	Candidatus Paracaedibacter
ASV_16S_1560	Bacteria	Bacteroidota	Bacteroidia	Chitinophagales	Chitinophagaceae	NA
ASV_16S_1561	Bacteria	Planctomycetota	Planctomycetes	Gemmatales	Gemmataceae	Fimbriiglobus
ASV_16S_1562	Bacteria	Proteobacteria	Gammaproteobacteria	Enterobacterales	NA	NA
ASV_16S_1568	Bacteria	Proteobacteria	Alphaproteobacteria	Rhodobacterales	Rhodobacteraceae	Rubellimicrobium
ASV_16S_1569	Bacteria	Proteobacteria	NA	NA	NA	NA
ASV_16S_1573	Bacteria	Cyanobacteria	Cyanobacteriia	Chloroplast	NA	NA
ASV_16S_1574	Bacteria	Firmicutes	Bacilli	Bacillales	Bacillaceae	NA
ASV_16S_1578	Bacteria	NA	NA	NA	NA	NA
ASV_16S_1579	Bacteria	NA	NA	NA	NA	NA
ASV_16S_1580	Bacteria	Proteobacteria	Alphaproteobacteria	Paracaedibacterales	Paracaedibacteraceae	Candidatus Finniella
ASV_16S_1581	Bacteria	Gemmatimonadota	Gemmatimonadetes	Gemmatimonadales	Gemmatimonadaceae	NA
ASV_16S_1582	Bacteria	Actinobacteriota	Thermoleophilia	Gaiellales	Gaiellaceae	Gaiella
ASV_16S_1583	Bacteria	Proteobacteria	Gammaproteobacteria	Burkholderiales	Comamonadaceae	NA
ASV_16S_1585	Bacteria	Proteobacteria	Alphaproteobacteria	Rhizobiales	Rhizobiales Incertae Sedis	Phreatobacter
ASV_16S_1587	Bacteria	Deinococcota	Deinococci	Thermales	Thermaceae	Thermus
ASV_16S_1588	Bacteria	NA	NA	NA	NA	NA
ASV_16S_1589	Bacteria	Actinobacteriota	Actinobacteria	Micrococcales	Micrococcaceae	Rothia
ASV_16S_1590	Bacteria	Cyanobacteria	Cyanobacteriia	NA	NA	NA
ASV_16S_1591	Bacteria	Proteobacteria	Alphaproteobacteria	Acetobacterales	Acetobacteraceae	NA
ASV_16S_1592	Bacteria	Proteobacteria	Alphaproteobacteria	NA	NA	NA
ASV_16S_1594	Bacteria	Actinobacteriota	Actinobacteria	Corynebacteriales	Corynebacteriaceae	Corynebacterium
ASV_16S_1595	Bacteria	Bdellovibrionota	Oligoflexia	0319-6G20	NA	NA
ASV_16S_1596	Bacteria	Proteobacteria	Alphaproteobacteria	NA	NA	NA
ASV_16S_1597	Bacteria	Proteobacteria	Gammaproteobacteria	Burkholderiales	Rhodocyclaceae	NA
ASV_16S_1598	Bacteria	Proteobacteria	Alphaproteobacteria	Sphingomonadales	Sphingomonadaceae	NA
ASV_16S_1599	Bacteria	Proteobacteria	Alphaproteobacteria	Sphingomonadales	Sphingomonadaceae	NA
ASV_16S_1600	Bacteria	Chloroflexi	KD4-96	NA	NA	NA
ASV_16S_1601	Bacteria	Proteobacteria	Alphaproteobacteria	Sphingomonadales	Sphingomonadaceae	NA
ASV_16S_1602	Bacteria	MBNT15	NA	NA	NA	NA
ASV_16S_1606	Bacteria	Bacteroidota	Bacteroidia	Flavobacteriales	Weeksellaceae	Cloacibacterium
ASV_16S_1607	Bacteria	Proteobacteria	Gammaproteobacteria	Burkholderiales	Rhodocyclaceae	NA
ASV_16S_1608	Bacteria	Planctomycetota	Phycisphaerae	Phycisphaerales	Phycisphaeraceae	SM1A02
ASV_16S_1609	Bacteria	NA	NA	NA	NA	NA
ASV_16S_1610	Bacteria	Proteobacteria	Gammaproteobacteria	NA	NA	NA
ASV_16S_1613	Bacteria	Proteobacteria	Alphaproteobacteria	Azospirillales	Azospirillaceae	Azospirillum
ASV_16S_1614	Bacteria	Planctomycetota	Planctomycetes	Gemmatales	Gemmataceae	Gemmata
ASV_16S_1615	Bacteria	Firmicutes	Symbiobacteriia	Symbiobacteriales	NA	NA
ASV_16S_1616	Bacteria	Proteobacteria	Alphaproteobacteria	Acetobacterales	Acetobacteraceae	NA
ASV_16S_1617	Bacteria	Cyanobacteria	Cyanobacteriia	Chloroplast	NA	NA
ASV_16S_1619	Bacteria	Proteobacteria	Alphaproteobacteria	Sphingomonadales	Sphingomonadaceae	NA
ASV_16S_1620	Bacteria	Planctomycetota	Planctomycetes	Gemmatales	Gemmataceae	Gemmata
ASV_16S_1628	Bacteria	Proteobacteria	Gammaproteobacteria	Enterobacterales	NA	NA
ASV_16S_1629	Bacteria	Proteobacteria	Alphaproteobacteria	Rhizobiales	Beijerinckiaceae	Bosea
ASV_16S_1632	Bacteria	Proteobacteria	Alphaproteobacteria	Acetobacterales	Acetobacteraceae	Rhodovarius
ASV_16S_1636	Bacteria	Cyanobacteria	Cyanobacteriia	Chloroplast	NA	NA
ASV_16S_1639	Bacteria	Proteobacteria	Gammaproteobacteria	Pseudomonadales	Moraxellaceae	Acinetobacter
ASV_16S_1645	Bacteria	Proteobacteria	NA	NA	NA	NA
ASV_16S_1646	Bacteria	Proteobacteria	Gammaproteobacteria	Burkholderiales	Comamonadaceae	NA
ASV_16S_1647	Bacteria	Proteobacteria	Alphaproteobacteria	Sphingomonadales	Sphingomonadaceae	NA
ASV_16S_1648	Bacteria	Bacteroidota	Bacteroidia	Cytophagales	Microscillaceae	NA
ASV_16S_1649	Bacteria	Planctomycetota	Planctomycetes	Gemmatales	Gemmataceae	Gemmata
ASV_16S_1650	Bacteria	Proteobacteria	Gammaproteobacteria	Enterobacterales	Enterobacteriaceae	NA
ASV_16S_1653	Bacteria	Cyanobacteria	Cyanobacteriia	Chloroplast	NA	NA
ASV_16S_1654	Bacteria	Proteobacteria	Alphaproteobacteria	Rhizobiales	Beijerinckiaceae	Methylobacterium-Methylorubrum
ASV_16S_1655	Bacteria	WPS-2	NA	NA	NA	NA
ASV_16S_1659	Bacteria	Proteobacteria	Alphaproteobacteria	Sphingomonadales	Sphingomonadaceae	NA
ASV_16S_1660	Bacteria	Firmicutes	Bacilli	Paenibacillales	Paenibacillaceae	Paenibacillus
ASV_16S_1661	Bacteria	Bacteroidota	Bacteroidia	Flavobacteriales	Weeksellaceae	NA
ASV_16S_1662	Bacteria	Proteobacteria	Alphaproteobacteria	Acetobacterales	Acetobacteraceae	NA
ASV_16S_1666	Bacteria	Proteobacteria	Gammaproteobacteria	Burkholderiales	NA	NA
ASV_16S_1667	Bacteria	Proteobacteria	Alphaproteobacteria	Rhizobiales	Rhizobiales Incertae Sedis	Phreatobacter
ASV_16S_1668	Bacteria	Chloroflexi	KD4-96	NA	NA	NA
ASV_16S_1672	Bacteria	NA	NA	NA	NA	NA
ASV_16S_1673	Bacteria	Proteobacteria	Alphaproteobacteria	Reyranellales	Reyranellaceae	Reyranella
ASV_16S_1674	Bacteria	Proteobacteria	Alphaproteobacteria	Sphingomonadales	Sphingomonadaceae	Sphingomonas
ASV_16S_1675	Bacteria	Proteobacteria	Gammaproteobacteria	Burkholderiales	Comamonadaceae	Curvibacter
ASV_16S_1678	Bacteria	Proteobacteria	Alphaproteobacteria	Sphingomonadales	Sphingomonadaceae	NA
ASV_16S_1679	Bacteria	Planctomycetota	Planctomycetes	Gemmatales	Gemmataceae	Gemmata
ASV_16S_1680	Bacteria	Planctomycetota	Planctomycetes	Gemmatales	Gemmataceae	Gemmata
ASV_16S_1681	Bacteria	Proteobacteria	Alphaproteobacteria	NA	NA	NA
ASV_16S_1683	Bacteria	Proteobacteria	Gammaproteobacteria	Burkholderiales	Comamonadaceae	NA
ASV_16S_1684	Bacteria	Bacteroidota	Bacteroidia	Cytophagales	Cytophagaceae	Sporocytophaga
ASV_16S_1685	Bacteria	Bdellovibrionota	Oligoflexia	0319-6G20	NA	NA
ASV_16S_1686	Bacteria	Proteobacteria	Alphaproteobacteria	Sphingomonadales	Sphingomonadaceae	NA
ASV_16S_1687	Bacteria	Proteobacteria	Alphaproteobacteria	Rhizobiales	Hyphomicrobiaceae	Hyphomicrobium
ASV_16S_1688	Bacteria	Planctomycetota	Planctomycetes	Pirellulales	Pirellulaceae	NA
ASV_16S_1689	Bacteria	Proteobacteria	Gammaproteobacteria	Pseudomonadales	Pseudomonadaceae	NA
ASV_16S_1690	Bacteria	Proteobacteria	Gammaproteobacteria	Pseudomonadales	Pseudomonadaceae	Pseudomonas
ASV_16S_1691	Bacteria	Proteobacteria	Gammaproteobacteria	Beggiatoales	Beggiatoaceae	NA
ASV_16S_1692	Bacteria	Bacteroidota	Bacteroidia	Sphingobacteriales	Sphingobacteriaceae	Sphingobacterium
ASV_16S_1693	Bacteria	Proteobacteria	Gammaproteobacteria	Burkholderiales	Rhodocyclaceae	NA
ASV_16S_1694	Bacteria	Verrucomicrobiota	Verrucomicrobiae	Verrucomicrobiales	Verrucomicrobiaceae	Prosthecobacter
ASV_16S_1695	Bacteria	NA	NA	NA	NA	NA
ASV_16S_1696	Bacteria	Planctomycetota	Planctomycetes	NA	NA	NA
ASV_16S_1697	Bacteria	Proteobacteria	Alphaproteobacteria	Reyranellales	Reyranellaceae	Reyranella
ASV_16S_1698	Bacteria	Actinobacteriota	Actinobacteria	Corynebacteriales	Mycobacteriaceae	Mycobacterium
ASV_16S_1699	Bacteria	Proteobacteria	Alphaproteobacteria	Reyranellales	Reyranellaceae	Reyranella
ASV_16S_1700	Bacteria	NA	NA	NA	NA	NA
ASV_16S_1701	Bacteria	Proteobacteria	Alphaproteobacteria	Sphingomonadales	Sphingomonadaceae	NA
ASV_16S_1702	Bacteria	Proteobacteria	Alphaproteobacteria	Sphingomonadales	Sphingomonadaceae	NA
ASV_16S_1703	Bacteria	Proteobacteria	Alphaproteobacteria	Sphingomonadales	Sphingomonadaceae	Sphingobium
ASV_16S_1704	Bacteria	Cyanobacteria	Cyanobacteriia	Chloroplast	NA	NA
ASV_16S_1709	Bacteria	Proteobacteria	Alphaproteobacteria	Sphingomonadales	Sphingomonadaceae	NA
ASV_16S_1710	Bacteria	Proteobacteria	Alphaproteobacteria	NA	NA	NA
ASV_16S_1711	Bacteria	Proteobacteria	Alphaproteobacteria	Rhizobiales	Beijerinckiaceae	NA
ASV_16S_1712	Bacteria	Acidobacteriota	Acidobacteriae	NA	NA	NA
ASV_16S_1713	Bacteria	NA	NA	NA	NA	NA
ASV_16S_1714	Bacteria	Proteobacteria	NA	NA	NA	NA
ASV_16S_1715	Bacteria	Proteobacteria	Alphaproteobacteria	Azospirillales	Azospirillaceae	Azospirillum
ASV_16S_1716	Bacteria	NA	NA	NA	NA	NA
ASV_16S_1717	Bacteria	Proteobacteria	Gammaproteobacteria	Xanthomonadales	Xanthomonadaceae	NA
ASV_16S_1718	Bacteria	Proteobacteria	Gammaproteobacteria	NA	NA	NA
ASV_16S_1720	Bacteria	Proteobacteria	Alphaproteobacteria	NA	NA	NA
ASV_16S_1721	Bacteria	Proteobacteria	Gammaproteobacteria	Burkholderiales	Comamonadaceae	NA
ASV_16S_1722	Bacteria	Proteobacteria	Alphaproteobacteria	Rhizobiales	Xanthobacteraceae	NA
ASV_16S_1723	Bacteria	Proteobacteria	Alphaproteobacteria	Reyranellales	Reyranellaceae	Reyranella
ASV_16S_1724	Bacteria	Cyanobacteria	Vampirivibrionia	Obscuribacterales	Obscuribacteraceae	NA
ASV_16S_1728	Bacteria	Proteobacteria	Alphaproteobacteria	Sphingomonadales	Sphingomonadaceae	NA
ASV_16S_1730	Bacteria	Proteobacteria	Alphaproteobacteria	Rhizobiales	Xanthobacteraceae	NA
ASV_16S_1731	Bacteria	NA	NA	NA	NA	NA
ASV_16S_1732	Bacteria	Bacteroidota	Kapabacteria	Kapabacteriales	NA	NA
ASV_16S_1734	Bacteria	Bacteroidota	Bacteroidia	Flavobacteriales	Weeksellaceae	NA
ASV_16S_1735	Bacteria	Proteobacteria	Alphaproteobacteria	Rhizobiales	Beijerinckiaceae	NA
ASV_16S_1736	Bacteria	Proteobacteria	Alphaproteobacteria	Rhizobiales	Beijerinckiaceae	Bosea
ASV_16S_1748	Bacteria	Dependentiae	Babeliae	Babeliales	Vermiphilaceae	NA
ASV_16S_1754	Bacteria	NA	NA	NA	NA	NA
ASV_16S_1755	Bacteria	Bdellovibrionota	Bdellovibrionia	Bdellovibrionales	Bdellovibrionaceae	Bdellovibrio
ASV_16S_1757	Bacteria	Bacteroidota	Bacteroidia	Chitinophagales	Chitinophagaceae	NA
ASV_16S_1758	Bacteria	Proteobacteria	Alphaproteobacteria	Rhizobiales	Xanthobacteraceae	NA
ASV_16S_1759	Bacteria	Proteobacteria	Alphaproteobacteria	Sphingomonadales	Sphingomonadaceae	NA
ASV_16S_1760	Bacteria	Proteobacteria	Alphaproteobacteria	Sphingomonadales	Sphingomonadaceae	Sphingomonas
ASV_16S_1761	Bacteria	Bacteroidota	Bacteroidia	Sphingobacteriales	Sphingobacteriaceae	NA
ASV_16S_1762	Bacteria	Bacteroidota	Bacteroidia	Chitinophagales	Chitinophagaceae	NA
ASV_16S_1763	Bacteria	Acidobacteriota	Vicinamibacteria	Vicinamibacterales	Vicinamibacteraceae	Vicinamibacter
ASV_16S_1764	Bacteria	Proteobacteria	Gammaproteobacteria	Enterobacterales	Enterobacteriaceae	Raoultella
ASV_16S_1765	Bacteria	NA	NA	NA	NA	NA
ASV_16S_1768	Bacteria	Proteobacteria	Alphaproteobacteria	NA	NA	NA
ASV_16S_1770	Bacteria	Actinobacteriota	Actinobacteria	Corynebacteriales	Mycobacteriaceae	Mycobacterium
ASV_16S_1771	Bacteria	Proteobacteria	Alphaproteobacteria	Rhizobiales	Rhizobiaceae	Allorhizobium-Neorhizobium-Pararhizobium-Rhizobium
ASV_16S_1774	Bacteria	Cyanobacteria	Cyanobacteriia	Chloroplast	NA	NA
ASV_16S_1777	Bacteria	Proteobacteria	Gammaproteobacteria	Burkholderiales	Comamonadaceae	NA
ASV_16S_1778	Bacteria	Proteobacteria	Gammaproteobacteria	Acidiferrobacterales	Acidiferrobacteraceae	NA
ASV_16S_1779	Bacteria	Proteobacteria	NA	NA	NA	NA
ASV_16S_1780	Bacteria	Proteobacteria	Alphaproteobacteria	Sphingomonadales	Sphingomonadaceae	Novosphingobium
ASV_16S_1781	Bacteria	Proteobacteria	Alphaproteobacteria	Sphingomonadales	Sphingomonadaceae	NA
ASV_16S_1782	Bacteria	Dependentiae	Babeliae	Babeliales	Vermiphilaceae	NA
ASV_16S_1783	Bacteria	Dependentiae	Babeliae	Babeliales	NA	NA
ASV_16S_1792	Bacteria	Proteobacteria	Alphaproteobacteria	Sphingomonadales	Sphingomonadaceae	Sphingorhabdus
ASV_16S_1793	Bacteria	Bdellovibrionota	Oligoflexia	Oligoflexales	Oligoflexaceae	Oligoflexus
ASV_16S_1794	Bacteria	Proteobacteria	Alphaproteobacteria	Rickettsiales	Rickettsiaceae	NA
ASV_16S_1795	Bacteria	Firmicutes	Bacilli	Lactobacillales	Lactobacillaceae	Lactobacillus
ASV_16S_1796	Bacteria	NA	NA	NA	NA	NA
ASV_16S_1797	Bacteria	Bacteroidota	Bacteroidia	Chitinophagales	Chitinophagaceae	NA
ASV_16S_1798	Bacteria	Acidobacteriota	Vicinamibacteria	Vicinamibacterales	Vicinamibacteraceae	NA
ASV_16S_1799	Bacteria	Proteobacteria	Alphaproteobacteria	NA	NA	NA
ASV_16S_1800	Bacteria	Proteobacteria	Alphaproteobacteria	Rhizobiales	Pleomorphomonadaceae	NA
ASV_16S_1804	Bacteria	Proteobacteria	Alphaproteobacteria	Paracaedibacterales	Paracaedibacteraceae	Candidatus Finniella
ASV_16S_1805	Bacteria	Planctomycetota	Planctomycetes	Pirellulales	Pirellulaceae	NA
ASV_16S_1806	Bacteria	Proteobacteria	Gammaproteobacteria	Burkholderiales	Nitrosomonadaceae	DSSD61
ASV_16S_1807	Bacteria	NA	NA	NA	NA	NA
ASV_16S_1808	Bacteria	Proteobacteria	Alphaproteobacteria	Sphingomonadales	Sphingomonadaceae	NA
ASV_16S_1811	Bacteria	Proteobacteria	Gammaproteobacteria	Xanthomonadales	NA	NA
ASV_16S_1812	Bacteria	Proteobacteria	Gammaproteobacteria	Burkholderiales	Comamonadaceae	Simplicispira
ASV_16S_1813	Bacteria	Proteobacteria	Gammaproteobacteria	Enterobacterales	Pasteurellaceae	Haemophilus
ASV_16S_1814	Bacteria	Proteobacteria	Gammaproteobacteria	Burkholderiales	Sutterellaceae	NA
ASV_16S_1815	Bacteria	Dependentiae	Babeliae	Babeliales	Vermiphilaceae	NA
ASV_16S_1816	Bacteria	Proteobacteria	Alphaproteobacteria	Sphingomonadales	Sphingomonadaceae	NA
ASV_16S_1817	Bacteria	Proteobacteria	Alphaproteobacteria	Caulobacterales	Caulobacteraceae	Phenylobacterium
ASV_16S_1818	Bacteria	Proteobacteria	Gammaproteobacteria	Burkholderiales	NA	NA
ASV_16S_1819	Bacteria	Proteobacteria	Gammaproteobacteria	Burkholderiales	Comamonadaceae	Curvibacter
ASV_16S_1820	Bacteria	Proteobacteria	Gammaproteobacteria	Burkholderiales	Comamonadaceae	NA
ASV_16S_1821	Bacteria	Proteobacteria	Alphaproteobacteria	Rhizobiales	Xanthobacteraceae	NA
ASV_16S_1822	Bacteria	Proteobacteria	Alphaproteobacteria	Sphingomonadales	Sphingomonadaceae	NA
ASV_16S_1823	Bacteria	NA	NA	NA	NA	NA
ASV_16S_1824	Bacteria	Proteobacteria	Gammaproteobacteria	Beggiatoales	Beggiatoaceae	NA
ASV_16S_1825	Bacteria	Proteobacteria	Alphaproteobacteria	Rhizobiales	Beijerinckiaceae	Bosea
ASV_16S_1826	Bacteria	NA	NA	NA	NA	NA
ASV_16S_1827	Bacteria	Firmicutes	Bacilli	Lactobacillales	Lactobacillaceae	Lactobacillus
ASV_16S_1828	Bacteria	Proteobacteria	Alphaproteobacteria	Rhizobiales	Hyphomicrobiaceae	NA
ASV_16S_1830	Bacteria	Proteobacteria	Alphaproteobacteria	Rhizobiales	Xanthobacteraceae	NA
ASV_16S_1831	Bacteria	Proteobacteria	Gammaproteobacteria	NA	NA	NA
ASV_16S_1832	Bacteria	Firmicutes	Negativicutes	Veillonellales-Selenomonadales	Sporomusaceae	NA
ASV_16S_1833	Bacteria	Acidobacteriota	Acidobacteriae	Paludibaculum	NA	NA
ASV_16S_1834	Bacteria	Acidobacteriota	Vicinamibacteria	Vicinamibacterales	NA	NA
ASV_16S_1835	Bacteria	MBNT15	NA	NA	NA	NA
ASV_16S_1836	Bacteria	NA	NA	NA	NA	NA
ASV_16S_1837	Bacteria	Proteobacteria	Alphaproteobacteria	Acetobacterales	NA	NA
ASV_16S_1838	Bacteria	NA	NA	NA	NA	NA
ASV_16S_1839	Bacteria	Proteobacteria	Alphaproteobacteria	Sphingomonadales	Sphingomonadaceae	Novosphingobium
ASV_16S_1840	Bacteria	Proteobacteria	Gammaproteobacteria	Burkholderiales	NA	NA
ASV_16S_1841	Bacteria	Cyanobacteria	Vampirivibrionia	Obscuribacterales	Obscuribacteraceae	NA
ASV_16S_1842	Bacteria	Proteobacteria	Alphaproteobacteria	Sphingomonadales	Sphingomonadaceae	NA
ASV_16S_1844	Bacteria	Proteobacteria	Alphaproteobacteria	NA	NA	NA
ASV_16S_1845	Bacteria	Bacteroidota	Bacteroidia	NA	NA	NA
ASV_16S_1846	Bacteria	Bacteroidota	Bacteroidia	Chitinophagales	Chitinophagaceae	NA
ASV_16S_1847	Bacteria	NA	NA	NA	NA	NA
ASV_16S_1848	Bacteria	Bacteroidota	Bacteroidia	Chitinophagales	Chitinophagaceae	NA
ASV_16S_1849	Bacteria	Proteobacteria	Alphaproteobacteria	Rickettsiales	Rickettsiaceae	Candidatus Megaira
ASV_16S_1850	Bacteria	Proteobacteria	Alphaproteobacteria	Sphingomonadales	Sphingomonadaceae	NA
ASV_16S_1851	Bacteria	Proteobacteria	Gammaproteobacteria	Burkholderiales	Sutterellaceae	NA
ASV_16S_1853	Bacteria	Proteobacteria	Alphaproteobacteria	Azospirillales	Azospirillaceae	Azospirillum
ASV_16S_1854	Bacteria	Proteobacteria	Gammaproteobacteria	Burkholderiales	Comamonadaceae	NA
ASV_16S_1855	Bacteria	Proteobacteria	Alphaproteobacteria	Sphingomonadales	Sphingomonadaceae	Novosphingobium
ASV_16S_1856	Bacteria	Proteobacteria	Gammaproteobacteria	Burkholderiales	Comamonadaceae	NA
ASV_16S_1857	Bacteria	Proteobacteria	Gammaproteobacteria	NA	NA	NA
ASV_16S_1859	Bacteria	Proteobacteria	Alphaproteobacteria	Rickettsiales	SM2D12	NA
ASV_16S_1860	Bacteria	Proteobacteria	Gammaproteobacteria	Pseudomonadales	Pseudomonadaceae	NA
ASV_16S_1861	Bacteria	Proteobacteria	Gammaproteobacteria	Enterobacterales	NA	NA
ASV_16S_1862	Bacteria	Proteobacteria	Gammaproteobacteria	Enterobacterales	NA	NA
ASV_16S_1870	Bacteria	Proteobacteria	Gammaproteobacteria	Pseudomonadales	Moraxellaceae	Acinetobacter
ASV_16S_1872	Bacteria	Proteobacteria	Alphaproteobacteria	Acetobacterales	Acetobacteraceae	Roseococcus
ASV_16S_1873	Bacteria	Dependentiae	Babeliae	Babeliales	Vermiphilaceae	NA
ASV_16S_1874	Bacteria	Proteobacteria	Alphaproteobacteria	Rhizobiales	Xanthobacteraceae	Aquabacter
ASV_16S_1889	Bacteria	Planctomycetota	Planctomycetes	Gemmatales	Gemmataceae	Gemmata
ASV_16S_1900	Bacteria	Proteobacteria	Gammaproteobacteria	Xanthomonadales	Xanthomonadaceae	Lysobacter
ASV_16S_1901	Bacteria	Proteobacteria	Gammaproteobacteria	Enterobacterales	Enterobacteriaceae	Klebsiella
ASV_16S_1902	Bacteria	NA	NA	NA	NA	NA
ASV_16S_1903	Bacteria	Proteobacteria	Alphaproteobacteria	Rhizobiales	Xanthobacteraceae	NA
ASV_16S_1904	Bacteria	Proteobacteria	Gammaproteobacteria	NA	NA	NA
ASV_16S_1905	Bacteria	Bacteroidota	Bacteroidia	Chitinophagales	Chitinophagaceae	Flavisolibacter
ASV_16S_1907	Bacteria	Proteobacteria	Gammaproteobacteria	NA	NA	NA
ASV_16S_1908	Bacteria	Proteobacteria	Alphaproteobacteria	NA	NA	NA
ASV_16S_1915	Bacteria	Proteobacteria	Alphaproteobacteria	Sphingomonadales	Sphingomonadaceae	NA
ASV_16S_1916	Bacteria	Firmicutes	Bacilli	Staphylococcales	Staphylococcaceae	Staphylococcus
ASV_16S_1917	Bacteria	Deinococcota	Deinococci	Thermales	Thermaceae	Thermus
ASV_16S_1924	Bacteria	NA	NA	NA	NA	NA
ASV_16S_1925	Bacteria	NA	NA	NA	NA	NA
ASV_16S_1926	Bacteria	Firmicutes	Bacilli	Bacillales	Bacillaceae	Bacillus
ASV_16S_1927	Bacteria	Proteobacteria	Gammaproteobacteria	Steroidobacterales	Steroidobacteraceae	NA
ASV_16S_1928	Bacteria	Proteobacteria	Gammaproteobacteria	Burkholderiales	Comamonadaceae	Pseudacidovorax
ASV_16S_1933	Bacteria	Proteobacteria	Alphaproteobacteria	Rhizobiales	Rhizobiales Incertae Sedis	Phreatobacter
ASV_16S_1934	Bacteria	NA	NA	NA	NA	NA
ASV_16S_1935	Bacteria	Proteobacteria	Gammaproteobacteria	Burkholderiales	Comamonadaceae	NA
ASV_16S_1936	Bacteria	Proteobacteria	Gammaproteobacteria	Burkholderiales	Hydrogenophilaceae	NA
ASV_16S_1937	Bacteria	Proteobacteria	Gammaproteobacteria	Xanthomonadales	Xanthomonadaceae	NA
ASV_16S_1941	Bacteria	Proteobacteria	Alphaproteobacteria	Rhizobiales	Xanthobacteraceae	NA
ASV_16S_1942	Bacteria	Gemmatimonadota	Gemmatimonadetes	Gemmatimonadales	Gemmatimonadaceae	NA
ASV_16S_1943	Bacteria	Proteobacteria	Gammaproteobacteria	Burkholderiales	Burkholderiaceae	Cupriavidus
ASV_16S_1944	Bacteria	NA	NA	NA	NA	NA
ASV_16S_1945	Bacteria	NA	NA	NA	NA	NA
ASV_16S_1946	Bacteria	Proteobacteria	Alphaproteobacteria	Rhizobiales	Xanthobacteraceae	NA
ASV_16S_1947	Bacteria	NA	NA	NA	NA	NA
ASV_16S_1950	Bacteria	Proteobacteria	Gammaproteobacteria	Pseudomonadales	Moraxellaceae	Acinetobacter
ASV_16S_1951	Bacteria	Proteobacteria	Alphaproteobacteria	Acetobacterales	Acetobacteraceae	Craurococcus-Caldovatus
ASV_16S_1952	Bacteria	Bacteroidota	Bacteroidia	Flavobacteriales	Weeksellaceae	Chryseobacterium
ASV_16S_1953	Bacteria	Proteobacteria	Alphaproteobacteria	Sphingomonadales	Sphingomonadaceae	NA
ASV_16S_1954	Bacteria	Acidobacteriota	Blastocatellia	Pyrinomonadales	Pyrinomonadaceae	Pyrinomonas
ASV_16S_1955	Bacteria	NA	NA	NA	NA	NA
ASV_16S_1956	Bacteria	Proteobacteria	Alphaproteobacteria	Sphingomonadales	Sphingomonadaceae	NA
ASV_16S_1957	Bacteria	Proteobacteria	NA	NA	NA	NA
ASV_16S_1958	Bacteria	Proteobacteria	Gammaproteobacteria	Burkholderiales	NA	NA
ASV_16S_1959	Bacteria	Bacteroidota	Bacteroidia	NA	NA	NA
ASV_16S_1960	Bacteria	Proteobacteria	Gammaproteobacteria	Pseudomonadales	Pseudomonadaceae	Pseudomonas
ASV_16S_1961	Bacteria	Proteobacteria	Gammaproteobacteria	Burkholderiales	NA	NA
ASV_16S_1962	Bacteria	Proteobacteria	Alphaproteobacteria	NA	NA	NA
ASV_16S_1963	Bacteria	Bacteroidota	Bacteroidia	Chitinophagales	Chitinophagaceae	Lacibacter
ASV_16S_1964	Bacteria	Proteobacteria	Alphaproteobacteria	Rhodobacterales	Rhodobacteraceae	NA
ASV_16S_1965	Bacteria	NA	NA	NA	NA	NA
ASV_16S_1966	Bacteria	Proteobacteria	Alphaproteobacteria	Reyranellales	Reyranellaceae	Reyranella
ASV_16S_1967	Bacteria	Proteobacteria	Alphaproteobacteria	Paracaedibacterales	Paracaedibacteraceae	Candidatus Paracaedibacter
ASV_16S_1968	Bacteria	Proteobacteria	Alphaproteobacteria	Sphingomonadales	Sphingomonadaceae	Sphingomonas
ASV_16S_1969	Bacteria	Bdellovibrionota	Bdellovibrionia	Bdellovibrionales	Bdellovibrionaceae	Bdellovibrio
ASV_16S_1970	Bacteria	Proteobacteria	Gammaproteobacteria	Pseudomonadales	Pseudomonadaceae	Pseudomonas
ASV_16S_1971	Bacteria	Proteobacteria	Gammaproteobacteria	Burkholderiales	Alcaligenaceae	NA
ASV_16S_1972	Bacteria	Proteobacteria	Alphaproteobacteria	Sphingomonadales	Sphingomonadaceae	NA
ASV_16S_1973	Bacteria	NA	NA	NA	NA	NA
ASV_16S_1974	Bacteria	Proteobacteria	Alphaproteobacteria	Sphingomonadales	Sphingomonadaceae	NA
ASV_16S_1975	Bacteria	NA	NA	NA	NA	NA
ASV_16S_1976	Bacteria	Proteobacteria	Alphaproteobacteria	Sphingomonadales	Sphingomonadaceae	Stakelama
ASV_16S_1977	Bacteria	Proteobacteria	Gammaproteobacteria	Salinisphaerales	Solimonadaceae	Nevskia
ASV_16S_1978	Bacteria	Proteobacteria	Alphaproteobacteria	Sphingomonadales	Sphingomonadaceae	NA
ASV_16S_1979	Bacteria	Proteobacteria	Gammaproteobacteria	Burkholderiales	NA	NA
ASV_16S_1980	Bacteria	NA	NA	NA	NA	NA
ASV_16S_1981	Bacteria	NA	NA	NA	NA	NA
ASV_16S_1982	Bacteria	Acidobacteriota	Acidobacteriae	NA	NA	NA
ASV_16S_1983	Bacteria	Proteobacteria	Alphaproteobacteria	Sphingomonadales	Sphingomonadaceae	Sphingobium
ASV_16S_1984	Bacteria	Acidobacteriota	Acidobacteriae	Paludibaculum	NA	NA
ASV_16S_1985	Bacteria	Proteobacteria	Alphaproteobacteria	Sphingomonadales	Sphingomonadaceae	NA
ASV_16S_1990	Bacteria	Proteobacteria	Gammaproteobacteria	Burkholderiales	Comamonadaceae	NA
ASV_16S_1991	Bacteria	Proteobacteria	Alphaproteobacteria	Rhizobiales	Beijerinckiaceae	NA
ASV_16S_1992	Bacteria	Proteobacteria	Alphaproteobacteria	Azospirillales	Azospirillaceae	Azospirillum
ASV_16S_1993	Bacteria	Proteobacteria	Alphaproteobacteria	Reyranellales	Reyranellaceae	Reyranella
ASV_16S_1994	Bacteria	Proteobacteria	Alphaproteobacteria	Reyranellales	Reyranellaceae	Reyranella
ASV_16S_1995	Bacteria	Proteobacteria	Alphaproteobacteria	NA	NA	NA
ASV_16S_1996	Bacteria	Proteobacteria	Alphaproteobacteria	Rhizobiales	Beijerinckiaceae	28-YEA-48
ASV_16S_1997	Bacteria	NA	NA	NA	NA	NA
ASV_16S_1998	Bacteria	Firmicutes	Bacilli	Lactobacillales	Enterococcaceae	Enterococcus
ASV_16S_1999	Bacteria	Chloroflexi	KD4-96	NA	NA	NA
ASV_16S_2000	Bacteria	Proteobacteria	Alphaproteobacteria	Reyranellales	Reyranellaceae	Reyranella
ASV_16S_2004	Bacteria	Proteobacteria	Alphaproteobacteria	Rhizobiales	NA	NA
ASV_16S_2006	Bacteria	Proteobacteria	Gammaproteobacteria	Xanthomonadales	Xanthomonadaceae	Stenotrophomonas
ASV_16S_2007	Bacteria	Proteobacteria	Gammaproteobacteria	Enterobacterales	NA	NA
ASV_16S_2008	Bacteria	Cyanobacteria	Vampirivibrionia	Obscuribacterales	Obscuribacteraceae	NA
ASV_16S_2009	Bacteria	Proteobacteria	Alphaproteobacteria	NA	NA	NA
ASV_16S_2010	Bacteria	Planctomycetota	Planctomycetes	Pirellulales	Pirellulaceae	NA
ASV_16S_2011	Bacteria	MBNT15	NA	NA	NA	NA
ASV_16S_2018	Bacteria	Proteobacteria	Alphaproteobacteria	Sphingomonadales	Sphingomonadaceae	NA
ASV_16S_2020	Bacteria	Proteobacteria	Alphaproteobacteria	Sphingomonadales	Sphingomonadaceae	NA
ASV_16S_2025	Bacteria	Proteobacteria	Gammaproteobacteria	Enterobacterales	NA	NA
ASV_16S_2026	Bacteria	Proteobacteria	Alphaproteobacteria	Rhizobiales	Rhizobiaceae	NA
ASV_16S_2027	Bacteria	Proteobacteria	Gammaproteobacteria	Enterobacterales	NA	NA
ASV_16S_2029	Bacteria	Proteobacteria	NA	NA	NA	NA
ASV_16S_2048	Bacteria	Proteobacteria	Gammaproteobacteria	Burkholderiales	Alcaligenaceae	NA
ASV_16S_2049	Bacteria	Proteobacteria	Alphaproteobacteria	Rhizobiales	Beijerinckiaceae	NA
ASV_16S_2050	Bacteria	Proteobacteria	Alphaproteobacteria	Rhizobiales	Beijerinckiaceae	Methylobacterium-Methylorubrum
ASV_16S_2051	Bacteria	Proteobacteria	Gammaproteobacteria	Pseudomonadales	Pseudomonadaceae	NA
ASV_16S_2052	Bacteria	Proteobacteria	Alphaproteobacteria	Rhizobiales	Rhizobiales Incertae Sedis	Phreatobacter
ASV_16S_2053	Bacteria	Proteobacteria	Gammaproteobacteria	Burkholderiales	Comamonadaceae	NA
ASV_16S_2054	Bacteria	Proteobacteria	Gammaproteobacteria	Xanthomonadales	Xanthomonadaceae	Lysobacter
ASV_16S_2057	Bacteria	Proteobacteria	Gammaproteobacteria	Burkholderiales	Comamonadaceae	NA
ASV_16S_2062	Bacteria	Proteobacteria	Alphaproteobacteria	Sphingomonadales	Sphingomonadaceae	NA
ASV_16S_2063	Bacteria	Proteobacteria	Gammaproteobacteria	Burkholderiales	Aquaspirillaceae	Rivicola
ASV_16S_2064	Bacteria	Cyanobacteria	Vampirivibrionia	Obscuribacterales	Obscuribacteraceae	Candidatus Obscuribacter
ASV_16S_2065	Bacteria	Desulfobacterota	Desulfovibrionia	Desulfovibrionales	NA	NA
ASV_16S_2066	Bacteria	Proteobacteria	Gammaproteobacteria	Xanthomonadales	Rhodanobacteraceae	Tahibacter
ASV_16S_2067	Bacteria	Proteobacteria	Alphaproteobacteria	Rickettsiales	AB1	NA
ASV_16S_2068	Bacteria	Proteobacteria	Gammaproteobacteria	Xanthomonadales	Xanthomonadaceae	Stenotrophomonas
ASV_16S_2069	Bacteria	Proteobacteria	Gammaproteobacteria	Enterobacterales	Enterobacteriaceae	NA
ASV_16S_2071	Bacteria	Firmicutes	Bacilli	Thermoactinomycetales	Thermoactinomycetaceae	NA
ASV_16S_2076	Bacteria	NA	NA	NA	NA	NA
ASV_16S_2077	Bacteria	Firmicutes	Clostridia	NA	NA	NA
ASV_16S_2078	Bacteria	Planctomycetota	Planctomycetes	Gemmatales	Gemmataceae	Gemmata
ASV_16S_2089	Bacteria	Firmicutes	Bacilli	Bacillales	Bacillaceae	NA
ASV_16S_2090	Bacteria	Proteobacteria	Alphaproteobacteria	Sphingomonadales	Sphingomonadaceae	Hephaestia
ASV_16S_2091	Bacteria	Proteobacteria	Alphaproteobacteria	Rickettsiales	Rickettsiaceae	Candidatus Megaira
ASV_16S_2092	Bacteria	Actinobacteriota	Actinobacteria	Micrococcales	Micrococcaceae	Glutamicibacter
ASV_16S_2093	Bacteria	Acidobacteriota	Blastocatellia	Pyrinomonadales	Pyrinomonadaceae	Pyrinomonas
ASV_16S_2094	Bacteria	Bacteroidota	Bacteroidia	Flavobacteriales	Weeksellaceae	NA
ASV_16S_2095	Bacteria	Proteobacteria	Gammaproteobacteria	Burkholderiales	NA	NA
ASV_16S_2102	Bacteria	Proteobacteria	Gammaproteobacteria	Burkholderiales	NA	NA
ASV_16S_2103	Bacteria	Actinobacteriota	Actinobacteria	Corynebacteriales	Mycobacteriaceae	Mycobacterium
ASV_16S_2104	Bacteria	Myxococcota	Polyangia	Haliangiales	Haliangiaceae	Haliangium
ASV_16S_2105	Bacteria	Proteobacteria	Gammaproteobacteria	Burkholderiales	Hydrogenophilaceae	NA
ASV_16S_2115	Bacteria	Proteobacteria	Alphaproteobacteria	Rhizobiales	Xanthobacteraceae	NA
ASV_16S_2116	Bacteria	Proteobacteria	Alphaproteobacteria	Rhizobiales	NA	NA
ASV_16S_2117	Bacteria	Proteobacteria	Gammaproteobacteria	Burkholderiales	TRA3-20	NA
ASV_16S_2118	Bacteria	Planctomycetota	Planctomycetes	Pirellulales	Pirellulaceae	NA
ASV_16S_2119	Bacteria	Myxococcota	Polyangia	Polyangiales	Sandaracinaceae	Sandaracinus
ASV_16S_2120	Bacteria	Planctomycetota	Planctomycetes	Gemmatales	Gemmataceae	NA
ASV_16S_2121	Bacteria	Proteobacteria	Alphaproteobacteria	Rhizobiales	Hyphomicrobiaceae	Hyphomicrobium
ASV_16S_2122	Bacteria	Proteobacteria	Alphaproteobacteria	Acetobacterales	Acetobacteraceae	NA
ASV_16S_2123	Bacteria	Proteobacteria	Alphaproteobacteria	Rhizobiales	Xanthobacteraceae	NA
ASV_16S_2124	Bacteria	Chloroflexi	TK10	NA	NA	NA
ASV_16S_2125	Bacteria	Proteobacteria	Alphaproteobacteria	Sphingomonadales	Sphingomonadaceae	NA
ASV_16S_2126	Bacteria	Planctomycetota	Planctomycetes	Gemmatales	Gemmataceae	Gemmata
ASV_16S_2127	Bacteria	Proteobacteria	Alphaproteobacteria	Sphingomonadales	Sphingomonadaceae	NA
ASV_16S_2128	Bacteria	Chloroflexi	KD4-96	NA	NA	NA
ASV_16S_2129	Bacteria	Proteobacteria	NA	NA	NA	NA
ASV_16S_2130	Bacteria	Cyanobacteria	Vampirivibrionia	Obscuribacterales	Obscuribacteraceae	NA
ASV_16S_2134	Bacteria	NA	NA	NA	NA	NA
ASV_16S_2135	Bacteria	Bdellovibrionota	Oligoflexia	Oligoflexales	Oligoflexaceae	Oligoflexus
ASV_16S_2136	Bacteria	Proteobacteria	Alphaproteobacteria	Sphingomonadales	Sphingomonadaceae	NA
ASV_16S_2137	Bacteria	NA	NA	NA	NA	NA
ASV_16S_2138	Bacteria	Acidobacteriota	Blastocatellia	Pyrinomonadales	Pyrinomonadaceae	Pyrinomonas
ASV_16S_2146	Bacteria	Proteobacteria	Alphaproteobacteria	Sphingomonadales	Sphingomonadaceae	Blastomonas
ASV_16S_2147	Bacteria	Proteobacteria	Alphaproteobacteria	Rhizobiales	NA	NA
ASV_16S_2148	Bacteria	Fusobacteriota	Fusobacteriia	Fusobacteriales	Leptotrichiaceae	Leptotrichia
ASV_16S_2149	Bacteria	Proteobacteria	Alphaproteobacteria	Caulobacterales	Hyphomonadaceae	NA
ASV_16S_2150	Bacteria	Acidobacteriota	Blastocatellia	2024-11-01	NA	NA
ASV_16S_2151	Bacteria	Bacteroidota	Bacteroidia	NA	NA	NA
ASV_16S_2152	Bacteria	Proteobacteria	Alphaproteobacteria	Rhodospirillales	Rhodospirillaceae	NA
ASV_16S_2153	Bacteria	Acidobacteriota	Vicinamibacteria	Vicinamibacterales	Vicinamibacteraceae	NA
ASV_16S_2154	Bacteria	Proteobacteria	Alphaproteobacteria	Rhizobiales	Xanthobacteraceae	NA
ASV_16S_2155	Bacteria	Acidobacteriota	Acidobacteriae	NA	NA	NA
ASV_16S_2156	Bacteria	Proteobacteria	Alphaproteobacteria	Rhizobiales	Rhizobiaceae	NA
ASV_16S_2157	Bacteria	Acidobacteriota	Blastocatellia	Pyrinomonadales	Pyrinomonadaceae	Pyrinomonas
ASV_16S_2158	Bacteria	Acidobacteriota	Acidobacteriae	Bryobacterales	Bryobacteraceae	Bryobacter
ASV_16S_2164	Bacteria	Proteobacteria	Gammaproteobacteria	Pseudomonadales	NA	NA
ASV_16S_2165	Bacteria	Proteobacteria	Alphaproteobacteria	NA	NA	NA
ASV_16S_2166	Bacteria	Proteobacteria	Gammaproteobacteria	Xanthomonadales	Xanthomonadaceae	Stenotrophomonas
ASV_16S_2167	Bacteria	Proteobacteria	Gammaproteobacteria	NA	NA	NA
ASV_16S_2168	Bacteria	Proteobacteria	Alphaproteobacteria	Sphingomonadales	Sphingomonadaceae	NA
ASV_16S_2169	Bacteria	Proteobacteria	Alphaproteobacteria	Caulobacterales	Hyphomonadaceae	NA
ASV_16S_2170	Bacteria	NA	NA	NA	NA	NA
ASV_16S_2171	Bacteria	Proteobacteria	Alphaproteobacteria	Sphingomonadales	Sphingomonadaceae	NA
ASV_16S_2172	Bacteria	Proteobacteria	Alphaproteobacteria	Reyranellales	Reyranellaceae	Reyranella
ASV_16S_2173	Bacteria	Proteobacteria	Gammaproteobacteria	Burkholderiales	Comamonadaceae	Curvibacter
ASV_16S_2174	Bacteria	Proteobacteria	Gammaproteobacteria	Burkholderiales	Sutterellaceae	NA
ASV_16S_2175	Bacteria	Proteobacteria	Alphaproteobacteria	Acetobacterales	Acetobacteraceae	NA
ASV_16S_2176	Bacteria	Proteobacteria	Gammaproteobacteria	Burkholderiales	TRA3-20	NA
ASV_16S_2177	Bacteria	Proteobacteria	Alphaproteobacteria	NA	NA	NA
ASV_16S_2178	Bacteria	Proteobacteria	Alphaproteobacteria	Sphingomonadales	Sphingomonadaceae	NA
ASV_16S_2179	Bacteria	Proteobacteria	Alphaproteobacteria	NA	NA	NA
ASV_16S_2180	Bacteria	Planctomycetota	Planctomycetes	Gemmatales	Gemmataceae	Gemmata
ASV_16S_2181	Bacteria	Proteobacteria	Gammaproteobacteria	Legionellales	Legionellaceae	Legionella
ASV_16S_2182	Bacteria	Verrucomicrobiota	Chlamydiae	Chlamydiales	Parachlamydiaceae	NA
ASV_16S_2183	Bacteria	Proteobacteria	Alphaproteobacteria	Rhizobiales	NA	NA
ASV_16S_2184	Bacteria	Proteobacteria	Alphaproteobacteria	Sphingomonadales	Sphingomonadaceae	NA
ASV_16S_2185	Bacteria	NA	NA	NA	NA	NA
ASV_16S_2186	Bacteria	NA	NA	NA	NA	NA
ASV_16S_2187	Bacteria	Proteobacteria	NA	NA	NA	NA
ASV_16S_2188	Bacteria	Proteobacteria	Gammaproteobacteria	Pseudomonadales	Pseudomonadaceae	NA
ASV_16S_2189	Bacteria	Proteobacteria	Alphaproteobacteria	Sphingomonadales	Sphingomonadaceae	Sphingomonas
ASV_16S_2190	Bacteria	NA	NA	NA	NA	NA
ASV_16S_2191	Bacteria	Nitrospirota	Nitrospiria	Nitrospirales	Nitrospiraceae	Nitrospira
ASV_16S_2192	Bacteria	Proteobacteria	Gammaproteobacteria	Burkholderiales	Nitrosomonadaceae	oc32
ASV_16S_2193	Bacteria	Proteobacteria	Alphaproteobacteria	NA	NA	NA
ASV_16S_2194	Bacteria	Planctomycetota	Planctomycetes	Gemmatales	Gemmataceae	NA
ASV_16S_2195	Bacteria	Proteobacteria	Alphaproteobacteria	Sphingomonadales	Sphingomonadaceae	NA
ASV_16S_2196	Bacteria	NA	NA	NA	NA	NA
ASV_16S_2197	Bacteria	Proteobacteria	Gammaproteobacteria	Burkholderiales	Nitrosomonadaceae	oc32
ASV_16S_2198	Bacteria	NA	NA	NA	NA	NA
ASV_16S_2199	Bacteria	Proteobacteria	Alphaproteobacteria	Rhizobiales	Xanthobacteraceae	NA
ASV_16S_2200	Bacteria	Acidobacteriota	Acidobacteriae	Paludibaculum	NA	NA
ASV_16S_2201	Bacteria	Proteobacteria	Gammaproteobacteria	Burkholderiales	NA	NA
ASV_16S_2202	Bacteria	Proteobacteria	Gammaproteobacteria	NA	NA	NA
ASV_16S_2203	Bacteria	Proteobacteria	Gammaproteobacteria	Burkholderiales	TRA3-20	NA
ASV_16S_2204	Bacteria	Proteobacteria	Alphaproteobacteria	Caulobacterales	Caulobacteraceae	Brevundimonas
ASV_16S_2205	Bacteria	Proteobacteria	Alphaproteobacteria	NA	NA	NA
ASV_16S_2206	Bacteria	Proteobacteria	Alphaproteobacteria	Rhizobiales	Rhizobiales Incertae Sedis	Phreatobacter
ASV_16S_2207	Bacteria	NA	NA	NA	NA	NA
ASV_16S_2208	Bacteria	Planctomycetota	Planctomycetes	Pirellulales	Pirellulaceae	NA
ASV_16S_2209	Bacteria	Acidobacteriota	Blastocatellia	Pyrinomonadales	Pyrinomonadaceae	Pyrinomonas
ASV_16S_2210	Bacteria	Proteobacteria	Alphaproteobacteria	Rhizobiales	NA	NA
ASV_16S_2211	Bacteria	Proteobacteria	Alphaproteobacteria	Sphingomonadales	Sphingomonadaceae	NA
ASV_16S_2212	Bacteria	Proteobacteria	Alphaproteobacteria	Sphingomonadales	Sphingomonadaceae	NA
ASV_16S_2213	Bacteria	Proteobacteria	Alphaproteobacteria	Rhizobiales	Rhizobiales Incertae Sedis	Phreatobacter
ASV_16S_2217	Bacteria	Proteobacteria	Gammaproteobacteria	Burkholderiales	Rhodocyclaceae	NA
ASV_16S_2218	Bacteria	Proteobacteria	Alphaproteobacteria	Sphingomonadales	Sphingomonadaceae	NA
ASV_16S_2219	Bacteria	Bdellovibrionota	Bdellovibrionia	Bdellovibrionales	Bdellovibrionaceae	Bdellovibrio
ASV_16S_2220	Bacteria	Proteobacteria	Gammaproteobacteria	Burkholderiales	Rhodocyclaceae	Methyloversatilis
ASV_16S_2221	Bacteria	Proteobacteria	Alphaproteobacteria	Rhizobiales	Rhizobiaceae	Allorhizobium-Neorhizobium-Pararhizobium-Rhizobium
ASV_16S_2222	Bacteria	Planctomycetota	Planctomycetes	Pirellulales	Pirellulaceae	NA
ASV_16S_2223	Bacteria	Proteobacteria	Gammaproteobacteria	EV818SWSAP88	NA	NA
ASV_16S_2224	Bacteria	Proteobacteria	Alphaproteobacteria	Sphingomonadales	Sphingomonadaceae	Stakelama
ASV_16S_2225	Bacteria	Proteobacteria	Gammaproteobacteria	Pseudomonadales	Pseudomonadaceae	Pseudomonas
ASV_16S_2226	Bacteria	Proteobacteria	Alphaproteobacteria	Rhizobiales	Rhizobiales Incertae Sedis	Phreatobacter
ASV_16S_2229	Bacteria	Proteobacteria	Gammaproteobacteria	Burkholderiales	Rhodocyclaceae	Azospira
ASV_16S_2230	Bacteria	Proteobacteria	Gammaproteobacteria	Pseudomonadales	Pseudomonadaceae	NA
ASV_16S_2231	Bacteria	Proteobacteria	Gammaproteobacteria	Burkholderiales	Rhodocyclaceae	NA
ASV_16S_2232	Bacteria	Proteobacteria	NA	NA	NA	NA
ASV_16S_2233	Bacteria	Proteobacteria	Alphaproteobacteria	Sphingomonadales	Sphingomonadaceae	NA
ASV_16S_2234	Bacteria	Proteobacteria	Gammaproteobacteria	Burkholderiales	Comamonadaceae	NA
ASV_16S_2235	Bacteria	Proteobacteria	Gammaproteobacteria	Enterobacterales	Enterobacteriaceae	NA
ASV_16S_2236	Bacteria	Proteobacteria	Gammaproteobacteria	Burkholderiales	Comamonadaceae	NA
ASV_16S_2237	Bacteria	NA	NA	NA	NA	NA
ASV_16S_2238	Bacteria	NA	NA	NA	NA	NA
ASV_16S_2239	Bacteria	Deinococcota	Deinococci	Thermales	Thermaceae	Thermus
ASV_16S_2240	Bacteria	Proteobacteria	NA	NA	NA	NA
ASV_16S_2241	Bacteria	Planctomycetota	Planctomycetes	Pirellulales	Pirellulaceae	NA
ASV_16S_2242	Bacteria	Cyanobacteria	Vampirivibrionia	Obscuribacterales	Obscuribacteraceae	NA
ASV_16S_2243	Bacteria	NA	NA	NA	NA	NA
ASV_16S_2244	Bacteria	Proteobacteria	Gammaproteobacteria	Salinisphaerales	Solimonadaceae	Nevskia
ASV_16S_2252	Bacteria	Proteobacteria	Gammaproteobacteria	Enterobacterales	Enterobacteriaceae	NA
ASV_16S_2253	Bacteria	Chloroflexi	KD4-96	NA	NA	NA
ASV_16S_2254	Bacteria	Cyanobacteria	Cyanobacteriia	Chloroplast	NA	NA
ASV_16S_2255	Bacteria	Planctomycetota	Planctomycetes	Pirellulales	Pirellulaceae	NA
ASV_16S_2256	Bacteria	NA	NA	NA	NA	NA
ASV_16S_2271	Bacteria	Bacteroidota	Bacteroidia	NA	NA	NA
ASV_16S_2272	Bacteria	Proteobacteria	Alphaproteobacteria	Sphingomonadales	Sphingomonadaceae	NA
ASV_16S_2273	Bacteria	Proteobacteria	Alphaproteobacteria	Rhizobiales	NA	NA
ASV_16S_2274	Bacteria	Proteobacteria	Gammaproteobacteria	Burkholderiales	Rhodocyclaceae	NA
ASV_16S_2275	Bacteria	Proteobacteria	Alphaproteobacteria	Ferrovibrionales	Taonella	NA
ASV_16S_2276	Bacteria	Bacteroidota	Bacteroidia	Bacteroidales	Dysgonomonadaceae	Dysgonomonas
ASV_16S_2278	Bacteria	Actinobacteriota	Actinobacteria	Bifidobacteriales	Bifidobacteriaceae	Bifidobacterium
ASV_16S_2282	Bacteria	Proteobacteria	Gammaproteobacteria	Burkholderiales	Comamonadaceae	NA
ASV_16S_2284	Bacteria	Dependentiae	Babeliae	Babeliales	Vermiphilaceae	NA
ASV_16S_2285	Bacteria	Proteobacteria	Gammaproteobacteria	Burkholderiales	Comamonadaceae	NA
ASV_16S_2286	Bacteria	Proteobacteria	Gammaproteobacteria	Burkholderiales	Comamonadaceae	NA
ASV_16S_2316	Bacteria	Proteobacteria	Alphaproteobacteria	Sphingomonadales	Sphingomonadaceae	NA
ASV_16S_2317	Bacteria	Proteobacteria	Gammaproteobacteria	Burkholderiales	Alcaligenaceae	NA
ASV_16S_2318	Bacteria	Dependentiae	Babeliae	Babeliales	NA	NA
ASV_16S_2319	Bacteria	Proteobacteria	NA	NA	NA	NA
ASV_16S_2320	Bacteria	Proteobacteria	Alphaproteobacteria	Sphingomonadales	Sphingomonadaceae	NA
ASV_16S_2323	Bacteria	Proteobacteria	Alphaproteobacteria	Reyranellales	Reyranellaceae	Reyranella
ASV_16S_2324	Bacteria	Proteobacteria	Alphaproteobacteria	Rhodobacterales	Rhodobacteraceae	Paracoccus
ASV_16S_2325	Bacteria	Chloroflexi	KD4-96	NA	NA	NA
ASV_16S_2326	Bacteria	Proteobacteria	Gammaproteobacteria	Burkholderiales	NA	NA
ASV_16S_2327	Bacteria	Bacteroidota	Bacteroidia	Cytophagales	Microscillaceae	NA
ASV_16S_2328	Bacteria	Proteobacteria	Alphaproteobacteria	Rhizobiales	Xanthobacteraceae	NA
ASV_16S_2329	Bacteria	Proteobacteria	NA	NA	NA	NA
ASV_16S_2330	Bacteria	Proteobacteria	Alphaproteobacteria	Sphingomonadales	Sphingomonadaceae	NA
ASV_16S_2331	Bacteria	Proteobacteria	Alphaproteobacteria	Sphingomonadales	Sphingomonadaceae	NA
ASV_16S_2332	Bacteria	Bacteroidota	Bacteroidia	NA	NA	NA
ASV_16S_2333	Bacteria	Proteobacteria	Alphaproteobacteria	Sphingomonadales	Sphingomonadaceae	Sphingosinicella
ASV_16S_2334	Bacteria	Proteobacteria	Gammaproteobacteria	Burkholderiales	NA	NA
ASV_16S_2335	Bacteria	Proteobacteria	Gammaproteobacteria	Xanthomonadales	Xanthomonadaceae	NA
ASV_16S_2336	Bacteria	Proteobacteria	Gammaproteobacteria	Enterobacterales	Enterobacteriaceae	NA
ASV_16S_2337	Bacteria	Proteobacteria	Gammaproteobacteria	Enterobacterales	NA	NA
ASV_16S_2338	Bacteria	Proteobacteria	Gammaproteobacteria	Burkholderiales	NA	NA
ASV_16S_2339	Bacteria	Proteobacteria	Alphaproteobacteria	Sphingomonadales	Sphingomonadaceae	NA
ASV_16S_2349	Bacteria	Firmicutes	Negativicutes	Veillonellales-Selenomonadales	Sporomusaceae	Propionispora
ASV_16S_2350	Bacteria	Proteobacteria	Alphaproteobacteria	Rhizobiales	NA	NA
ASV_16S_2351	Bacteria	Proteobacteria	Alphaproteobacteria	Rhizobiales	Beijerinckiaceae	NA
ASV_16S_2352	Bacteria	Proteobacteria	Gammaproteobacteria	Pseudomonadales	Pseudomonadaceae	NA
ASV_16S_2353	Bacteria	Proteobacteria	Alphaproteobacteria	Rhizobiales	Rhizobiales Incertae Sedis	Phreatobacter
ASV_16S_2354	Bacteria	Proteobacteria	Gammaproteobacteria	Burkholderiales	NA	NA
ASV_16S_2355	Bacteria	Proteobacteria	Alphaproteobacteria	Sphingomonadales	Sphingomonadaceae	NA
ASV_16S_2370	Bacteria	Proteobacteria	Gammaproteobacteria	Pseudomonadales	Moraxellaceae	Acinetobacter
ASV_16S_2371	Bacteria	Proteobacteria	Gammaproteobacteria	Burkholderiales	NA	NA
ASV_16S_2372	Bacteria	Planctomycetota	Planctomycetes	Planctomycetales	NA	NA
ASV_16S_2373	Bacteria	Bdellovibrionota	Bdellovibrionia	Bdellovibrionales	Bdellovibrionaceae	Bdellovibrio
ASV_16S_2374	Bacteria	Proteobacteria	Alphaproteobacteria	Rhodobacterales	Rhodobacteraceae	Amaricoccus
ASV_16S_2375	Bacteria	Firmicutes	Clostridia	Clostridiales	Clostridiaceae	Clostridium sensu stricto 1
ASV_16S_2376	Bacteria	Proteobacteria	Alphaproteobacteria	Sphingomonadales	Sphingomonadaceae	NA
ASV_16S_2377	Bacteria	Proteobacteria	Gammaproteobacteria	Pseudomonadales	Moraxellaceae	Acinetobacter
ASV_16S_2378	Bacteria	Bacteroidota	Bacteroidia	Flavobacteriales	Weeksellaceae	NA
ASV_16S_2379	Bacteria	Proteobacteria	Gammaproteobacteria	Xanthomonadales	Xanthomonadaceae	NA
ASV_16S_2380	Bacteria	Proteobacteria	Gammaproteobacteria	Burkholderiales	NA	NA
ASV_16S_2381	Bacteria	Bacteroidota	Bacteroidia	Flavobacteriales	Weeksellaceae	NA
ASV_16S_2382	Bacteria	Proteobacteria	Gammaproteobacteria	Burkholderiales	Rhodocyclaceae	Azospira
ASV_16S_2398	Bacteria	Proteobacteria	Gammaproteobacteria	Burkholderiales	TRA3-20	NA
ASV_16S_2399	Bacteria	Verrucomicrobiota	Chlamydiae	Chlamydiales	NA	NA
ASV_16S_2400	Bacteria	Proteobacteria	Alphaproteobacteria	Sphingomonadales	Sphingomonadaceae	NA
ASV_16S_2401	Bacteria	Acidobacteriota	Acidobacteriae	NA	NA	NA
ASV_16S_2402	Bacteria	Proteobacteria	Alphaproteobacteria	Rhizobiales	Xanthobacteraceae	NA
ASV_16S_2403	Bacteria	Proteobacteria	Alphaproteobacteria	Sphingomonadales	Sphingomonadaceae	Sphingomonas
ASV_16S_2404	Bacteria	Proteobacteria	Alphaproteobacteria	Sphingomonadales	Sphingomonadaceae	Sphingomonas
ASV_16S_2413	Bacteria	Proteobacteria	Alphaproteobacteria	Rickettsiales	Rickettsiaceae	NA
ASV_16S_2414	Bacteria	Proteobacteria	Alphaproteobacteria	Acetobacterales	Acetobacteraceae	NA
ASV_16S_2415	Bacteria	Planctomycetota	Planctomycetes	Planctomycetales	Schlesneriaceae	Planctopirus
ASV_16S_2416	Bacteria	Proteobacteria	Gammaproteobacteria	Enterobacterales	NA	NA
ASV_16S_2417	Bacteria	Proteobacteria	Alphaproteobacteria	Rhizobiales	NA	NA
ASV_16S_2426	Bacteria	Verrucomicrobiota	Chlamydiae	Chlamydiales	Simkaniaceae	NA
ASV_16S_2427	Bacteria	NA	NA	NA	NA	NA
ASV_16S_2428	Bacteria	Proteobacteria	Alphaproteobacteria	Rhizobiales	Rhizobiales Incertae Sedis	Phreatobacter
ASV_16S_2429	Bacteria	Firmicutes	Bacilli	Bacillales	Planococcaceae	Psychrobacillus
ASV_16S_2430	Bacteria	NA	NA	NA	NA	NA
ASV_16S_2431	Bacteria	NA	NA	NA	NA	NA
ASV_16S_2432	Bacteria	Bdellovibrionota	Oligoflexia	Oligoflexales	Oligoflexaceae	Oligoflexus
ASV_16S_2433	Bacteria	Proteobacteria	Gammaproteobacteria	Burkholderiales	TRA3-20	NA
ASV_16S_2434	Bacteria	Proteobacteria	Alphaproteobacteria	Acetobacterales	Acetobacteraceae	NA
ASV_16S_2435	Bacteria	Bacteroidota	Bacteroidia	Chitinophagales	Chitinophagaceae	Lacibacter
ASV_16S_2436	Bacteria	Acidobacteriota	Acidobacteriae	NA	NA	NA
ASV_16S_2447	Bacteria	NA	NA	NA	NA	NA
ASV_16S_2448	Bacteria	Proteobacteria	Gammaproteobacteria	Burkholderiales	Comamonadaceae	Leptothrix
ASV_16S_2449	Bacteria	NA	NA	NA	NA	NA
ASV_16S_2450	Bacteria	Planctomycetota	Planctomycetes	Gemmatales	Gemmataceae	Gemmata
ASV_16S_2451	Bacteria	Dependentiae	Babeliae	Babeliales	NA	NA
ASV_16S_2452	Bacteria	NA	NA	NA	NA	NA
ASV_16S_2453	Bacteria	Proteobacteria	Alphaproteobacteria	Acetobacterales	Acetobacteraceae	NA
ASV_16S_2454	Bacteria	NA	NA	NA	NA	NA
ASV_16S_2455	Bacteria	NA	NA	NA	NA	NA
ASV_16S_2456	Bacteria	Proteobacteria	Alphaproteobacteria	Rhizobiales	Xanthobacteraceae	NA
ASV_16S_2457	Bacteria	NA	NA	NA	NA	NA
ASV_16S_2458	Bacteria	Bacteroidota	Bacteroidia	NA	NA	NA
ASV_16S_2459	Bacteria	Myxococcota	Polyangia	Polyangiales	Sandaracinaceae	Sandaracinus
ASV_16S_2460	Bacteria	Gemmatimonadota	Gemmatimonadetes	Gemmatimonadales	Gemmatimonadaceae	NA
ASV_16S_2461	Bacteria	Proteobacteria	Gammaproteobacteria	Burkholderiales	Comamonadaceae	NA
ASV_16S_2462	Bacteria	Proteobacteria	Gammaproteobacteria	Burkholderiales	NA	NA
ASV_16S_2463	Bacteria	Bacteroidota	Bacteroidia	NA	NA	NA
ASV_16S_2464	Bacteria	Proteobacteria	Alphaproteobacteria	Sphingomonadales	Sphingomonadaceae	Stakelama
ASV_16S_2465	Bacteria	Proteobacteria	Alphaproteobacteria	Sphingomonadales	Sphingomonadaceae	NA
ASV_16S_2466	Bacteria	Proteobacteria	Gammaproteobacteria	Burkholderiales	Nitrosomonadaceae	oc32
ASV_16S_2467	Bacteria	Proteobacteria	Alphaproteobacteria	Sphingomonadales	Sphingomonadaceae	NA
ASV_16S_2468	Bacteria	Proteobacteria	Alphaproteobacteria	Sphingomonadales	Sphingomonadaceae	NA
ASV_16S_2471	Bacteria	Proteobacteria	Gammaproteobacteria	Pseudomonadales	Pseudomonadaceae	Pseudomonas
ASV_16S_2472	Bacteria	Proteobacteria	Alphaproteobacteria	Sphingomonadales	Sphingomonadaceae	NA
ASV_16S_2473	Bacteria	Proteobacteria	Alphaproteobacteria	Sphingomonadales	Sphingomonadaceae	NA
ASV_16S_2474	Bacteria	Proteobacteria	NA	NA	NA	NA
ASV_16S_2475	Bacteria	NA	NA	NA	NA	NA
ASV_16S_2476	Bacteria	Proteobacteria	Gammaproteobacteria	Burkholderiales	NA	NA
ASV_16S_2477	Bacteria	Proteobacteria	Alphaproteobacteria	Sphingomonadales	Sphingomonadaceae	Hephaestia
ASV_16S_2478	Bacteria	Proteobacteria	Alphaproteobacteria	Sphingomonadales	Sphingomonadaceae	Stakelama
ASV_16S_2479	Bacteria	Proteobacteria	Alphaproteobacteria	Sphingomonadales	Sphingomonadaceae	Qipengyuania
ASV_16S_2480	Bacteria	Proteobacteria	Gammaproteobacteria	Burkholderiales	NA	NA
ASV_16S_2481	Bacteria	Proteobacteria	Gammaproteobacteria	NA	NA	NA
ASV_16S_2482	Bacteria	Proteobacteria	Alphaproteobacteria	Rhizobiales	Xanthobacteraceae	NA
ASV_16S_2483	Bacteria	Proteobacteria	Alphaproteobacteria	Rhizobiales	Xanthobacteraceae	NA
ASV_16S_2484	Bacteria	Proteobacteria	Gammaproteobacteria	Burkholderiales	NA	NA
ASV_16S_2485	Bacteria	Proteobacteria	NA	NA	NA	NA
ASV_16S_2486	Bacteria	Proteobacteria	Gammaproteobacteria	Pseudomonadales	Pseudomonadaceae	Pseudomonas
ASV_16S_2487	Bacteria	Proteobacteria	Alphaproteobacteria	Sphingomonadales	Sphingomonadaceae	Qipengyuania
ASV_16S_2488	Bacteria	Proteobacteria	Alphaproteobacteria	Rhizobiales	Hyphomicrobiaceae	NA
ASV_16S_2489	Bacteria	Acidobacteriota	Blastocatellia	Pyrinomonadales	Pyrinomonadaceae	Pyrinomonas
ASV_16S_2490	Bacteria	Proteobacteria	Gammaproteobacteria	Burkholderiales	NA	NA
ASV_16S_2491	Bacteria	Proteobacteria	Gammaproteobacteria	Burkholderiales	NA	NA
ASV_16S_2492	Bacteria	Planctomycetota	Planctomycetes	Gemmatales	Gemmataceae	NA
ASV_16S_2493	Bacteria	Bdellovibrionota	Bdellovibrionia	Bdellovibrionales	Bdellovibrionaceae	Bdellovibrio
ASV_16S_2494	Bacteria	Proteobacteria	Gammaproteobacteria	Enterobacterales	NA	NA
ASV_16S_2495	Bacteria	Bdellovibrionota	Bdellovibrionia	Bdellovibrionales	Bdellovibrionaceae	Bdellovibrio
ASV_16S_2496	Bacteria	Proteobacteria	Gammaproteobacteria	Burkholderiales	Alcaligenaceae	NA
ASV_16S_2497	Bacteria	Proteobacteria	Gammaproteobacteria	Burkholderiales	NA	NA
ASV_16S_2498	Bacteria	Proteobacteria	Gammaproteobacteria	Burkholderiales	Comamonadaceae	NA
ASV_16S_2499	Bacteria	Actinobacteriota	Actinobacteria	Actinomycetales	Actinomycetaceae	Actinomyces
ASV_16S_2500	Bacteria	Proteobacteria	Alphaproteobacteria	Sphingomonadales	Sphingomonadaceae	NA
ASV_16S_2501	Bacteria	Firmicutes	Bacilli	Staphylococcales	Staphylococcaceae	Staphylococcus
ASV_16S_2502	Bacteria	Firmicutes	Negativicutes	Veillonellales-Selenomonadales	Selenomonadaceae	Selenomonas
ASV_16S_2503	Bacteria	Verrucomicrobiota	Chlamydiae	Chlamydiales	NA	NA
ASV_16S_2504	Bacteria	Proteobacteria	Alphaproteobacteria	Acetobacterales	Acetobacteraceae	NA
ASV_16S_2505	Bacteria	Proteobacteria	Alphaproteobacteria	Acetobacterales	Acetobacteraceae	Craurococcus-Caldovatus
ASV_16S_2506	Bacteria	Proteobacteria	Alphaproteobacteria	Acetobacterales	Acetobacteraceae	Crenalkalicoccus
ASV_16S_2507	Bacteria	Proteobacteria	Alphaproteobacteria	Sphingomonadales	Sphingomonadaceae	Qipengyuania
ASV_16S_2508	Bacteria	NA	NA	NA	NA	NA
ASV_16S_2509	Bacteria	Proteobacteria	Gammaproteobacteria	NA	NA	NA
ASV_16S_2510	Bacteria	Bacteroidota	Bacteroidia	Cytophagales	Microscillaceae	NA
ASV_16S_2511	Bacteria	MBNT15	NA	NA	NA	NA
ASV_16S_2512	Bacteria	Cyanobacteria	Vampirivibrionia	Obscuribacterales	Obscuribacteraceae	NA
ASV_16S_2513	Bacteria	Proteobacteria	Alphaproteobacteria	NA	NA	NA
ASV_16S_2514	Bacteria	Gemmatimonadota	Gemmatimonadetes	Gemmatimonadales	Gemmatimonadaceae	NA
ASV_16S_2515	Bacteria	Actinobacteriota	Actinobacteria	Corynebacteriales	Mycobacteriaceae	Mycobacterium
ASV_16S_2516	Bacteria	Gemmatimonadota	Gemmatimonadetes	Gemmatimonadales	Gemmatimonadaceae	NA
ASV_16S_2517	Bacteria	Proteobacteria	Alphaproteobacteria	Sphingomonadales	Sphingomonadaceae	NA
ASV_16S_2518	Bacteria	Proteobacteria	Alphaproteobacteria	Rhizobiales	NA	NA
ASV_16S_2519	Bacteria	Proteobacteria	Alphaproteobacteria	Rhizobiales	NA	NA
ASV_16S_2520	Bacteria	Proteobacteria	Alphaproteobacteria	Sphingomonadales	Sphingomonadaceae	NA
ASV_16S_2521	Bacteria	Proteobacteria	Alphaproteobacteria	Rhizobiales	Hyphomicrobiaceae	NA
ASV_16S_2522	Bacteria	NA	NA	NA	NA	NA
ASV_16S_2523	Bacteria	Proteobacteria	Gammaproteobacteria	Burkholderiales	Comamonadaceae	NA
ASV_16S_2524	Bacteria	Proteobacteria	Gammaproteobacteria	Burkholderiales	Rhodocyclaceae	NA
ASV_16S_2525	Bacteria	Proteobacteria	Alphaproteobacteria	Sphingomonadales	Sphingomonadaceae	NA
ASV_16S_2526	Bacteria	Bacteroidota	Bacteroidia	Flavobacteriales	Weeksellaceae	NA
ASV_16S_2527	Bacteria	Proteobacteria	Gammaproteobacteria	Burkholderiales	Rhodocyclaceae	NA
ASV_16S_2528	Bacteria	Proteobacteria	Gammaproteobacteria	Burkholderiales	Comamonadaceae	NA
ASV_16S_2529	Bacteria	Proteobacteria	Alphaproteobacteria	Rhizobiales	Rhizobiales Incertae Sedis	Phreatobacter
ASV_16S_2530	Bacteria	Actinobacteriota	Actinobacteria	Corynebacteriales	Mycobacteriaceae	Mycobacterium
ASV_16S_2531	Bacteria	Proteobacteria	Gammaproteobacteria	Burkholderiales	NA	NA
ASV_16S_2532	Bacteria	Planctomycetota	Planctomycetes	Gemmatales	Gemmataceae	Gemmata
ASV_16S_2533	Bacteria	Proteobacteria	Alphaproteobacteria	Sphingomonadales	Sphingomonadaceae	NA
ASV_16S_2534	Bacteria	Proteobacteria	Alphaproteobacteria	Sphingomonadales	Sphingomonadaceae	NA
ASV_16S_2535	Bacteria	Proteobacteria	Alphaproteobacteria	NA	NA	NA
ASV_16S_2536	Bacteria	Proteobacteria	Alphaproteobacteria	Sphingomonadales	Sphingomonadaceae	NA
ASV_16S_2537	Bacteria	Planctomycetota	Planctomycetes	Pirellulales	Pirellulaceae	NA
ASV_16S_2538	Bacteria	Proteobacteria	Alphaproteobacteria	Rickettsiales	SM2D12	NA
ASV_16S_2539	Bacteria	Proteobacteria	Gammaproteobacteria	Burkholderiales	Hydrogenophilaceae	NA
ASV_16S_2540	Bacteria	Proteobacteria	Gammaproteobacteria	Burkholderiales	Nitrosomonadaceae	oc32
ASV_16S_2541	Bacteria	Planctomycetota	Planctomycetes	Gemmatales	Gemmataceae	Gemmata
ASV_16S_2547	Bacteria	Proteobacteria	Alphaproteobacteria	Sphingomonadales	Sphingomonadaceae	NA
ASV_16S_2548	Bacteria	Proteobacteria	Alphaproteobacteria	Sphingomonadales	Sphingomonadaceae	NA
ASV_16S_2549	Bacteria	Firmicutes	Negativicutes	Veillonellales-Selenomonadales	NA	NA
ASV_16S_2550	Bacteria	Proteobacteria	Gammaproteobacteria	Burkholderiales	Rhodocyclaceae	NA
ASV_16S_2551	Bacteria	Bacteroidota	Bacteroidia	Cytophagales	Microscillaceae	NA
ASV_16S_2552	Bacteria	Bacteroidota	Bacteroidia	NA	NA	NA
ASV_16S_2553	Bacteria	Proteobacteria	Gammaproteobacteria	Burkholderiales	Comamonadaceae	NA
ASV_16S_2554	Bacteria	Proteobacteria	Gammaproteobacteria	Burkholderiales	NA	NA
ASV_16S_2555	Bacteria	Proteobacteria	Gammaproteobacteria	Burkholderiales	NA	NA
ASV_16S_2556	Bacteria	Proteobacteria	Gammaproteobacteria	Burkholderiales	Rhodocyclaceae	NA
ASV_16S_2557	Bacteria	Proteobacteria	Gammaproteobacteria	Burkholderiales	Rhodocyclaceae	NA
ASV_16S_2558	Bacteria	Proteobacteria	Alphaproteobacteria	Sphingomonadales	Sphingomonadaceae	NA
ASV_16S_2559	Bacteria	Proteobacteria	Alphaproteobacteria	Sphingomonadales	Sphingomonadaceae	NA
ASV_16S_2560	Bacteria	Proteobacteria	Gammaproteobacteria	Burkholderiales	NA	NA
ASV_16S_2561	Bacteria	NA	NA	NA	NA	NA
ASV_16S_2562	Bacteria	NA	NA	NA	NA	NA
ASV_16S_2563	Bacteria	Proteobacteria	NA	NA	NA	NA
ASV_16S_2564	Bacteria	Proteobacteria	Gammaproteobacteria	Burkholderiales	Rhodocyclaceae	NA
ASV_16S_2565	Bacteria	Proteobacteria	Gammaproteobacteria	Enterobacterales	Enterobacteriaceae	Klebsiella
ASV_16S_2566	Bacteria	Deinococcota	Deinococci	Thermales	Thermaceae	Thermus
ASV_16S_2567	Bacteria	NA	NA	NA	NA	NA
ASV_16S_2568	Bacteria	Firmicutes	Symbiobacteriia	Symbiobacteriales	Symbiobacteraceae	Symbiobacterium
ASV_16S_2569	Bacteria	MBNT15	NA	NA	NA	NA
ASV_16S_2570	Bacteria	Nitrospirota	Nitrospiria	Nitrospirales	Nitrospiraceae	Nitrospira
ASV_16S_2571	Bacteria	Gemmatimonadota	Gemmatimonadetes	Gemmatimonadales	Gemmatimonadaceae	NA
ASV_16S_2572	Bacteria	Proteobacteria	Gammaproteobacteria	Burkholderiales	NA	NA
ASV_16S_2573	Bacteria	NA	NA	NA	NA	NA
ASV_16S_2574	Bacteria	Acidobacteriota	Acidobacteriae	NA	NA	NA
ASV_16S_2575	Bacteria	Proteobacteria	Gammaproteobacteria	Burkholderiales	NA	NA
ASV_16S_2576	Bacteria	NA	NA	NA	NA	NA
ASV_16S_2577	Bacteria	Proteobacteria	Alphaproteobacteria	NA	NA	NA
ASV_16S_2578	Bacteria	Proteobacteria	Gammaproteobacteria	Xanthomonadales	Xanthomonadaceae	Vulcaniibacterium
ASV_16S_2579	Bacteria	Proteobacteria	Gammaproteobacteria	Burkholderiales	NA	NA
ASV_16S_2580	Bacteria	Bacteroidota	Bacteroidia	Cytophagales	Amoebophilaceae	Candidatus Amoebophilus
ASV_16S_2587	Bacteria	Proteobacteria	Gammaproteobacteria	Burkholderiales	NA	NA
ASV_16S_2588	Bacteria	Bacteroidota	Bacteroidia	Bacteroidales	NA	NA
ASV_16S_2589	Bacteria	Desulfobacterota	Desulfuromonadia	Geobacterales	Geobacteraceae	Trichlorobacter
ASV_16S_2590	Bacteria	Proteobacteria	Alphaproteobacteria	Azospirillales	Azospirillaceae	Azospirillum
ASV_16S_2591	Bacteria	Proteobacteria	Alphaproteobacteria	NA	NA	NA
ASV_16S_2592	Bacteria	Proteobacteria	NA	NA	NA	NA
ASV_16S_2593	Bacteria	Proteobacteria	Gammaproteobacteria	Burkholderiales	Rhodocyclaceae	Azospira
ASV_16S_2594	Bacteria	Proteobacteria	NA	NA	NA	NA
ASV_16S_2595	Bacteria	Proteobacteria	Gammaproteobacteria	Burkholderiales	NA	NA
ASV_16S_2596	Bacteria	Proteobacteria	Gammaproteobacteria	Burkholderiales	Comamonadaceae	NA
ASV_16S_2597	Bacteria	Proteobacteria	Alphaproteobacteria	NA	NA	NA
ASV_16S_2598	Bacteria	Proteobacteria	Gammaproteobacteria	Burkholderiales	Rhodocyclaceae	NA
ASV_16S_2599	Bacteria	Bacteroidota	Bacteroidia	Flavobacteriales	Weeksellaceae	NA
ASV_16S_2600	Bacteria	Bacteroidota	Bacteroidia	Chitinophagales	Chitinophagaceae	NA
ASV_16S_2601	Bacteria	Proteobacteria	Gammaproteobacteria	Burkholderiales	Comamonadaceae	NA
ASV_16S_2602	Bacteria	NA	NA	NA	NA	NA
ASV_16S_2603	Bacteria	Proteobacteria	Gammaproteobacteria	Burkholderiales	Comamonadaceae	NA
ASV_16S_2604	Bacteria	NA	NA	NA	NA	NA
ASV_16S_2605	Bacteria	Bacteroidota	Bacteroidia	Chitinophagales	Chitinophagaceae	Lacibacter
ASV_16S_2606	Bacteria	Acidobacteriota	NA	NA	NA	NA
ASV_16S_2607	Bacteria	Acidobacteriota	Acidobacteriae	NA	NA	NA
ASV_16S_2608	Bacteria	Proteobacteria	Alphaproteobacteria	Sphingomonadales	Sphingomonadaceae	Hephaestia
ASV_16S_2609	Bacteria	Proteobacteria	Alphaproteobacteria	Sphingomonadales	Sphingomonadaceae	Hephaestia
ASV_16S_2610	Bacteria	Proteobacteria	Gammaproteobacteria	Legionellales	Legionellaceae	Legionella
ASV_16S_2611	Bacteria	NA	NA	NA	NA	NA
ASV_16S_2612	Bacteria	Proteobacteria	Alphaproteobacteria	Reyranellales	Reyranellaceae	Reyranella
ASV_16S_2613	Bacteria	Proteobacteria	Gammaproteobacteria	Burkholderiales	NA	NA
ASV_16S_2614	Bacteria	Proteobacteria	Gammaproteobacteria	Enterobacterales	NA	NA
ASV_16S_2615	Bacteria	Proteobacteria	Gammaproteobacteria	Enterobacterales	NA	NA
ASV_16S_2616	Bacteria	Proteobacteria	Gammaproteobacteria	Xanthomonadales	Xanthomonadaceae	NA
ASV_16S_2617	Bacteria	Firmicutes	Negativicutes	Veillonellales-Selenomonadales	Veillonellaceae	Veillonella
ASV_16S_2618	Bacteria	Proteobacteria	Alphaproteobacteria	Sphingomonadales	Sphingomonadaceae	Blastomonas
ASV_16S_2619	Bacteria	Actinobacteriota	Actinobacteria	Corynebacteriales	Corynebacteriaceae	Lawsonella
ASV_16S_2620	Bacteria	Proteobacteria	Alphaproteobacteria	Sphingomonadales	Sphingomonadaceae	Sphingomonas
ASV_16S_2621	Bacteria	Proteobacteria	Gammaproteobacteria	Burkholderiales	NA	NA
ASV_16S_2622	Bacteria	Proteobacteria	Alphaproteobacteria	NA	NA	NA
ASV_16S_2642	Bacteria	Proteobacteria	Gammaproteobacteria	NA	NA	NA
ASV_16S_2643	Bacteria	Verrucomicrobiota	Verrucomicrobiae	Verrucomicrobiales	Verrucomicrobiaceae	Prosthecobacter
ASV_16S_2644	Bacteria	Proteobacteria	Alphaproteobacteria	Sphingomonadales	Sphingomonadaceae	NA
ASV_16S_2645	Bacteria	Proteobacteria	Gammaproteobacteria	Burkholderiales	Rhodocyclaceae	NA
ASV_16S_2646	Bacteria	Firmicutes	Bacilli	Lactobacillales	Lactobacillaceae	Lacticaseibacillus
ASV_16S_2647	Bacteria	Bacteroidota	Bacteroidia	Chitinophagales	Chitinophagaceae	NA
[truncated: 2,310 more rows]
