# Supplementary material for: Ecological dynamics of three persistent opportunistic pathogens in hospital sinks and their potential antagonistic bacteria
Source: mSystems. 2026 Feb 4;11(3):e01546-25. doi: 10.1128/msystems.01546-25 (PMC13011461; doi:10.1128/msystems.01546-25)
Supplement: Table S2 — Sequencing results for NICU #1 and #2, using the P. aeruginosa HiSST scheme and bioinformatics pipeline. [file msystems.01546-25-s0005.xlsx]

## Sheet: CONTENT
	DATASET S2. This supplementary file includes sequencing results for NICU #1 and #2, using the P. aeruginosa HiSST scheme and bioinformatics pipeline: (Table S2.A) 9 sheets for NICU #1, followed by (Table S2.B) 9 sheets for NICU #2

## Sheet: Table S2.A_CONTENT
	DATASET S2.A. This supplementary file includes 9 sheets of sequencing results for NICU #1, using the P. aeruginosa HiSST scheme and bioinformatics pipeline: - Sheets #1 provides additional information on the library pools shipped for Illumina sequencing, along with the barcoded primer set sequences used. - Sheets #2,#3, #4 and #5 provide the proportion of reads remaining at each step of the bioin…
								s

## Sheet: A_Sheet1. Barcoded primers 
			Index 1		Index 2
			ID	Sequences	ID	Sequences
Library or Amplicon samples	Library		S502	AATGATACGGCGACCACCGAGATCTACACCTCTCTATTCGTCGGCAGCGTC	N701	CAAGCAGAAGACGGCATACGAGATTCGCCTTAGTCTCGTGGGCTCGG
Type of Container and layout	96 well plate - Specify coordinates		S503	AATGATACGGCGACCACCGAGATCTACACTATCCTCTTCGTCGGCAGCGTC	N702	CAAGCAGAAGACGGCATACGAGATCTAGTACGGTCTCGTGGGCTCGG
Plate Type	Eppendorf twin.tec, Full Skirt (recommended for DNA)		S505	AATGATACGGCGACCACCGAGATCTACACGTAAGGAGTCGTCGGCAGCGTC	N703	CAAGCAGAAGACGGCATACGAGATTTCTGCCTGTCTCGTGGGCTCGG
Adapter / Index type	Illumina Nextera		S506	AATGATACGGCGACCACCGAGATCTACACACTGCATATCGTCGGCAGCGTC	N704	CAAGCAGAAGACGGCATACGAGATGCTCAGGAGTCTCGTGGGCTCGG
Index infos (URL)	https://support-docs.illumina.com/SHARE/AdapterSeq/Content/SHARE/AdapterSeq/Nextera/DNAIndexesNXT.htm		S507	AATGATACGGCGACCACCGAGATCTACACAAGGAGTATCGTCGGCAGCGTC	N705	CAAGCAGAAGACGGCATACGAGATAGGAGTCCGTCTCGTGGGCTCGG
Fragment / Library Size (bp)	350		S510	AATGATACGGCGACCACCGAGATCTACACCGTCTAATTCGTCGGCAGCGTC	N706	CAAGCAGAAGACGGCATACGAGATCATGCCTAGTCTCGTGGGCTCGG
Concentration (ng/μl)	1.5		S511	AATGATACGGCGACCACCGAGATCTACACTCTCTCCGTCGTCGGCAGCGTC	N707	CAAGCAGAAGACGGCATACGAGATGTAGAGAGGTCTCGTGGGCTCGG
Volume (μl)	75		S513	AATGATACGGCGACCACCGAGATCTACACTCGACTAGTCGTCGGCAGCGTC	N710	CAAGCAGAAGACGGCATACGAGATCAGCCTCGGTCTCGTGGGCTCGG
Type of Sequencing	Illumina MiSeq PE250		S515	AATGATACGGCGACCACCGAGATCTACACTTCTAGCTTCGTCGGCAGCGTC	N711	CAAGCAGAAGACGGCATACGAGATTGCCTCTTGTCTCGTGGGCTCGG
Nb libraries / amplicons in pool	n = 50-60 for eDNA, and n = 70-90 for isolates		S516	AATGATACGGCGACCACCGAGATCTACACCCTAGAGTTCGTCGGCAGCGTC	N712	CAAGCAGAAGACGGCATACGAGATTCCTCTACGTCTCGTGGGCTCGG
			S517	AATGATACGGCGACCACCGAGATCTACACGCGTAAGATCGTCGGCAGCGTC	N714	CAAGCAGAAGACGGCATACGAGATTCATGAGCGTCTCGTGGGCTCGG
			S518	AATGATACGGCGACCACCGAGATCTACACCTATTAAGTCGTCGGCAGCGTC	N715	CAAGCAGAAGACGGCATACGAGATCCTGAGATGTCTCGTGGGCTCGG
			S520	AATGATACGGCGACCACCGAGATCTACACAAGGCTATTCGTCGGCAGCGTC	N716	CAAGCAGAAGACGGCATACGAGATTAGCGAGTGTCTCGTGGGCTCGG
			S521	AATGATACGGCGACCACCGAGATCTACACGAGCCTTATCGTCGGCAGCGTC	N718	CAAGCAGAAGACGGCATACGAGATGTAGCTCCGTCTCGTGGGCTCGG
			S522	AATGATACGGCGACCACCGAGATCTACACTTATGCGATCGTCGGCAGCGTC	N719	CAAGCAGAAGACGGCATACGAGATTACTACGCGTCTCGTGGGCTCGG
					N720	CAAGCAGAAGACGGCATACGAGATAGGCTCCGGTCTCGTGGGCTCGG
					N721	CAAGCAGAAGACGGCATACGAGATGCAGCGTAGTCTCGTGGGCTCGG
					N722	CAAGCAGAAGACGGCATACGAGATCTGCGCATGTCTCGTGGGCTCGG
					N723	CAAGCAGAAGACGGCATACGAGATGAGCGCTAGTCTCGTGGGCTCGG
					N724	CAAGCAGAAGACGGCATACGAGATCGCTCAGTGTCTCGTGGGCTCGG
					N726	CAAGCAGAAGACGGCATACGAGATGTCTTAGGGTCTCGTGGGCTCGG
					N727	CAAGCAGAAGACGGCATACGAGATACTGATCGGTCTCGTGGGCTCGG
					N728	CAAGCAGAAGACGGCATACGAGATTAGCTGCAGTCTCGTGGGCTCGG
					N729	CAAGCAGAAGACGGCATACGAGATGACGTCGAGTCTCGTGGGCTCGG

## Sheet: A_Sheet2. btuB Summary dada2
	input	filtered	denoisedF	denoisedR	merged	nonchim
BD-FK-0014-btuB	1029	672	668	667	663	653
WD-FK-0014-btuB	1430	963	963	955	941	853
WD-BR-0014-btuB	1201	709	704	706	701	662
WD-S7-0014-btuB	1026	724	721	720	717	717
WD-S12-0021-btuB	1047	642	638	639	635	635
WD-BR-0028-btuB	1997	1592	1592	1589	1566	969
WD-S5-0035-btuB	2010	1454	1454	1451	1434	1434
WD-S7-0035-btuB	2523	1943	1943	1940	1923	1923
WD-S12-0035-btuB	2029	1525	1524	1522	1502	1502
WD-S27-0035-btuB	2562	2030	2029	2025	1993	1993
WD-HWSs-0035-btuB	1869	1522	1522	1520	1502	1502
WD-S8-0042-btuB	2400	1867	1866	1833	1812	1197
WD-S27-0021-btuB	2623	1951	1950	1946	1908	1908
BD-S10-0042-btuB	2842	2080	2080	2075	2048	1861
BD-S32-0021-btuB	2449	1923	1923	1916	1885	1885
WD-FK-0042-btuB	2580	1973	1972	1967	1933	1863
WD-LL-0021-btuB	1733	1362	1361	1360	1340	1340
WD-BR-0042-btuB	2579	2049	2048	2046	2023	1957
BF-HWSs-0021-btuB	1987	1614	1614	1613	1587	1587
WD-LL-0049-btuB	2448	1895	1895	1889	1859	1859
WD-HWSs-0021-btuB	1998	1630	1630	1619	1604	1604
WD-HWSs-0049-btuB	2480	1939	1938	1936	1914	1914
WF-HWSs-0049-btuB	1711	1222	1222	1218	1211	1211

## Sheet: A_Sheet3. bvgS Summary dada2
	input	filtered	denoisedF	denoisedR	merged	nonchim
BD-FK-0014-bvgS	1487	1276	1273	1274	1271	1212
WD-FK-0014-bvgS	1140	955	952	955	952	902
WD-BR-0014-bvgS	1573	1276	1272	1250	1210	1125
WD-S7-0014-bvgS	1040	697	688	683	597	555
WD-S12-0021-bvgS	1742	1336	1320	1307	1225	1197
WD-S8-0042-bvgS	2936	2566	2566	2565	2565	1555
BD-S10-0042-bvgS	2644	2280	2276	2267	2263	2054
WD-FK-0042-bvgS	2713	2245	2225	2218	1985	1873
WD-BR-0042-bvgS	1629	1080	1071	1073	1054	1054
WD-LL-0049-bvgS	3475	3054	3040	3030	3018	3015
WD-HWSs-0049-bvgS	2855	2532	2530	2532	2515	2491
WF-HWSs-0049-bvgS	2601	2290	2283	2276	2271	2271
WD-S27-0021-bvgS	1990	1777	1762	1770	1757	1702
BD-S32-0021-bvgS	2199	1967	1956	1964	1956	1941
WD-LL-0021-bvgS	2238	2031	2018	2028	2017	2017
BF-HWSs-0021-bvgS	1946	1817	1812	1810	1806	1806
WD-HWSs-0021-bvgS	1355	1238	1232	1236	1232	1223
WD-BR-0028-bvgS	2291	2055	2052	2020	1884	1396
WD-S5-0035-bvgS	1914	1691	1679	1681	1672	1672
WD-S7-0035-bvgS	1969	1756	1746	1752	1742	1742
WD-S12-0035-bvgS	1747	1549	1546	1546	1546	1532
WD-S27-0035-bvgS	2309	2069	2059	2066	2057	2016
WD-HWSs-0035-bvgS	1788	1619	1609	1614	1605	1605

## Sheet: A_Sheet4. pheT Summary dada2
	input	filtered	denoisedF	denoisedR	merged	nonchim
BD-FK-0014-pheT	1398	964	959	962	875	856
WD-FK-0014-pheT	1007	670	644	665	588	536
WD-BR-0014-pheT	1413	879	841	828	780	780
WD-S7-0014-pheT	1292	973	972	935	935	930
WD-S12-0021-pheT	1115	793	790	771	768	761
WD-S27-0021-pheT	1543	1247	1236	1246	1236	1188
WD-S8-0042-pheT	2234	1871	1867	1871	1807	1152
BD-S32-0021-pheT	2214	1730	1730	1720	1720	1637
BD-S10-0042-pheT	2147	1698	1695	1697	1685	1515
WD-LL-0021-pheT	2360	1997	1997	1997	1997	1907
WD-FK-0042-pheT	2769	2235	2235	2230	2165	2032
BF-HWSs-0021-pheT	2445	2082	2082	2082	2082	1981
WD-BR-0042-pheT	2348	1845	1839	1844	1814	1740
WD-HWSs-0021-pheT	2340	2017	2017	2017	2017	1923
WD-LL-0049-pheT	2675	2217	2215	2215	2215	2106
WD-FK-0028-pheT	2546	2087	2086	2078	2047	1952
WD-HWSs-0049-pheT	2334	1961	1954	1961	1946	1861
WD-BR-0028-pheT	2296	1866	1849	1865	1666	1341
WF-HWSs-0049-pheT	2848	2383	2382	2382	2382	2292
WD-S5-0035-pheT	1384	1095	1086	1089	1081	1040
WD-S7-0035-pheT	2045	1664	1664	1664	1664	1600
WD-S12-0035-pheT	2125	1677	1677	1677	1677	1597
WD-S27-0035-pheT	2488	1948	1948	1943	1943	1850
WD-HWSs-0035-pheT	2444	2097	2097	2097	2097	2004

## Sheet: A_Sheet5. sdaA Summary dada2
	input	filtered	denoisedF	denoisedR	merged	nonchim
BD-FK-0014-sdaA	1318	1179	1173	1110	1104	1034
WD-FK-0014-sdaA	1412	1258	1254	1215	1206	908
WD-BR-0014-sdaA	1458	1310	1310	1233	1229	1072
WD-S7-0014-sdaA	1363	1196	1192	1131	1127	1127
WD-S12-0021-sdaA	1517	1337	1333	1280	1249	1242
WD-FK-0028-sdaA	2547	2215	2213	2148	2137	1990
WD-HWSs-0049-sdaA	2499	2172	2171	2108	2101	2075
WD-BR-0028-sdaA	2179	1941	1936	1880	1876	1144
WF-HWSs-0049-sdaA	1827	1619	1612	1577	1571	1571
WD-S5-0035-sdaA	2571	2283	2283	2214	2204	2204
WD-S7-0035-sdaA	2052	1806	1797	1760	1751	1751
WD-S12-0035-sdaA	2216	1890	1883	1840	1834	1834
WD-S27-0035-sdaA	2293	2006	2003	1937	1929	1925
WD-HWSs-0035-sdaA	2244	1949	1944	1897	1892	1892
WD-S27-0021-sdaA	2902	2563	2553	2486	2474	2457
WD-S8-0042-sdaA	2134	1903	1897	1838	1832	1367
BD-S32-0021-sdaA	2946	2552	2543	2486	2478	2478
BD-S10-0042-sdaA	2227	1945	1936	1897	1871	1733
WD-LL-0021-sdaA	2685	2390	2387	2331	2320	2320
WD-FK-0042-sdaA	2579	2246	2244	2163	2147	1967
BF-HWSs-0021-sdaA	1961	1751	1743	1709	1703	1703
WD-BR-0042-sdaA	2301	2004	2002	1951	1941	1863
WD-HWSs-0021-sdaA	1942	1731	1729	1675	1663	1663
WD-LL-0049-sdaA	3121	2474	2473	2403	2396	2396

## Sheet: A_Sheet6. btuB ASVs counts
	WD-HWSs-0049-btuB	WD-HWSs-0021-btuB	BF-HWSs-0021-btuB	WD-HWSs-0035-btuB	WF-HWSs-0049-btuB	WD-S27-0035-btuB	WD-S27-0021-btuB	WD-S12-0035-btuB	WD-S12-0021-btuB	WD-LL-0049-btuB	WD-LL-0021-btuB	WD-FK-0042-btuB	WD-S8-0042-btuB	BD-S10-0042-btuB	BD-FK-0014-btuB	WD-FK-0014-btuB	WD-BR-0042-btuB	WD-BR-0014-btuB	WD-BR-0028-btuB	WD-S7-0035-btuB	WD-S7-0014-btuB	BD-S32-0021-btuB	WD-S5-0035-btuB
ASV_btuB_1	1914	1604	1587	1502	1211	0	0	0	0	0	0	0	0	0	0	0	0	0	0	0	0	0	0
ASV_btuB_2	0	0	0	0	0	1993	1908	1502	635	0	0	0	0	0	0	0	0	0	0	0	0	0	0
ASV_btuB_3	0	0	0	0	0	0	0	0	0	1859	1340	1175	411	242	108	67	0	0	0	0	0	0	0
ASV_btuB_4	0	0	0	0	0	0	0	0	0	0	0	183	0	0	359	237	1842	325	250	0	0	0	0
ASV_btuB_5	0	0	0	0	0	0	0	0	0	0	0	0	0	0	18	13	0	0	0	1923	717	0	0
ASV_btuB_6	0	0	0	0	0	0	0	0	0	0	0	0	786	1619	0	0	0	0	0	0	0	0	0
ASV_btuB_7	0	0	0	0	0	0	0	0	0	0	0	505	0	0	168	536	115	337	552	0	0	0	0
ASV_btuB_8	0	0	0	0	0	0	0	0	0	0	0	0	0	0	0	0	0	0	0	0	0	1885	0
ASV_btuB_9	0	0	0	0	0	0	0	0	0	0	0	0	0	0	0	0	0	0	0	0	0	0	1434
ASV_btuB_10	0	0	0	0	0	0	0	0	0	0	0	0	0	0	0	0	0	0	167	0	0	0	0
[Dominant ASV reads] / [Total reads]	1	1	1	1	1	1	1	1	1	1	1	0.630703	0.656642	0.869962	0.54977	0.62837	0.941237	0.509063	0.569659	1	1	1	1	#DIV/0!	#DIV/0!	#DIV/0!	#DIV/0!	#DIV/0!	#DIV/0!	#DIV/0!	#DIV/0!	#DIV/0!	#DIV/0!	#DIV/0!	#DIV/0!	#DIV/0!	#DIV/0!	#DIV/0!	#DIV/0!	#DIV/0!	#DIV/0!	#DIV/0!	#DIV/0!	#DIV/0!	#DIV/0!	#DIV/0!	#DIV/0!	#DIV/0!	#DIV/0!
n samples =	23
Proportion of eDNA samples (n = 23) with dominant ASVs representing more than 50% of total reads (Isolates excluded).	1
Proportion of eDNA samples (n = 23) with dominant ASVs representing more than 70% of total reads (Isolates excluded).	0.73913
Nb. total ASV per sample	1	1	1	1	1	1	1	1	1	1	1	3	2	2	4	4	2	2	3	1	1	1	1	0	0	0	0	0	0	0	0	0	0	0	0	0	0	0	0	0	0	0	0	0	0	0	0	0	0
Nb. Max. ASV per sample	4
Mean ASV per sample	1.6087
[truncated: 124 more columns]

## Sheet: A_Sheet7. bvgS ASVs counts
	WD-HWSs-0049-bvgS	WF-HWSs-0049-bvgS	WD-S27-0035-bvgS	BF-HWSs-0021-bvgS	WD-S27-0021-bvgS	WD-HWSs-0035-bvgS	WD-HWSs-0021-bvgS	WD-LL-0049-bvgS	WD-LL-0021-bvgS	WD-FK-0042-bvgS	WD-S8-0042-bvgS	BD-S10-0042-bvgS	WD-S12-0021-bvgS	WD-S7-0014-bvgS	WD-BR-0028-bvgS	WD-BR-0014-bvgS	WD-BR-0042-bvgS	WD-S12-0035-bvgS	BD-FK-0014-bvgS	WD-S7-0035-bvgS	WD-FK-0014-bvgS	BD-S32-0021-bvgS	WD-S5-0035-bvgS
ASV_bvgS_1	2442	2271	2016	1806	1702	1605	1223	0	0	0	0	0	0	0	0	0	0	0	0	0	0	0	0
ASV_bvgS_2	49	0	0	0	0	0	0	3015	2017	1272	660	248	147	45	0	0	0	0	0	0	0	0	0
ASV_bvgS_3	0	0	0	0	0	0	0	0	0	480	0	0	574	358	1179	707	61	0	0	0	0	0	0
ASV_bvgS_4	0	0	0	0	0	0	0	0	0	0	0	0	0	0	0	0	0	1532	1212	0	0	0	0
ASV_bvgS_5	0	0	0	0	0	0	0	0	0	0	0	0	43	17	0	0	0	0	0	1742	902	0	0
ASV_bvgS_6	0	0	0	0	0	0	0	0	0	0	895	1806	0	0	0	0	0	0	0	0	0	0	0
ASV_bvgS_7	0	0	0	0	0	0	0	0	0	121	0	0	433	135	217	418	993	0	0	0	0	0	0
ASV_bvgS_8	0	0	0	0	0	0	0	0	0	0	0	0	0	0	0	0	0	0	0	0	0	1941	0
ASV_bvgS_9	0	0	0	0	0	0	0	0	0	0	0	0	0	0	0	0	0	0	0	0	0	0	1672
[Dominant ASV reads] / [Total reads]	0.980329	1	1	1	1	1	1	1	1	0.679124	0.575563	0.87926	0.479532	0.645045	0.844556	0.628444	0.942125	1	1	1	1	1	1	#DIV/0!	#DIV/0!	#DIV/0!	#DIV/0!	#DIV/0!	#DIV/0!	#DIV/0!	#DIV/0!	#DIV/0!	#DIV/0!	#DIV/0!	#DIV/0!	#DIV/0!	#DIV/0!	#DIV/0!	#DIV/0!	#DIV/0!	#DIV/0!	#DIV/0!	#DIV/0!	#DIV/0!	#DIV/0!	#DIV/0!	#DIV/0!	#DIV/0!	#DIV/0!
n samples =	23
Proportion of eDNA samples (n = 23) with dominant ASVs representing more than 50% of total reads (Isolates excluded).	0.956522
Proportion of eDNA samples (n = 23) with dominant ASVs representing more than 70% of total reads (Isolates excluded).	0.782609
Nb. total ASV per sample	2	1	1	1	1	1	1	1	1	3	2	2	4	4	2	2	2	1	1	1	1	1	1	0	0	0	0	0	0	0	0	0	0	0	0	0	0	0	0	0	0	0	0	0	0	0	0	0	0
Nb. Max. ASV per sample	4
Mean ASV per sample	1.6087
[truncated: 124 more columns]

## Sheet: A_Sheet8. pheT ASVs counts
	WF-HWSs-0049-pheT	WD-HWSs-0035-pheT	BF-HWSs-0021-pheT	WD-HWSs-0021-pheT	WD-HWSs-0049-pheT	WD-LL-0049-pheT	WD-LL-0021-pheT	WD-FK-0042-pheT	WD-FK-0028-pheT	WD-S8-0042-pheT	BD-FK-0014-pheT	BD-S10-0042-pheT	WD-FK-0014-pheT	WD-BR-0028-pheT	WD-BR-0014-pheT	WD-BR-0042-pheT	WD-S27-0035-pheT	WD-S27-0021-pheT	WD-S7-0035-pheT	WD-S7-0014-pheT	WD-S12-0035-pheT	WD-S12-0021-pheT	BD-S32-0021-pheT	WD-S5-0035-pheT
ASV_pheT_1	2292	2004	1981	1923	1844	0	0	0	0	0	0	0	0	0	0	0	0	0	0	0	0	0	0	0
ASV_pheT_2	0	0	0	0	17	2106	1907	1454	1192	482	175	171	72	0	0	0	0	0	0	0	0	0	0	0
ASV_pheT_3	0	0	0	0	0	0	0	433	697	0	365	0	373	840	535	392	0	0	0	0	0	0	0	0
ASV_pheT_4	0	0	0	0	0	0	0	0	0	0	0	0	0	0	0	0	1850	1188	0	0	0	0	0	0
ASV_pheT_5	0	0	0	0	0	0	0	97	63	0	39	0	0	0	0	0	0	0	1600	930	0	0	0	0
ASV_pheT_6	0	0	0	0	0	0	0	0	0	0	0	0	0	0	0	0	0	0	0	0	1597	761	0	0
ASV_pheT_7	0	0	0	0	0	0	0	48	0	0	277	0	91	130	245	1348	0	0	0	0	0	0	0	0
ASV_pheT_8	0	0	0	0	0	0	0	0	0	670	0	1344	0	0	0	0	0	0	0	0	0	0	0	0
ASV_pheT_9	0	0	0	0	0	0	0	0	0	0	0	0	0	0	0	0	0	0	0	0	0	0	1637	0
ASV_pheT_10	0	0	0	0	0	0	0	0	0	0	0	0	0	76	0	0	0	0	0	0	0	0	0	1040
ASV_pheT_11	0	0	0	0	0	0	0	0	0	0	0	0	0	184	0	0	0	0	0	0	0	0	0	0
ASV_pheT_12	0	0	0	0	0	0	0	0	0	0	0	0	0	111	0	0	0	0	0	0	0	0	0	0
[Dominant ASV reads] / [Total reads]	1	1	1	1	0.990865	1	1	0.715551	0.610656	0.581597	0.426402	0.887129	0.695896	0.626398	0.685897	0.774713	1	1	1	1	1	1	1	1	#DIV/0!	#DIV/0!	#DIV/0!	#DIV/0!	#DIV/0!	#DIV/0!	#DIV/0!	#DIV/0!	#DIV/0!	#DIV/0!	#DIV/0!	#DIV/0!	#DIV/0!	#DIV/0!	#DIV/0!	#DIV/0!	#DIV/0!	#DIV/0!	#DIV/0!	#DIV/0!	#DIV/0!	#DIV/0!	#DIV/0!	#DIV/0!	#DIV/0!
n samples =	24
Proportion of eDNA samples (n = 24) with dominant ASVs representing more than 50% of total reads (Isolates excluded).	0.958333
Proportion of eDNA samples (n = 24) with dominant ASVs representing more than 70% of total reads (Isolates excluded).	0.75
Nb. total ASV per sample	1	1	1	1	2	1	1	4	3	2	4	2	3	5	2	2	1	1	1	1	1	1	1	1	0	0	0	0	0	0	0	0	0	0	0	0	0	0	0	0	0	0	0	0	0	0	0	0	0
Nb. Max. ASV per sample	5
Mean ASV per sample	1.79167
[truncated: 124 more columns]

[truncated: 11 more sheets: A_Sheet9. sdaA ASVs counts, Table S2.B_CONTENT, B_Sheet1. Barcoded primers , B_Sheet2. btuB Summary dada2, B_Sheet3. bvgS Summary dada2, Sheet4. pheT Summary dada2, B_Sheet5. sdaA Summary dada2, B_Sheet6. btuB ASVs counts, B_Sheet7. bvgS ASVs counts, B_Sheet8. pheT ASVs counts, B_Sheet9. sdaA ASVs counts]
