# Supplementary material for: Ecological dynamics of three persistent opportunistic pathogens in hospital sinks and their potential antagonistic bacteria
Source: mSystems. 2026 Feb 4;11(3):e01546-25. doi: 10.1128/msystems.01546-25 (PMC13011461; doi:10.1128/msystems.01546-25)
Supplement: Table S3 — Sequencing results for NICU #1 and #2, using the S. marcescens HiSST scheme and bioinformatics pipeline. [file msystems.01546-25-s0006.xlsx]

## Sheet: CONTENT
	DATASET S3. This supplementary file includes sequencing results for NICU #1 and #2, using the S. marcescens HiSST scheme and bioinformatics pipeline: (Table S3.A) 7 sheets for NICU #1, followed by (Table S3.B) 7 sheets for NICU #2

## Sheet: Table S3.A_CONTENT
	DATASET S3.A. This supplementary file includes 7 sheets of sequencing results for NICU #1, using the S. marcescens HiSST scheme and bioinformatics pipeline: - Sheets #1 provides additional information on the library pools shipped for Illumina sequencing, along with the barcoded primer set sequences used. - Sheets #2,#3 and #4 provide the proportion of reads remaining at each step of the bioinform…

## Sheet: A_Sheet1. Barcoded primers 
			Index 1		Index 2
			ID	Sequences	ID	Sequences
Library or Amplicon samples	Library		S502	AATGATACGGCGACCACCGAGATCTACACCTCTCTATTCGTCGGCAGCGTC	N701	CAAGCAGAAGACGGCATACGAGATTCGCCTTAGTCTCGTGGGCTCGG
Type of Container and layout	96 well plate - Specify coordinates		S503	AATGATACGGCGACCACCGAGATCTACACTATCCTCTTCGTCGGCAGCGTC	N702	CAAGCAGAAGACGGCATACGAGATCTAGTACGGTCTCGTGGGCTCGG
Plate Type	Eppendorf twin.tec, Full Skirt (recommended for DNA)		S505	AATGATACGGCGACCACCGAGATCTACACGTAAGGAGTCGTCGGCAGCGTC	N703	CAAGCAGAAGACGGCATACGAGATTTCTGCCTGTCTCGTGGGCTCGG
Adapter / Index type	Illumina Nextera		S506	AATGATACGGCGACCACCGAGATCTACACACTGCATATCGTCGGCAGCGTC	N704	CAAGCAGAAGACGGCATACGAGATGCTCAGGAGTCTCGTGGGCTCGG
Index infos (URL)	https://support-docs.illumina.com/SHARE/AdapterSeq/Content/SHARE/AdapterSeq/Nextera/DNAIndexesNXT.htm		S507	AATGATACGGCGACCACCGAGATCTACACAAGGAGTATCGTCGGCAGCGTC	N705	CAAGCAGAAGACGGCATACGAGATAGGAGTCCGTCTCGTGGGCTCGG
Fragment / Library Size (bp)	350		S510	AATGATACGGCGACCACCGAGATCTACACCGTCTAATTCGTCGGCAGCGTC	N706	CAAGCAGAAGACGGCATACGAGATCATGCCTAGTCTCGTGGGCTCGG
Concentration (ng/μl)	1.5		S511	AATGATACGGCGACCACCGAGATCTACACTCTCTCCGTCGTCGGCAGCGTC	N707	CAAGCAGAAGACGGCATACGAGATGTAGAGAGGTCTCGTGGGCTCGG
Volume (μl)	75		S513	AATGATACGGCGACCACCGAGATCTACACTCGACTAGTCGTCGGCAGCGTC	N710	CAAGCAGAAGACGGCATACGAGATCAGCCTCGGTCTCGTGGGCTCGG
Type of Sequencing	Illumina MiSeq PE250		S515	AATGATACGGCGACCACCGAGATCTACACTTCTAGCTTCGTCGGCAGCGTC	N711	CAAGCAGAAGACGGCATACGAGATTGCCTCTTGTCTCGTGGGCTCGG
Nb libraries / amplicons in pool	n = 50-60 for eDNA, and n = 70-90 for isolates		S516	AATGATACGGCGACCACCGAGATCTACACCCTAGAGTTCGTCGGCAGCGTC	N712	CAAGCAGAAGACGGCATACGAGATTCCTCTACGTCTCGTGGGCTCGG
			S517	AATGATACGGCGACCACCGAGATCTACACGCGTAAGATCGTCGGCAGCGTC	N714	CAAGCAGAAGACGGCATACGAGATTCATGAGCGTCTCGTGGGCTCGG
			S518	AATGATACGGCGACCACCGAGATCTACACCTATTAAGTCGTCGGCAGCGTC	N715	CAAGCAGAAGACGGCATACGAGATCCTGAGATGTCTCGTGGGCTCGG
			S520	AATGATACGGCGACCACCGAGATCTACACAAGGCTATTCGTCGGCAGCGTC	N716	CAAGCAGAAGACGGCATACGAGATTAGCGAGTGTCTCGTGGGCTCGG
			S521	AATGATACGGCGACCACCGAGATCTACACGAGCCTTATCGTCGGCAGCGTC	N718	CAAGCAGAAGACGGCATACGAGATGTAGCTCCGTCTCGTGGGCTCGG
			S522	AATGATACGGCGACCACCGAGATCTACACTTATGCGATCGTCGGCAGCGTC	N719	CAAGCAGAAGACGGCATACGAGATTACTACGCGTCTCGTGGGCTCGG
					N720	CAAGCAGAAGACGGCATACGAGATAGGCTCCGGTCTCGTGGGCTCGG
					N721	CAAGCAGAAGACGGCATACGAGATGCAGCGTAGTCTCGTGGGCTCGG
					N722	CAAGCAGAAGACGGCATACGAGATCTGCGCATGTCTCGTGGGCTCGG
					N723	CAAGCAGAAGACGGCATACGAGATGAGCGCTAGTCTCGTGGGCTCGG
					N724	CAAGCAGAAGACGGCATACGAGATCGCTCAGTGTCTCGTGGGCTCGG
					N726	CAAGCAGAAGACGGCATACGAGATGTCTTAGGGTCTCGTGGGCTCGG
					N727	CAAGCAGAAGACGGCATACGAGATACTGATCGGTCTCGTGGGCTCGG
					N728	CAAGCAGAAGACGGCATACGAGATTAGCTGCAGTCTCGTGGGCTCGG
					N729	CAAGCAGAAGACGGCATACGAGATGACGTCGAGTCTCGTGGGCTCGG

## Sheet: A_Sheet2. bssA Summary dada2
	input	filtered	denoisedF	denoisedR	merged	nonchim
BD1b-2wD-bssA	1000	861	860	858	858	858
BD-S26-0021-bssA	1518	1076	1076	1073	1073	1068
BD-S26-0035-bssA	1530	1300	1299	1295	1295	1289
BD-S6-0014-bssA	775	593	590	582	581	526
WD-S34-0028-bssA	920	721	636	706	619	619
WD-S6-0014-bssA	1059	749	734	729	719	653
WD-S26-0035-bssA	1040	620	608	618	606	526
BD-S9-0014-bssA	1463	899	889	880	779	779
BD-S27-0035-bssA	1095	604	528	590	526	526
BD-S34-0014-bssA	552	384	382	381	379	348
WD-S27-0035-bssA	1003	742	734	733	730	659
WD-S34-0014-bssA	764	612	552	605	552	552
BD-HWSs-0035-bssA	1287	905	897	886	881	782
WD-S26-0021-bssA	822	547	537	533	530	480
WD-HWSs-0035-bssA	958	637	617	627	614	555
BD-S27-0021-bssA	1371	847	838	842	834	751
WD-S27-0021-bssA	988	634	621	622	615	563
BD-HWSs-0021-bssA	1012	680	666	666	660	606
WD-HWSs-0021-bssA	1146	743	736	731	724	657
BD-S6-0028-bssA	1219	853	845	841	804	748
BD-S34-0028-bssA	880	677	605	667	604	604
BD-S17-0014-bssA	1206	1103	1102	1100	1099	1099
WD-S17-0042-bssA	1327	1221	1219	1220	1218	1218
WD-S17-0014-bssA	1065	967	966	967	966	966
BD-S18-0042-bssA	1837	1531	1526	1529	1524	1524
BD-S18-0014-bssA	1626	1342	1340	1341	1339	1339
WD-S18-0042-bssA	1542	1392	1389	1392	1389	1389
WD-S18-0014-bssA	1827	1525	1520	1524	1520	1520
BD-S34-0042-bssA	2067	1686	1686	1685	1685	1679
BD-S17-0028-bssA	1525	1335	1330	1332	1327	1327
WD-S34-0042-bssA	1506	1354	1352	1353	1352	1352
WD-S17-0028-bssA	1446	1296	1293	1292	1290	1290
BD-S26-0049-bssA	1681	1410	1409	1409	1408	1408
BD-S18-0028-bssA	2211	1724	1720	1722	1714	1714
WD-S26-0049-bssA	1904	1558	1557	1555	1554	1554
WD-S18-0028-bssA	2176	1616	1603	1609	1555	1542
WD-S27-0049-bssA	2045	1641	1640	1641	1640	1640
BD-S6-0042-bssA	1864	1467	1467	1465	1465	1465
BD-HWSs-0049-bssA	1421	1066	1066	1066	1066	1066
WD-S6-0042-bssA	1426	1248	1245	1247	1244	1244
WD-HWSs-0049-bssA	1261	523	522	521	520	520
WD-S9-0042-bssA	1747	1512	1510	1511	1445	1410
BD-S17-0042-bssA	2020	1724	1715	1724	1715	1715

## Sheet: A_Sheet3. gabR Summary dada2
	input	filtered	denoisedF	denoisedR	merged	nonchim
BD1b-2wD-gabR	216	190	190	190	190	190
BD-S26-0021-gabR	1152	817	812	816	811	804
BD-S26-0035-gabR	1319	1079	1078	1079	1078	1078
WD-S27-0021-gabR	4822	3360	3320	3358	2901	2885
BD-HWSs-0021-gabR	1157	752	693	734	638	638
WD-HWSs-0021-gabR	393	287	279	283	258	258
BD-S6-0028-gabR	509	107	106	106	105	105
WD-S6-0028-gabR	1468	1020	1006	1019	845	838
BD-S34-0028-gabR	1009	761	706	756	656	656
BD-S6-0014-gabR	1286	884	865	884	800	797
WD-S34-0028-gabR	1066	740	671	736	669	669
BD-S9-0014-gabR	1453	1020	996	1013	921	921
WD-S26-0035-gabR	1220	888	874	876	805	805
BD-S34-0014-gabR	890	649	596	641	594	594
BD-S27-0035-gabR	1146	854	776	853	775	770
WD-S34-0014-gabR	1063	751	736	742	667	667
WD-S27-0035-gabR	1212	874	809	858	798	798
WD-S26-0021-gabR	1082	710	652	700	646	646
BD-HWSs-0035-gabR	850	601	590	594	552	552
BD-S27-0021-gabR	1246	919	901	909	891	822
WD-HWSs-0035-gabR	1061	755	694	751	642	642
BD-S18-0014-gabR	1378	1068	1067	1068	431	424
WD-S18-0042-gabR	1144	800	795	793	323	323
WD-S18-0014-gabR	1279	1004	1000	988	484	484
BD-S34-0042-gabR	1357	1016	1012	1016	511	508
BD-S17-0028-gabR	1298	1047	1041	1047	428	418
WD-S34-0042-gabR	1092	870	870	860	321	315
WD-S17-0028-gabR	589	172	172	169	0	0
BD-S26-0049-gabR	1457	1052	1050	1051	260	260
BD-S18-0028-gabR	1099	671	670	660	258	258
WD-S26-0049-gabR	1529	1133	1127	1124	245	245
WD-S18-0028-gabR	1312	1018	1014	1003	362	362
BD-HWSs-0049-gabR	1027	741	736	734	316	316
BD-S6-0042-gabR	1372	922	921	922	190	190
WD-HWSs-0049-gabR	1150	794	792	794	359	354
WD-S6-0042-gabR	1255	936	931	936	199	197
WD-S9-0042-gabR	2107	1575	1571	1575	505	498
BD-S17-0042-gabR	1718	1345	1339	1345	632	621
BD-S17-0014-gabR	1199	860	855	853	392	392
WD-S17-0042-gabR	1549	1217	1214	1217	576	570
WD-S17-0014-gabR	1051	821	821	821	345	341
BD-S18-0042-gabR	1593	1236	1226	1236	571	563

## Sheet: A_Sheet4. dhaM Summary dada2
	input	filtered	denoisedF	denoisedR	merged	nonchim
BD1b-2wD-dhaM	1155	981	979	974	973	973
BD-S26-0021-dhaM	1812	1517	1514	1509	1507	1507
BD-S26-0035-dhaM	1217	1089	1084	1088	1084	1073
BD-S6-0014-dhaM	1018	710	698	696	548	548
WD-S27-0035-dhaM	881	633	626	616	517	517
BD-S34-0014-dhaM	696	513	510	501	499	431
BD-HWSs-0035-dhaM	862	569	568	561	457	457
WD-S34-0014-dhaM	765	496	490	483	398	398
WD-HWSs-0035-dhaM	1441	56	48	51	46	46
WD-S26-0021-dhaM	913	714	708	713	600	586
BD-S27-0021-dhaM	950	702	697	691	578	578
WD-S27-0021-dhaM	743	548	537	536	497	421
BD-S6-0028-dhaM	1148	802	793	789	635	635
WD-S6-0028-dhaM	988	665	657	651	529	529
BD-S34-0028-dhaM	763	569	566	559	558	476
WD-S34-0028-dhaM	358	245	243	235	214	214
WD-S26-0035-dhaM	780	576	557	564	484	481
BD-S27-0035-dhaM	1104	854	846	833	679	679
BD-S6-0042-dhaM	1564	1327	1326	1323	1323	1281
BD-HWSs-0049-dhaM	1526	1353	1349	1353	1349	1313
WD-S6-0042-dhaM	1604	1355	1354	1354	1353	1321
WD-HWSs-0049-dhaM	1557	1377	1364	1377	1364	1339
WD-S9-0042-dhaM	1777	1472	1455	1466	1436	1406
BD-S17-0042-dhaM	208	11	11	11	11	11
WD-S17-0042-dhaM	1411	1099	1098	1099	1098	1053
BD-S18-0042-dhaM	1760	1067	1057	1063	1055	1038
WD-S18-0042-dhaM	1591	970	961	968	961	944
BD-S17-0014-dhaM	1634	1446	1439	1423	1416	1416
BD-S34-0042-dhaM	1782	1547	1544	1544	1536	1491
WD-S17-0014-dhaM	1388	1244	1238	1242	1237	1225
WD-S34-0042-dhaM	1362	1225	1217	1224	1216	1199
BD-S17-0028-dhaM	1673	1305	1297	1303	1295	1266
BD-S26-0049-dhaM	1570	1393	1389	1393	1389	1349
WD-S17-0028-dhaM	1459	1291	1283	1290	1245	1245
WD-S26-0049-dhaM	1557	1378	1378	1378	1370	1344
WD-S18-0028-dhaM	1817	1228	1212	1223	1211	1184
WD-S27-0049-dhaM	1768	1549	1546	1547	1544	1511

## Sheet: A_Sheet5. bssA ASVs counts
	BD-S17-0042-bssA	BD-S18-0028-bssA	BD-S34-0042-bssA	BD-S18-0042-bssA	WD-S18-0014-bssA	WD-S18-0028-bssA	WD-S18-0042-bssA	WD-S34-0042-bssA	BD-S18-0014-bssA	BD-S17-0028-bssA	WD-S17-0028-bssA	BD-S26-0035-bssA	WD-S17-0042-bssA	BD-S17-0014-bssA	WD-S17-0014-bssA	WD-S34-0028-bssA	BD-S34-0028-bssA	WD-S34-0014-bssA	BD-S34-0014-bssA	WD-S27-0049-bssA	WD-S26-0049-bssA	BD-S26-0049-bssA	BD-S26-0021-bssA	BD-HWSs-0049-bssA	BD-HWSs-0035-bssA	BD-S27-0021-bssA	WD-S27-0035-bssA	WD-HWSs-0049-bssA	WD-HWSs-0021-bssA	BD-HWSs-0021-bssA	WD-HWSs-0035-bssA	WD-S27-0021-bssA	BD-S27-0035-bssA	WD-S26-0035-bssA	WD-S26-0021-bssA	BD-S6-0042-bssA	WD-S6-0042-bssA	BD-S6-0028-bssA	WD-S6-0014-bssA	BD-S6-0014-bssA	WD-S9-0042-bssA	BD1b-2wD-bssA	BD-S9-0014-bssA
ASV_bssA_1	1715	1686	1679	1524	1520	1444	1389	1352	1339	1327	1290	1289	1218	1099	966	619	604	552	348	0	0	0	0	0	0	0	0	0	0	0	0	0	0	0	0	0	0	0	0	0	0	0	0
ASV_bssA_2	0	0	0	0	0	0	0	0	0	0	0	0	0	0	0	0	0	0	0	1640	1554	1408	1068	1066	643	606	551	520	505	486	470	456	426	424	396	0	0	0	0	0	0	0	0
ASV_bssA_3	0	0	0	0	0	0	0	0	0	0	0	0	0	0	0	0	0	0	0	0	0	0	0	0	0	0	0	0	0	0	0	0	0	0	0	1465	1244	748	653	526	0	0	0
ASV_bssA_4	0	0	0	0	0	0	0	0	0	0	0	0	0	0	0	0	0	0	0	0	0	0	0	0	0	0	0	0	3	5	0	0	0	0	0	0	0	0	0	0	1334	858	779
ASV_bssA_5	0	0	0	0	0	0	0	0	0	0	0	0	0	0	0	0	0	0	0	0	0	0	0	0	139	93	108	0	81	67	85	107	100	102	84	0	0	0	0	0	0	0	0
ASV_bssA_6	0	0	0	0	0	0	0	0	0	0	0	0	0	0	0	0	0	0	0	0	0	0	0	0	0	52	0	0	68	48	0	0	0	0	0	0	0	0	0	0	0	0	0
ASV_bssA_7	0	28	0	0	0	98	0	0	0	0	0	0	0	0	0	0	0	0	0	0	0	0	0	0	0	0	0	0	0	0	0	0	0	0	0	0	0	0	0	0	0	0	0
ASV_bssA_8	0	0	0	0	0	0	0	0	0	0	0	0	0	0	0	0	0	0	0	0	0	0	0	0	0	0	0	0	0	0	0	0	0	0	0	0	0	0	0	0	76	0	0
[Dominant ASV reads] / [Total reads]	1	0.983664	1	1	1	0.936446	1	1	1	1	1	1	1	1	1	1	1	1	1	1	1	1	1	1	0.822251	0.806924	0.836115	1	0.768645	0.80198	0.846847	0.809947	0.809886	0.806084	0.825	1	1	1	1	1	0.946099	1	1
n samples =	43
Proportion of eDNA samples (n = 43) with dominant ASVs representing more than 50% of total reads (Isolates excluded).	1
Proportion of eDNA samples (n = 43) with dominant ASVs representing more than 70% of total reads (Isolates excluded).	1
Nb. total ASV per sample	1	2	1	1	1	2	1	1	1	1	1	1	1	1	1	1	1	1	1	1	1	1	1	1	2	3	2	1	4	4	2	2	2	2	2	1	1	1	1	1	2	1	1
Nb. Max. ASV per sample	4
Mean ASV per sample	1.4186

## Sheet: A_Sheet6. gabR ASVs counts
	BD-S17-0042-gabR	WD-S17-0042-gabR	BD-S18-0042-gabR	BD-S34-0042-gabR	BD-S34-0028-gabR	WD-S18-0014-gabR	WD-S34-0028-gabR	WD-S34-0014-gabR	WD-HWSs-0035-gabR	BD-HWSs-0021-gabR	BD-S18-0014-gabR	BD-S17-0028-gabR	BD-S34-0014-gabR	BD-S17-0014-gabR	BD-HWSs-0035-gabR	WD-S18-0028-gabR	WD-HWSs-0049-gabR	WD-S17-0014-gabR	WD-S18-0042-gabR	BD-HWSs-0049-gabR	WD-S34-0042-gabR	BD-S18-0028-gabR	WD-HWSs-0021-gabR	WD-S27-0021-gabR	BD-S26-0035-gabR	BD-S26-0021-gabR	WD-S27-0035-gabR	BD-S27-0021-gabR	BD-S27-0035-gabR	WD-S26-0035-gabR	WD-S26-0021-gabR	BD-S26-0049-gabR	WD-S26-0049-gabR	WD-S6-0028-gabR	BD-S6-0014-gabR	WD-S6-0042-gabR	BD-S6-0042-gabR	BD-S6-0028-gabR	BD-S9-0014-gabR	WD-S9-0042-gabR	BD1b-2wD-gabR	WD-S17-0028-gabR
ASV_gabR_1	621	570	563	508	501	484	482	480	471	471	424	418	410	392	383	362	354	341	323	316	315	258	211	0	0	0	0	0	0	0	0	0	0	0	0	0	0	0	0	0	0	0
ASV_gabR_2	0	0	0	0	0	0	0	0	0	0	0	0	0	0	0	0	0	0	0	0	0	0	0	2092	854	672	565	555	531	509	481	260	245	0	0	0	0	0	0	0	0	0
ASV_gabR_3	0	0	0	0	0	0	0	0	0	0	0	0	0	0	0	0	0	0	0	0	0	0	0	0	0	0	0	0	0	0	0	0	0	631	569	197	190	105	0	0	0	0
ASV_gabR_4	0	0	0	0	0	0	0	0	0	0	0	0	0	0	0	0	0	0	0	0	0	0	0	0	0	0	0	0	0	0	0	0	0	0	0	0	0	0	647	498	0	0
ASV_gabR_5	0	0	0	0	0	0	0	0	0	0	0	0	0	0	0	0	0	0	0	0	0	0	0	368	0	0	147	162	152	188	89	0	0	0	0	0	0	0	0	0	0	0
ASV_gabR_6	0	0	0	0	0	0	0	0	0	0	0	0	0	0	0	0	0	0	0	0	0	0	0	425	0	0	86	105	87	108	76	0	0	0	0	0	0	0	0	0	0	0
ASV_gabR_7	0	0	0	0	72	0	110	92	83	73	0	0	118	0	96	0	0	0	0	0	0	0	47	0	0	0	0	0	0	0	0	0	0	0	0	0	0	0	0	0	0	0
ASV_gabR_8	0	0	0	0	83	0	77	95	88	94	0	0	66	0	73	0	0	0	0	0	0	0	0	0	0	0	0	0	0	0	0	0	0	0	0	0	0	0	0	0	0	0
ASV_gabR_9	0	0	0	0	0	0	0	0	0	0	0	0	0	0	0	0	0	0	0	0	0	0	0	0	224	132	0	0	0	0	0	0	0	0	0	0	0	0	0	0	0	0
ASV_gabR_10	0	0	0	0	0	0	0	0	0	0	0	0	0	0	0	0	0	0	0	0	0	0	0	0	0	0	0	0	0	0	0	0	0	111	135	0	0	0	0	0	0	0
ASV_gabR_11	0	0	0	0	0	0	0	0	0	0	0	0	0	0	0	0	0	0	0	0	0	0	0	0	0	0	0	0	0	0	0	0	0	0	0	0	0	0	0	0	190	0
ASV_gabR_12	0	0	0	0	0	0	0	0	0	0	0	0	0	0	0	0	0	0	0	0	0	0	0	0	0	0	0	0	0	0	0	0	0	96	93	0	0	0	0	0	0	0
ASV_gabR_13	0	0	0	0	0	0	0	0	0	0	0	0	0	0	0	0	0	0	0	0	0	0	0	0	0	0	0	0	0	0	0	0	0	0	0	0	0	0	150	0	0	0
ASV_gabR_14	0	0	0	0	0	0	0	0	0	0	0	0	0	0	0	0	0	0	0	0	0	0	0	0	0	0	0	0	0	0	0	0	0	0	0	0	0	0	124	0	0	0
[Dominant ASV reads] / [Total reads]	1	1	1	1	0.76372	1	0.720478	0.71964	0.733645	0.738245	1	1	0.690236	1	0.693841	1	1	1	1	1	1	1	0.817829	0.72513	0.792208	0.835821	0.70802	0.675182	0.68961	0.632298	0.744582	1	1	0.752983	0.713927	1	1	1	0.702497	1	1	#DIV/0!	#DIV/0!	#DIV/0!	#DIV/0!	#DIV/0!	#DIV/0!	#DIV/0!	#DIV/0!
n samples =	41
Proportion of eDNA samples (n = 41) with dominant ASVs representing more than 50% of total reads (Isolates excluded).	1
Proportion of eDNA samples (n = 41) with dominant ASVs representing more than 70% of total reads (Isolates excluded).	0.878049
Nb. total ASV per sample	1	1	1	1	3	1	3	3	3	3	1	1	3	1	3	1	1	1	1	1	1	1	2	3	2	2	3	3	3	3	3	1	1	3	3	1	1	1	3	1	1
Nb. Max. ASV per sample	3
Mean ASV per sample	1.85366
[truncated: 124 more columns]

## Sheet: A_Sheet7. dhaM ASVs counts
	WD-S27-0049-dhaM	BD-S26-0021-dhaM	BD-S34-0042-dhaM	BD-S17-0014-dhaM	BD-S26-0049-dhaM	WD-S26-0049-dhaM	WD-HWSs-0049-dhaM	BD-HWSs-0049-dhaM	BD-S17-0028-dhaM	WD-S17-0028-dhaM	WD-S17-0014-dhaM	WD-S34-0042-dhaM	WD-S18-0028-dhaM	BD-S26-0035-dhaM	WD-S17-0042-dhaM	BD-S18-0042-dhaM	WD-S18-0042-dhaM	BD-S27-0035-dhaM	WD-S26-0021-dhaM	BD-S27-0021-dhaM	WD-S27-0035-dhaM	WD-S26-0035-dhaM	BD-S34-0028-dhaM	BD-HWSs-0035-dhaM	BD-S34-0014-dhaM	WD-S27-0021-dhaM	WD-S34-0014-dhaM	WD-S34-0028-dhaM	WD-HWSs-0035-dhaM	BD-S17-0042-dhaM	WD-S6-0042-dhaM	BD-S6-0042-dhaM	BD-S6-0028-dhaM	BD-S6-0014-dhaM	WD-S6-0028-dhaM	WD-S9-0042-dhaM	BD1b-2wD-dhaM
ASV_dhaM_1	1511	1507	1491	1416	1349	1344	1339	1313	1266	1245	1225	1199	1082	1073	1053	1038	944	679	586	578	517	481	476	457	431	421	398	214	46	11	0	0	0	0	0	0	0
ASV_dhaM_2	0	0	0	0	0	0	0	0	0	0	0	0	0	0	0	0	0	0	0	0	0	0	0	0	0	0	0	0	0	0	1321	1281	635	548	529	0	0
ASV_dhaM_3	0	0	0	0	0	0	0	0	0	0	0	0	0	0	0	0	0	0	0	0	0	0	0	0	0	0	0	0	0	0	0	0	0	0	0	1214	973
ASV_dhaM_4	0	0	0	0	0	0	0	0	0	0	0	0	0	0	0	0	0	0	0	0	0	0	0	0	0	0	0	0	0	0	0	0	0	0	0	192	0
ASV_dhaM_5	0	0	0	0	0	0	0	0	0	0	0	0	102	0	0	0	0	0	0	0	0	0	0	0	0	0	0	0	0	0	0	0	0	0	0	0	0
[Dominant ASV reads] / [Total reads]	1	1	1	1	1	1	1	1	1	1	1	1	0.913851	1	1	1	1	1	1	1	1	1	1	1	1	1	1	1	1	1	1	1	1	1	1	0.863442	1	#DIV/0!	#DIV/0!	#DIV/0!	#DIV/0!	#DIV/0!	#DIV/0!	#DIV/0!	#DIV/0!	#DIV/0!	#DIV/0!	#DIV/0!	#DIV/0!
n samples =	37
Proportion of eDNA samples (n = 37) with dominant ASVs representing more than 50% of total reads (Isolates excluded).	1
Proportion of eDNA samples (n = 37) with dominant ASVs representing more than 70% of total reads (Isolates excluded).	1
Nb. total ASV per sample	1	1	1	1	1	1	1	1	1	1	1	1	2	1	1	1	1	1	1	1	1	1	1	1	1	1	1	1	1	1	1	1	1	1	1	2	1	0	0	0	0	0	0	0	0	0	0	0	0
Nb. Max. ASV per sample	2
Mean ASV per sample	1.05405
[truncated: 127 more columns]

## Sheet: Table S3.B_CONTENT
	DATASET S3.B. This supplementary file includes 7 sheets of sequencing results for NICU #2, using the S. marcescens HiSST scheme and bioinformatics pipeline: - Sheets #1 provides additional information on the library pools shipped for Illumina sequencing, along with the barcoded primer set sequences used. - Sheets #2,#3 and #4 provide the proportion of reads remaining at each step of the bioinform…

[truncated: 7 more sheets: B_Sheet1. Barcoded primers , B_Sheet2. bssA Summary dada2, B_Sheet3. gabR Summary dada2, B_Sheet4. dhaM Summary dada2, B_Sheet5. bssA ASVs counts, B_Sheet6. gabR ASVs counts, B_Sheet7. dhaM ASVs counts]
