# Supplementary material for: Ecological dynamics of three persistent opportunistic pathogens in hospital sinks and their potential antagonistic bacteria
Source: mSystems. 2026 Feb 4;11(3):e01546-25. doi: 10.1128/msystems.01546-25 (PMC13011461; doi:10.1128/msystems.01546-25)
Supplement: Table S4 — Sequencing results for NICU #1 and #2, using the S. maltophilia HiSST scheme and bioinformatics pipeline. [file msystems.01546-25-s0007.xlsx]

## Sheet: CONTENT
	DATASET S4. This supplementary file includes sequencing results for NICU #1 and #2, using the S. maltophilia HiSST scheme and bioinformatics pipeline: (Table S4.A) 9 sheets for NICU #1, followed by (Table S4.B) 9 sheets for NICU #2

## Sheet: Table S4.A_CONTENT
	DATASET S4.A. This supplementary file includes 9 sheets of sequencing results for NICU #1, using the S. maltophilia HiSST scheme and bioinformatics pipeline: - Sheets #1 provides additional information on the library pools shipped for Illumina sequencing, along with the barcoded primer set sequences used. - Sheets #2,#3, #4 and #5 provide the proportion of reads remaining at each step of the bioi…

## Sheet: A_Sheet1. Barcoded primers 
			Index 1		Index 2
			ID	Sequences	ID	Sequences
Library or Amplicon samples	Library		S502	AATGATACGGCGACCACCGAGATCTACACCTCTCTATTCGTCGGCAGCGTC	N701	CAAGCAGAAGACGGCATACGAGATTCGCCTTAGTCTCGTGGGCTCGG
Type of Container and layout	96 well plate - Specify coordinates		S503	AATGATACGGCGACCACCGAGATCTACACTATCCTCTTCGTCGGCAGCGTC	N702	CAAGCAGAAGACGGCATACGAGATCTAGTACGGTCTCGTGGGCTCGG
Plate Type	Eppendorf twin.tec, Full Skirt (recommended for DNA)		S505	AATGATACGGCGACCACCGAGATCTACACGTAAGGAGTCGTCGGCAGCGTC	N703	CAAGCAGAAGACGGCATACGAGATTTCTGCCTGTCTCGTGGGCTCGG
Adapter / Index type	Illumina Nextera		S506	AATGATACGGCGACCACCGAGATCTACACACTGCATATCGTCGGCAGCGTC	N704	CAAGCAGAAGACGGCATACGAGATGCTCAGGAGTCTCGTGGGCTCGG
Index infos (URL)	https://support-docs.illumina.com/SHARE/AdapterSeq/Content/SHARE/AdapterSeq/Nextera/DNAIndexesNXT.htm		S507	AATGATACGGCGACCACCGAGATCTACACAAGGAGTATCGTCGGCAGCGTC	N705	CAAGCAGAAGACGGCATACGAGATAGGAGTCCGTCTCGTGGGCTCGG
Fragment / Library Size (bp)	350		S510	AATGATACGGCGACCACCGAGATCTACACCGTCTAATTCGTCGGCAGCGTC	N706	CAAGCAGAAGACGGCATACGAGATCATGCCTAGTCTCGTGGGCTCGG
Concentration (ng/μl)	1.5		S511	AATGATACGGCGACCACCGAGATCTACACTCTCTCCGTCGTCGGCAGCGTC	N707	CAAGCAGAAGACGGCATACGAGATGTAGAGAGGTCTCGTGGGCTCGG
Volume (μl)	75		S513	AATGATACGGCGACCACCGAGATCTACACTCGACTAGTCGTCGGCAGCGTC	N710	CAAGCAGAAGACGGCATACGAGATCAGCCTCGGTCTCGTGGGCTCGG
Type of Sequencing	Illumina MiSeq PE250		S515	AATGATACGGCGACCACCGAGATCTACACTTCTAGCTTCGTCGGCAGCGTC	N711	CAAGCAGAAGACGGCATACGAGATTGCCTCTTGTCTCGTGGGCTCGG
Nb libraries / amplicons in pool	n = 50-60 for eDNA, and n = 70-90 for isolates		S516	AATGATACGGCGACCACCGAGATCTACACCCTAGAGTTCGTCGGCAGCGTC	N712	CAAGCAGAAGACGGCATACGAGATTCCTCTACGTCTCGTGGGCTCGG
			S517	AATGATACGGCGACCACCGAGATCTACACGCGTAAGATCGTCGGCAGCGTC	N714	CAAGCAGAAGACGGCATACGAGATTCATGAGCGTCTCGTGGGCTCGG
			S518	AATGATACGGCGACCACCGAGATCTACACCTATTAAGTCGTCGGCAGCGTC	N715	CAAGCAGAAGACGGCATACGAGATCCTGAGATGTCTCGTGGGCTCGG
			S520	AATGATACGGCGACCACCGAGATCTACACAAGGCTATTCGTCGGCAGCGTC	N716	CAAGCAGAAGACGGCATACGAGATTAGCGAGTGTCTCGTGGGCTCGG
			S521	AATGATACGGCGACCACCGAGATCTACACGAGCCTTATCGTCGGCAGCGTC	N718	CAAGCAGAAGACGGCATACGAGATGTAGCTCCGTCTCGTGGGCTCGG
			S522	AATGATACGGCGACCACCGAGATCTACACTTATGCGATCGTCGGCAGCGTC	N719	CAAGCAGAAGACGGCATACGAGATTACTACGCGTCTCGTGGGCTCGG
					N720	CAAGCAGAAGACGGCATACGAGATAGGCTCCGGTCTCGTGGGCTCGG
					N721	CAAGCAGAAGACGGCATACGAGATGCAGCGTAGTCTCGTGGGCTCGG
					N722	CAAGCAGAAGACGGCATACGAGATCTGCGCATGTCTCGTGGGCTCGG
					N723	CAAGCAGAAGACGGCATACGAGATGAGCGCTAGTCTCGTGGGCTCGG
					N724	CAAGCAGAAGACGGCATACGAGATCGCTCAGTGTCTCGTGGGCTCGG
					N726	CAAGCAGAAGACGGCATACGAGATGTCTTAGGGTCTCGTGGGCTCGG
					N727	CAAGCAGAAGACGGCATACGAGATACTGATCGGTCTCGTGGGCTCGG
					N728	CAAGCAGAAGACGGCATACGAGATTAGCTGCAGTCTCGTGGGCTCGG
					N729	CAAGCAGAAGACGGCATACGAGATGACGTCGAGTCTCGTGGGCTCGG

## Sheet: A_Sheet2. glnG Summary dada2
	input	filtered	denoisedF	denoisedR	merged	nonchim
BF-S26-0021-St1-glnG	823	793	793	775	764	764
BD-S6-0014-glnG	861	772	771	760	748	748
BD-S8-0014-glnG	788	683	671	670	660	660
BD-S9-0014-glnG	777	466	446	450	319	319
WD-S9-0014-glnG	863	759	749	755	746	746
BF-S10-0014-glnG	927	808	802	804	780	780
BD-S17-0014-glnG	160	12	1	11	0	0
BF-S17-0014-glnG	246	15	12	15	12	12
WD-S17-0014-glnG	175	11	9	8	7	7
BD-S18-0014-glnG	397	133	129	131	88	88
BF-S18-0014-glnG	358	22	1	22	0	0
WD-S18-0014-glnG	430	100	94	97	43	43
BD-S10-0042-glnG	11665	10368	10294	10297	8900	6670
WF-HWSs-0049-glnG	9467	8524	8509	8497	8080	8080
WD-S17-0042-glnG	6529	1259	1156	1241	945	794
WD-S18-0042-glnG	7036	3253	3164	3190	2662	1758
WD-S34-0042-glnG	9147	8157	8144	8138	7734	7729
BD-BR-0042-glnG	12177	10927	10878	10849	9796	9782
WF-S12-0049-glnG	5370	1081	1034	1073	983	953
WD-S15-0049-glnG	11376	10089	10057	10021	9440	9427
WF-S15-0049-glnG	8689	7721	7689	7691	7293	7288
WD-S26-0049-glnG	8193	7335	7307	7287	6837	5088
WD-S6-0042-glnG	10577	9445	9387	9400	8752	8747
BD-S27-0049-glnG	7198	6127	6110	6102	5749	5742
WD-S8-0042-glnG	12205	11055	11003	10995	10262	10258
WD-LL-0049-glnG	9710	8793	8758	8761	8320	6321
WD-S9-0042-glnG	10213	9249	9208	9228	8746	8733
WD-HWSs-0049-glnG	9294	8316	8237	8282	7419	6266
WD-S27-0021-glnG	858	756	756	752	731	731
WD-S34-0014-glnG	834	696	696	689	679	679
BD-LL-0021-glnG	938	778	776	774	750	750
BD-FK-0021-glnG	838	727	722	723	644	644
WD-LL-0021-glnG	750	657	657	651	638	638
WD-FK-0021-glnG	455	352	338	348	287	285
WD-S7-0021-glnG	910	776	775	773	754	754
BF-S12-0021-St-glnG	598	498	493	497	492	492
WD-S12-0021-glnG	882	718	716	715	685	685
BD-S15-0021-glnG	1113	935	935	929	913	913
WD-S15-0021-glnG	935	806	793	801	788	788
BD-S20-0021-glnG	1189	1037	1036	1033	1011	1011
WD-S26-0021-glnG	958	846	846	839	823	823
BD-S27-0021-glnG	1009	877	877	876	860	860
WD-S12-0035-glnG	1945	914	884	913	653	653
WD-S15-0035-glnG	2694	1964	1940	1962	1916	1916
WD-S20-0035-glnG	2211	1636	1613	1629	1580	1547
BF-S26-0035-glnG	1361	942	930	937	907	907
BD-HWSs-0021-glnG	1676	304	282	303	252	252
WD-S26-0035-glnG	3289	2583	2548	2578	2476	2476
WD-S6-0028-glnG	2827	2096	2068	2094	2030	2030
WD-S27-0035-glnG	1707	1094	1080	1093	1058	1058
WD-S8-0028-glnG	2159	1501	1482	1490	1336	1336
WD-HWSs-0035-glnG	2072	1350	1328	1350	1231	871
BD-S9-0028-glnG	2869	2163	2139	2161	2103	2103
WD-S17-0028-glnG	904	15	6	14	6	6
WD-S18-0028-glnG	2001	478	439	476	375	286
WD-S34-0028-glnG	3698	2697	2662	2689	2606	2606
BD-FK-0028-glnG	1379	929	906	924	845	845

## Sheet: A_Sheet3. ribA Summary dada2
	input	filtered	denoisedF	denoisedR	merged	nonchim
BF-S26-0021-St1-ribA	1100	905	905	904	904	904
BD-S6-0014-ribA	1432	1055	1046	1040	1017	1017
BD-S8-0014-ribA	868	615	615	606	605	576
WD-S8-0014-ribA	1346	915	912	898	898	898
BD-S9-0014-ribA	1280	1009	1007	1000	998	998
WD-S9-0014-ribA	1106	849	845	842	841	841
BF-S10-0014-ribA	1157	852	852	844	844	844
BD-S17-0014-ribA	1510	1156	1155	1145	1144	1144
BF-S17-0014-ribA	1355	982	980	971	970	970
WD-S17-0014-ribA	1456	1028	1027	1017	1016	1016
BD-S18-0014-ribA	1236	838	827	818	799	660
BF-S18-0014-ribA	1337	945	945	933	933	933
WD-S18-0014-ribA	1342	1041	1031	1021	1006	925
BD-S27-0049-ribA	20120	17621	17578	17595	17299	15939
WD-S6-0042-ribA	14963	13094	12995	13067	12934	12037
WD-LL-0049-ribA	17049	14985	14951	14971	14906	12782
WD-S8-0042-ribA	19768	15822	15545	15784	15470	14526
WD-HWSs-0049-ribA	21505	18914	18784	18804	18598	15855
WD-S9-0042-ribA	16918	14873	14834	14848	14576	13792
WF-HWSs-0049-ribA	19756	17552	17501	17540	17310	16217
BD-S10-0042-ribA	22717	19903	19796	19864	19668	17397
WD-S17-0042-ribA	19258	16848	16815	16796	16539	15631
WD-S18-0042-ribA	23959	20915	20662	20867	20113	13702
WD-S34-0042-ribA	13047	11507	11471	11484	11457	10654
WF-S12-0049-ribA	18101	16057	16024	16039	15830	15048
WD-S15-0049-ribA	17464	15536	15511	15503	15484	14299
WF-S15-0049-ribA	15481	13827	13800	13620	13602	12619
WD-S26-0049-ribA	14361	12396	12342	12361	12270	11140
BD-S20-0021-ribA	2024	1392	1390	1379	1373	1351
WD-S26-0021-ribA	1117	732	731	724	723	723
BD-S27-0021-ribA	1590	1044	1044	1034	1034	1034
WD-S27-0021-ribA	1433	891	891	883	883	883
BD-LL-0021-ribA	2115	1488	1486	1478	1470	1448
BD-S34-0014-ribA	1363	937	931	918	902	820
WD-LL-0021-ribA	1583	1126	1123	1124	1117	1096
WD-S34-0014-ribA	2032	1414	1406	1407	1400	1392
WD-S7-0021-ribA	1618	1082	1082	1079	1079	1072
BF-S12-0021-St-ribA	1420	988	987	985	984	978
WD-S12-0021-ribA	1615	1054	1052	1046	1044	1044
BD-S15-0021-ribA	1697	1195	1192	1186	1184	1184
WD-S15-0021-ribA	1840	1310	1309	1307	1306	1292
WD-S34-0028-ribA	4924	3811	3807	3795	3750	3596
BD-FK-0028-ribA	4948	4022	4009	4019	4007	3989
WD-S12-0035-ribA	3824	3184	3177	3184	3177	3161
WD-S15-0035-ribA	4542	3784	3777	3771	3764	3764
WD-S20-0035-ribA	6177	5081	5065	5073	5046	4381
BF-S26-0035-ribA	4685	3937	3932	3936	3931	3919
WD-S26-0035-ribA	4260	3456	3445	3446	3418	3062
BD-HWSs-0021-ribA	3734	2968	2957	2966	2957	2946
WD-S27-0035-ribA	5750	4835	4822	4834	4822	4806
WD-S6-0028-ribA	3631	2851	2833	2850	2828	2819
WD-HWSs-0035-ribA	4158	3429	3421	3415	3384	2607
BD-S9-0028-ribA	5336	4156	4150	4155	4147	4110
WD-S17-0028-ribA	4325	3400	3387	3392	3379	3371
WD-S18-0028-ribA	4476	3263	3248	3254	3119	2634

## Sheet: A_Sheet4. tycC Summary dada2
	input	filtered	denoisedF	denoisedR	merged	nonchim
BF-S26-0021-St1-tycC	104	100	97	91	90	90
BD-S6-0014-tycC	922	803	798	770	765	765
BD-S8-0014-tycC	829	656	650	627	621	621
WD-S8-0014-tycC	1039	826	649	803	633	633
BD-S9-0014-tycC	527	438	434	418	415	415
WD-S9-0014-tycC	608	476	472	461	451	451
BF-S10-0014-tycC	781	648	648	641	641	641
BD-S17-0014-tycC	987	749	745	725	722	722
BF-S17-0014-tycC	1009	811	809	787	785	782
WD-S17-0014-tycC	825	665	665	656	656	656
BD-S18-0014-tycC	1097	890	890	860	860	860
BF-S18-0014-tycC	1013	812	812	795	795	795
WD-S18-0014-tycC	861	702	701	687	686	686
BD-BR-0042-tycC	21402	18267	18214	17981	16096	547
WF-S12-0049-tycC	13361	8557	8493	8461	8318	8312
WD-S15-0049-tycC	13296	11494	11465	11248	11112	11042
WF-S15-0049-tycC	12596	11173	11136	11013	10902	10840
WD-S26-0049-tycC	16137	11082	10996	10998	10758	10569
WD-S6-0042-tycC	10340	8959	8900	8837	8041	6879
BD-S27-0049-tycC	18238	16711	16662	16576	16448	16318
WD-S8-0042-tycC	20241	15408	15339	15166	13211	11840
WD-LL-0049-tycC	19142	15385	15324	15157	13775	11126
WD-S9-0042-tycC	10633	8972	8947	8813	8469	8329
WD-HWSs-0049-tycC	16668	13950	13841	13826	11484	9869
BD-S10-0042-tycC	15802	11091	10998	10899	10485	9778
WF-HWSs-0049-tycC	19087	17493	17449	17326	17195	17121
WD-S17-0042-tycC	19275	12420	12338	12324	12132	12041
WD-S18-0042-tycC	18346	11962	11895	11880	11744	11739
WD-S34-0042-tycC	10732	9565	9485	9439	9303	9293
WD-S7-0021-tycC	928	772	770	759	757	757
BF-S12-0021-St-tycC	971	793	791	781	779	779
WD-S12-0021-tycC	1349	1188	1186	1165	1163	1163
BD-S15-0021-tycC	713	592	589	580	578	578
WD-S15-0021-tycC	755	621	620	615	614	614
BD-S20-0021-tycC	1154	799	797	784	779	779
WD-S26-0021-tycC	970	751	751	733	733	733
BD-S27-0021-tycC	1392	1142	1140	1128	1126	1126
BD-S34-0014-tycC	760	614	609	602	598	598
WD-S27-0021-tycC	1367	1166	1165	1147	1145	1140
WD-S34-0014-tycC	1151	959	955	948	938	934
BD-LL-0021-tycC	1578	1047	1031	1033	882	811
BD-FK-0021-tycC	1201	826	821	818	776	630
WD-LL-0021-tycC	1275	889	888	875	714	652
WD-FK-0021-tycC	1375	949	944	939	935	931
BF-S26-0035-tycC	2677	2230	2212	2224	2206	2197
BD-HWSs-0021-tycC	3318	498	473	495	471	471
WD-S26-0035-tycC	3844	1817	1787	1813	1618	1224
WD-S6-0028-tycC	1719	1337	1325	1324	1308	1308
WD-S27-0035-tycC	3429	2900	2879	2890	2867	2852
WD-S8-0028-tycC	3138	548	527	544	465	457
WD-HWSs-0035-tycC	2572	954	909	951	757	579
BD-S9-0028-tycC	2564	1454	1434	1439	1369	1341
WD-S17-0028-tycC	5659	742	715	740	715	715
WD-S18-0028-tycC	2899	396	384	394	383	383
WD-S34-0028-tycC	1259	976	964	969	956	956
BD-FK-0028-tycC	3787	1063	1042	1055	1030	1016
WD-S12-0035-tycC	3804	3250	3231	3220	3204	3194
WD-S15-0035-tycC	2992	2385	2365	2371	2354	2345
WD-S20-0035-tycC	3375	923	895	918	862	862

## Sheet: A_Sheet5. yvoA Summary dada2
	input	filtered	denoisedF	denoisedR	merged	nonchim
BF-S26-0021-St1-yvoA	1907	1604	1604	1604	1113	1079
BD-S6-0014-yvoA	1296	996	996	994	993	968
BD-S8-0014-yvoA	873	622	622	616	600	560
WD-S8-0014-yvoA	1407	974	966	956	948	923
BD-S9-0014-yvoA	1246	1006	1002	1003	999	979
WD-S9-0014-yvoA	1504	964	958	947	945	921
BF-S10-0014-yvoA	986	759	758	752	752	727
BD-S17-0014-yvoA	1417	1077	1075	1068	1068	1041
BF-S17-0014-yvoA	1140	795	794	791	791	777
WD-S17-0014-yvoA	1196	899	897	894	893	874
BD-S18-0014-yvoA	1047	796	794	787	755	725
BF-S18-0014-yvoA	1240	943	942	934	933	907
WD-S18-0014-yvoA	1447	1134	1128	1132	1112	1085
WD-S6-0042-yvoA	23120	20007	19960	19980	19794	18414
WD-S8-0042-yvoA	23083	18519	18434	18466	18175	15927
WD-S9-0042-yvoA	23099	18667	18620	18633	18512	17092
BD-S10-0042-yvoA	22563	17899	17827	17830	17098	12914
WD-S17-0042-yvoA	23854	17319	17142	17199	16853	14886
WD-S18-0042-yvoA	20284	17619	17579	17585	16798	12265
WD-S34-0042-yvoA	17680	14998	14967	14987	14961	13943
WF-S12-0049-yvoA	17841	15621	15603	15617	15482	14480
WD-S15-0049-yvoA	18083	14654	14624	14642	14622	13502
WF-S15-0049-yvoA	11257	9461	9438	9449	9434	8739
WD-S26-0049-yvoA	14060	12114	12098	12108	12004	10581
BD-S27-0049-yvoA	20051	16707	16688	16699	16661	15416
WD-LL-0049-yvoA	29387	25090	24989	24989	23581	16061
WD-HWSs-0049-yvoA	35529	29259	29169	29185	26162	17940
WF-HWSs-0049-yvoA	32465	27991	27940	27916	27661	25900
BD-S34-0014-yvoA	1057	753	746	753	746	746
WD-S27-0021-yvoA	1449	1024	1021	1021	1019	987
WD-S34-0014-yvoA	1204	742	741	739	739	719
BD-LL-0021-yvoA	1460	846	837	845	824	821
BD-FK-0021-yvoA	843	655	645	648	640	160
WD-LL-0021-yvoA	1553	1058	1055	1053	1043	1010
WD-FK-0021-yvoA	1222	870	857	857	851	629
WD-S7-0021-yvoA	1438	1051	1049	1046	1044	1020
BF-S12-0021-St-yvoA	1016	720	720	717	717	694
WD-S12-0021-yvoA	1434	971	967	968	965	935
BD-S15-0021-yvoA	1195	771	771	767	753	753
WD-S15-0021-yvoA	1342	940	937	934	931	902
BD-S20-0021-yvoA	1677	1088	1085	1087	1038	965
WD-S26-0021-yvoA	1469	983	983	983	983	956
BD-S27-0021-yvoA	1380	961	960	957	956	931
BD-S9-0028-yvoA	4022	3104	3093	3097	3073	2959
WD-S17-0028-yvoA	5283	3832	3686	3829	3205	3133
WD-S18-0028-yvoA	4822	3467	3437	3459	2968	2689
WD-S34-0028-yvoA	3908	2902	2897	2898	2842	2749
BD-FK-0028-yvoA	4814	3773	3759	3766	3756	1075
WD-S12-0035-yvoA	4860	3862	3762	3859	3756	3696
WD-S15-0035-yvoA	3555	2686	2683	2685	2682	2626
WD-S20-0035-yvoA	4660	3516	3505	3502	3349	2402
BF-S26-0035-yvoA	4453	3374	3361	3367	3357	3293
BD-HWSs-0021-yvoA	6508	3504	3486	3495	2942	2880
WD-S26-0035-yvoA	5289	3656	3646	3653	3604	2953
WD-S6-0028-yvoA	5575	4077	4069	4068	4054	3976
WD-S27-0035-yvoA	5322	3801	3792	3796	3788	3702
WD-S8-0028-yvoA	5745	4221	4164	4210	3805	3714
WD-HWSs-0035-yvoA	4315	3316	3295	3302	3057	2264

## Sheet: A_Sheet6. glnG ASVs counts
	WD-S15-0049-glnG	WD-S9-0042-glnG	WD-S6-0042-glnG	WF-HWSs-0049-glnG	WD-S34-0042-glnG	WF-S15-0049-glnG	BD-S27-0049-glnG	WD-HWSs-0049-glnG	WD-S34-0028-glnG	BD-S10-0042-glnG	WD-LL-0049-glnG	BD-S9-0028-glnG	WD-S6-0028-glnG	WD-S15-0035-glnG	WD-S20-0035-glnG	WD-S27-0035-glnG	BD-S20-0021-glnG	BD-S15-0021-glnG	BD-S27-0021-glnG	WD-S15-0021-glnG	BF-S10-0014-glnG	WD-S7-0021-glnG	BD-S6-0014-glnG	WD-S9-0014-glnG	WD-S27-0021-glnG	WD-S34-0014-glnG	WD-S8-0028-glnG	BD-S8-0014-glnG	WD-LL-0021-glnG	WD-HWSs-0035-glnG	BD-LL-0021-glnG	BD-S9-0014-glnG	BD-HWSs-0021-glnG	WD-S8-0042-glnG	BD-BR-0042-glnG	WD-S17-0042-glnG	WD-S18-0042-glnG	WF-S12-0049-glnG	WD-S26-0049-glnG	WD-S26-0035-glnG	BF-S26-0035-glnG	WD-S26-0021-glnG	BF-S26-0021-St1-glnG	BD-FK-0028-glnG	WD-S18-0028-glnG	WD-S18-0014-glnG	WD-S12-0021-glnG	WD-S12-0035-glnG	BF-S12-0021-St-glnG
ASV_glnG_1	9427	8733	8626	8080	7729	7288	5742	4795	2606	2527	2430	2103	2030	1916	1123	1058	1011	913	860	788	780	754	748	746	731	679	660	660	638	626	605	319	173	109	73	23	18	8	0	0	0	0	0	0	0	0	0	0	0
ASV_glnG_2	0	0	0	0	0	0	0	0	0	0	3848	0	0	0	0	0	0	0	0	0	0	0	0	0	0	0	122	0	0	0	145	0	0	0	463	0	0	0	3958	2476	907	823	764	23	17	0	0	0	0
ASV_glnG_3	0	0	0	0	0	0	0	0	0	2801	0	0	0	0	0	0	0	0	0	0	0	0	0	0	0	0	554	0	0	0	0	0	0	10007	0	0	0	0	0	0	0	0	0	0	0	0	0	0	0
ASV_glnG_5	0	0	0	0	0	0	0	0	0	0	0	0	0	0	0	0	0	0	0	0	0	0	0	0	0	0	0	0	0	0	0	0	0	0	0	601	858	816	0	0	0	0	0	0	0	18	0	0	0
ASV_glnG_6	0	0	0	0	0	0	0	26	0	0	43	0	0	0	162	0	0	0	0	0	0	0	0	0	0	0	0	0	0	12	0	0	0	0	0	0	0	0	1130	0	0	0	0	743	0	0	0	0	0
ASV_glnG_7	0	0	0	0	0	0	0	0	0	0	0	0	0	0	0	0	0	0	0	0	0	0	0	0	0	0	0	0	0	0	0	0	0	32	0	117	0	0	0	0	0	0	0	0	0	0	685	653	492
ASV_glnG_8	0	0	33	0	0	0	0	1363	0	0	0	0	0	0	0	0	0	0	0	0	0	0	0	0	0	0	0	0	0	211	0	0	79	38	0	0	0	0	0	0	0	0	0	0	0	0	0	0	0
ASV_glnG_10	0	0	0	0	0	0	0	0	0	1117	0	0	0	0	0	0	0	0	0	0	0	0	0	0	0	0	0	0	0	0	0	0	0	15	0	0	0	0	0	0	0	0	0	0	0	0	0	0	0
ASV_glnG_11	0	0	0	0	0	0	0	0	0	0	0	0	0	0	0	0	0	0	0	0	0	0	0	0	0	0	0	0	0	0	0	0	0	0	0	0	281	0	0	0	0	0	0	0	65	25	0	0	0
ASV_glnG_12	0	0	0	0	0	0	0	0	0	0	0	0	0	0	0	0	0	0	0	0	0	0	0	0	0	0	0	0	0	0	0	0	0	0	0	0	286	0	0	0	0	0	0	0	135	0	0	0	0
ASV_glnG_13	0	0	0	0	0	0	0	0	0	225	0	0	0	0	153	0	0	0	0	0	0	0	0	0	0	0	0	0	0	22	0	0	0	0	0	0	0	0	0	0	0	0	0	0	0	0	0	0	0
ASV_glnG_14	0	0	0	0	0	0	0	0	0	0	0	0	0	0	0	0	0	0	0	0	0	0	0	0	0	0	0	0	0	0	0	0	0	0	0	0	198	0	0	0	0	0	0	0	37	0	0	0	0
ASV_glnG_15	0	0	0	0	0	0	0	0	0	0	0	0	0	0	0	0	0	0	0	0	0	0	0	0	0	0	0	0	0	0	0	0	0	0	0	0	117	0	0	0	0	0	0	0	32	0	0	0	0
ASV_glnG_16	0	0	0	0	0	0	0	0	0	0	0	0	0	0	0	0	0	0	0	0	0	0	0	0	0	0	0	0	0	0	0	0	0	0	0	0	0	129	0	0	0	0	0	0	0	0	0	0	0
ASV_glnG_17	0	0	0	0	0	0	0	0	0	0	0	0	0	0	109	0	0	0	0	0	0	0	0	0	0	0	0	0	0	0	0	0	0	0	0	0	0	0	0	0	0	0	0	0	0	0	0	0	0
ASV_glnG_18	0	0	88	0	0	0	0	0	0	0	0	0	0	0	0	0	0	0	0	0	0	0	0	0	0	0	0	0	0	0	0	0	0	0	0	0	0	0	0	0	0	0	0	0	0	0	0	0	0
ASV_glnG_20	0	0	0	0	0	0	0	0	0	0	0	0	0	0	0	0	0	0	0	0	0	0	0	0	0	0	0	0	0	0	0	0	0	57	0	0	0	0	0	0	0	0	0	0	0	0	0	0	0
ASV_glnG_22	0	0	0	0	0	0	0	0	0	0	0	0	0	0	0	0	0	0	0	0	0	0	0	0	0	0	0	0	0	0	0	0	0	0	0	37	0	0	0	0	0	0	0	0	0	0	0	0	0
ASV_glnG_23	0	0	0	0	0	0	0	0	0	0	0	0	0	0	0	0	0	0	0	0	0	0	0	0	0	0	0	0	0	0	0	0	0	0	0	16	0	0	0	0	0	0	0	0	0	0	0	0	0
ASV_glnG_24	0	0	0	0	0	0	0	12	0	0	0	0	0	0	0	0	0	0	0	0	0	0	0	0	0	0	0	0	0	0	0	0	0	0	0	0	0	0	0	0	0	0	0	0	0	0	0	0	0
ASV_glnG_26	0	0	0	0	0	0	0	0	0	0	0	0	0	0	0	0	0	0	0	0	0	0	0	0	0	0	0	0	0	0	0	0	0	0	0	0	0	0	0	0	0	0	0	0	0	0	0	0	0
ASV_glnG_27	0	0	0	0	0	0	0	0	0	0	0	0	0	0	0	0	0	0	0	0	0	0	0	0	0	0	0	0	0	0	0	0	0	0	0	0	0	0	0	0	0	0	0	0	0	0	0	0	0
[Dominant ASV reads] / [Total reads]	1	1	0.986167	1	1	1	1	0.773886	1	0.41994	0.608764	1	1	1	0.725921	1	1	1	1	1	1	1	1	1	1	1	0.494012	1	1	0.718714	0.806667	1	0.686508	0.975531	0.863806	0.756927	0.488055	0.856243	0.777909	1	1	1	1	0.969974	0.472028	0.581395	1	1	1
n samples =	53
Proportion of eDNA samples (n = 53) with dominant ASVs representing more than 50% of total reads (Isolates excluded).	0.924528
Proportion of eDNA samples (n = 53) with dominant ASVs representing more than 70% of total reads (Isolates excluded).	0.849057
Nb. total ASV per sample	1	1	3	1	1	1	1	4	1	4	3	1	1	1	4	1	1	1	1	1	1	1	1	1	1	1	3	1	1	4	2	1	2	6	2	5	6	3	2	1	1	1	1	2	5	2	1	1	1
Nb. Max. ASV per sample	6
Mean ASV per sample	1.86792
[truncated: 4 more columns]

## Sheet: A_Sheet7. ribA ASVs counts
	WF-S12-0049-ribA	WD-S17-0042-ribA	WD-S18-0042-ribA	WD-S17-0028-ribA	BD-HWSs-0021-ribA	WD-S18-0028-ribA	BD-S17-0014-ribA	WD-S17-0014-ribA	BF-S17-0014-ribA	BF-S18-0014-ribA	BF-S10-0014-ribA	WD-S18-0014-ribA	BD-S18-0014-ribA	WD-S8-0042-ribA	BD-LL-0021-ribA	WD-S6-0042-ribA	BD-S9-0028-ribA	WD-LL-0021-ribA	WD-S15-0049-ribA	WF-S15-0049-ribA	WD-LL-0049-ribA	WD-S15-0035-ribA	WD-HWSs-0049-ribA	WD-S15-0021-ribA	BD-S15-0021-ribA	WD-HWSs-0035-ribA	BD-S20-0021-ribA	WF-HWSs-0049-ribA	BD-S27-0049-ribA	WD-S27-0035-ribA	BD-S27-0021-ribA	WD-S27-0021-ribA	WD-S9-0042-ribA	WD-S6-0028-ribA	BD-S6-0014-ribA	BD-S9-0014-ribA	WD-S9-0014-ribA	WD-S8-0014-ribA	WD-S34-0042-ribA	BD-S10-0042-ribA	WD-S34-0028-ribA	WD-S20-0035-ribA	WD-S34-0014-ribA	BD-S34-0014-ribA	BD-S8-0014-ribA	WD-S26-0049-ribA	WD-S26-0035-ribA	BF-S26-0035-ribA	WD-S7-0021-ribA
ASV_ribA_1	14371	10600	5267	3355	2946	1461	1144	1016	970	933	844	784	384	343	60	17	12	3	0	0	0	0	0	0	0	0	0	0	0	0	0	0	0	0	0	0	0	0	0	0	0	0	0	0	0	0	0	0	0
ASV_ribA_2	0	0	0	0	0	0	0	0	0	0	0	0	0	63	1104	5	0	1073	13587	12042	6207	3633	2089	1292	1173	683	8	0	0	0	0	0	0	0	0	0	0	0	0	0	0	0	0	0	0	0	0	0	0
ASV_ribA_3	0	0	0	0	0	0	0	0	0	0	0	0	0	0	0	0	0	0	0	0	0	0	0	0	0	0	0	15408	15143	4610	1034	883	0	0	0	0	0	0	0	0	0	0	0	0	0	0	0	0	0
ASV_ribA_4	0	0	0	0	0	0	0	0	0	0	0	0	0	99	0	11392	3711	0	0	0	0	0	0	0	0	0	0	0	0	0	0	0	13095	2684	1003	998	841	12	0	0	0	0	0	0	0	0	0	0	0
ASV_ribA_5	0	0	0	0	0	0	0	0	0	0	0	0	0	534	0	0	76	0	0	0	95	0	5952	0	0	125	769	0	0	0	0	0	76	0	0	0	0	30	10202	7737	3326	1883	1392	749	34	0	0	0	0
ASV_ribA_6	0	0	0	0	0	0	0	0	0	0	0	0	0	3914	0	0	0	0	0	0	0	0	0	0	0	0	0	0	0	0	0	0	0	0	0	0	0	856	0	8297	0	0	0	0	542	10882	330	0	0
ASV_ribA_7	0	112	0	0	0	0	0	0	0	0	0	0	0	625	130	0	0	20	0	0	5354	0	737	0	11	233	310	0	0	0	0	0	0	0	0	0	0	0	0	176	0	111	0	0	0	258	2631	3629	1072
ASV_ribA_8	0	54	7701	0	0	1056	0	0	0	0	0	141	276	0	0	0	0	0	0	0	0	0	0	0	0	0	0	0	0	0	0	0	0	8	14	0	0	0	0	0	0	0	0	0	0	0	0	0	0
ASV_ribA_9	0	532	0	0	0	3	0	0	0	0	0	0	0	2076	0	89	0	0	0	0	0	0	0	0	0	0	0	0	0	0	0	0	0	0	0	0	0	0	0	21	0	0	0	0	0	0	0	0	0
ASV_ribA_10	0	0	0	0	0	0	0	0	0	0	0	0	0	0	154	0	0	0	0	0	487	0	136	0	0	440	264	0	10	0	0	0	0	0	0	0	0	0	0	0	0	2288	0	0	0	0	0	0	0
ASV_ribA_11	0	0	0	0	0	0	0	0	0	0	0	0	0	6730	0	0	0	0	0	0	0	0	0	0	0	0	0	0	0	0	0	0	0	0	0	0	0	0	0	772	0	0	0	0	0	0	0	0	0
ASV_ribA_12	0	0	0	0	0	0	0	0	0	0	0	0	0	0	0	0	0	0	0	0	0	0	4861	0	0	1115	0	0	0	0	0	0	0	0	0	0	0	0	0	0	0	0	0	0	0	0	0	0	0
ASV_ribA_13	0	3771	0	16	0	0	0	0	0	0	0	0	0	0	0	0	0	0	0	0	0	0	0	0	0	0	0	0	0	0	0	0	0	0	0	0	0	0	0	0	0	0	0	0	0	0	0	0	0
ASV_ribA_15	0	0	0	0	0	0	0	0	0	0	0	0	0	0	0	1	0	0	450	448	192	0	80	0	0	0	0	0	0	0	0	0	0	0	0	0	0	0	0	0	0	0	0	0	0	0	0	0	0
ASV_ribA_16	519	339	182	0	0	0	0	0	0	0	0	0	0	0	0	0	0	0	0	0	0	0	0	0	0	0	0	0	0	0	0	0	0	0	0	0	0	0	0	0	0	0	0	0	0	0	0	0	0
ASV_ribA_17	0	0	0	0	0	0	0	0	0	0	0	0	0	0	0	0	0	0	0	0	0	0	0	0	0	0	0	528	500	0	0	0	0	0	0	0	0	0	0	0	0	0	0	0	0	0	0	0	0
ASV_ribA_18	0	0	0	0	0	0	0	0	0	0	0	0	0	0	0	413	0	0	0	0	0	0	0	0	0	0	0	0	0	0	0	0	471	0	0	0	0	0	0	0	0	0	0	0	0	0	0	0	0
ASV_ribA_19	0	0	0	0	0	0	0	0	0	0	0	0	0	0	0	0	0	0	0	0	5	0	193	0	0	0	0	0	0	0	0	0	1	0	0	0	0	0	341	293	0	0	0	0	0	0	0	0	0
ASV_ribA_20	150	130	67	0	0	0	0	0	0	0	0	0	0	0	0	0	0	0	0	0	0	0	0	0	0	0	0	0	0	0	0	0	0	0	0	0	0	0	0	0	0	0	0	0	0	0	0	0	0
ASV_ribA_21	0	0	267	0	0	59	0	0	0	0	0	0	0	0	0	0	0	0	0	0	0	0	0	0	0	0	0	0	0	0	0	0	0	0	0	0	0	0	0	0	0	0	0	0	0	0	0	0	0
ASV_ribA_22	0	0	0	0	0	0	0	0	0	0	0	0	0	0	0	0	0	0	0	0	0	0	0	0	0	0	0	172	143	0	0	0	0	0	0	0	0	0	0	0	0	0	0	0	0	0	0	0	0
ASV_ribA_23	0	0	0	0	0	0	0	0	0	0	0	0	0	0	0	0	163	0	0	0	0	0	0	0	0	0	0	0	0	0	0	0	0	109	0	0	0	0	0	0	0	0	0	0	0	0	0	0	0
ASV_ribA_24	0	0	0	0	0	0	0	0	0	0	0	0	0	0	0	0	0	0	141	129	0	0	0	0	0	0	0	0	0	0	0	0	0	0	0	0	0	0	0	0	0	0	0	0	0	0	0	0	0
ASV_ribA_25	0	0	0	0	0	0	0	0	0	0	0	0	0	0	0	120	0	0	0	0	0	0	0	0	0	0	0	0	0	0	0	0	149	0	0	0	0	0	0	0	0	0	0	0	0	0	0	0	0
ASV_ribA_26	0	0	0	0	0	0	0	0	0	0	0	0	0	0	0	0	0	0	0	0	0	0	74	0	0	0	0	0	0	0	0	0	0	0	0	0	0	0	107	83	0	0	0	0	0	0	0	0	0
ASV_ribA_27	0	0	0	0	0	0	0	0	0	0	0	0	0	0	0	0	0	0	0	0	0	0	0	0	0	0	0	109	143	0	0	0	0	0	0	0	0	0	0	0	0	0	0	0	0	0	0	0	0
ASV_ribA_28	0	0	0	0	0	0	0	0	0	0	0	0	0	0	0	0	0	0	0	0	0	0	0	0	0	0	0	0	0	0	0	0	0	0	0	0	0	0	0	0	0	99	0	0	0	0	0	0	0
ASV_ribA_29	0	0	0	0	0	0	0	0	0	0	0	0	0	0	0	0	0	0	0	0	0	0	0	0	0	0	0	0	0	0	0	0	0	0	0	0	0	0	0	0	0	0	0	0	0	0	101	143	0
ASV_ribA_30	0	0	0	0	0	0	0	0	0	0	0	0	0	0	0	0	0	0	0	0	227	0	0	0	0	0	0	0	0	0	0	0	0	0	0	0	0	0	0	0	0	0	0	0	0	0	0	0	0
ASV_ribA_31	0	0	0	0	0	0	0	0	0	0	0	0	0	0	0	0	0	0	0	0	0	0	0	0	0	0	0	0	0	0	0	0	0	0	0	0	0	0	0	0	144	0	0	71	0	0	0	0	0
ASV_ribA_32	0	0	0	0	0	0	0	0	0	0	0	0	0	0	0	0	0	0	0	0	0	0	210	0	0	0	0	0	0	0	0	0	0	0	0	0	0	0	0	0	0	0	0	0	0	0	0	0	0
ASV_ribA_33	0	0	0	0	0	0	0	0	0	0	0	0	0	0	0	0	0	0	0	0	0	0	0	0	0	0	0	0	0	196	0	0	0	0	0	0	0	0	0	0	0	0	0	0	0	0	0	0	0
ASV_ribA_34	0	0	0	0	0	0	0	0	0	0	0	0	0	0	0	0	148	0	0	0	0	0	0	0	0	0	0	0	0	0	0	0	0	0	0	0	0	0	0	0	0	0	0	0	0	0	0	0	0
ASV_ribA_35	0	0	0	0	0	0	0	0	0	0	0	0	0	0	0	0	0	0	0	0	0	0	0	0	0	0	0	0	0	0	0	0	0	0	0	0	0	0	0	0	0	0	0	0	0	0	0	147	0
ASV_ribA_36	0	0	0	0	0	0	0	0	0	0	0	0	0	0	0	0	0	0	0	0	142	0	0	0	0	0	0	0	0	0	0	0	0	0	0	0	0	0	0	0	0	0	0	0	0	0	0	0	0
ASV_ribA_37	0	0	0	0	0	0	0	0	0	0	0	0	0	0	0	0	0	0	0	0	0	131	0	0	0	0	0	0	0	0	0	0	0	0	0	0	0	0	0	0	0	0	0	0	0	0	0	0	0
ASV_ribA_38	0	0	0	0	0	0	0	0	0	0	0	0	0	0	0	0	0	0	0	0	0	0	0	0	0	0	0	0	0	0	0	0	0	0	0	0	0	0	0	0	126	0	0	0	0	0	0	0	0
ASV_ribA_39	0	0	0	0	0	0	0	0	0	0	0	0	0	0	0	0	0	0	115	0	0	0	0	0	0	0	0	0	0	0	0	0	0	0	0	0	0	0	0	0	0	0	0	0	0	0	0	0	0
ASV_ribA_40	0	0	0	0	0	0	0	0	0	0	0	0	0	0	0	0	0	0	0	0	0	0	0	0	0	0	0	0	0	0	0	0	0	0	0	0	0	0	0	0	0	0	0	0	0	0	0	0	0
ASV_ribA_41	0	0	98	0	0	0	0	0	0	0	0	0	0	0	0	0	0	0	0	0	0	0	0	0	0	0	0	0	0	0	0	0	0	0	0	0	0	0	0	0	0	0	0	0	0	0	0	0	0
ASV_ribA_42	0	0	0	0	0	0	0	0	0	0	0	0	0	95	0	0	0	0	0	0	0	0	0	0	0	0	0	0	0	0	0	0	0	0	0	0	0	0	0	0	0	0	0	0	0	0	0	0	0
ASV_ribA_43	0	0	0	0	0	0	0	0	0	0	0	0	0	0	0	0	0	0	0	0	73	0	0	0	0	0	0	0	0	0	0	0	0	0	0	0	0	0	0	0	0	0	0	0	0	0	0	0	0
ASV_ribA_44	0	0	68	0	0	0	0	0	0	0	0	0	0	0	0	0	0	0	0	0	0	0	0	0	0	0	0	0	0	0	0	0	0	0	0	0	0	0	0	0	0	0	0	0	0	0	0	0	0
ASV_ribA_45	0	60	0	0	0	0	0	0	0	0	0	0	0	0	0	0	0	0	0	0	0	0	0	0	0	0	0	0	0	0	0	0	0	0	0	0	0	0	0	0	0	0	0	0	0	0	0	0	0
ASV_ribA_46	0	0	0	0	0	55	0	0	0	0	0	0	0	0	0	0	0	0	0	0	0	0	0	0	0	0	0	0	0	0	0	0	0	0	0	0	0	0	0	0	0	0	0	0	0	0	0	0	0
ASV_ribA_47	0	0	52	0	0	0	0	0	0	0	0	0	0	0	0	0	0	0	0	0	0	0	0	0	0	0	0	0	0	0	0	0	0	0	0	0	0	0	0	0	0	0	0	0	0	0	0	0	0
ASV_ribA_48	0	33	0	0	0	0	0	0	0	0	0	0	0	0	0	0	0	0	0	0	0	0	0	0	0	0	0	0	0	0	0	0	0	0	0	0	0	0	0	0	0	0	0	0	0	0	0	0	0
ASV_ribA_49	0	0	0	0	0	0	0	0	0	0	0	0	0	32	0	0	0	0	0	0	0	0	0	0	0	0	0	0	0	0	0	0	0	0	0	0	0	0	0	0	0	0	0	0	0	0	0	0	0
ASV_ribA_50	0	0	0	0	0	0	0	0	0	0	0	0	0	0	0	0	0	0	0	0	0	0	30	0	0	0	0	0	0	0	0	0	0	0	0	0	0	0	0	0	0	0	0	0	0	0	0	0	0
ASV_ribA_51	0	0	0	0	0	0	0	0	0	0	0	0	0	0	0	0	0	0	0	0	0	0	0	0	0	0	0	0	0	0	0	0	0	0	0	0	0	0	0	18	0	0	0	0	0	0	0	0	0
ASV_ribA_53	0	0	0	0	0	0	0	0	0	0	0	0	0	0	0	0	0	0	0	0	0	0	0	0	0	0	0	0	0	0	0	0	0	11	0	0	0	0	0	0	0	0	0	0	0	0	0	0	0
ASV_ribA_54	0	0	0	0	0	0	0	0	0	0	0	0	0	0	0	0	0	0	0	0	0	0	0	0	0	11	0	0	0	0	0	0	0	0	0	0	0	0	0	0	0	0	0	0	0	0	0	0	0
ASV_ribA_56	8	0	0	0	0	0	0	0	0	0	0	0	0	0	0	0	0	0	0	0	0	0	0	0	0	0	0	0	0	0	0	0	0	0	0	0	0	0	0	0	0	0	0	0	0	0	0	0	0
ASV_ribA_57	0	0	0	0	0	0	0	0	0	0	0	0	0	0	0	0	0	0	0	0	0	0	0	0	0	0	0	0	0	0	0	0	0	7	0	0	0	0	0	0	0	0	0	0	0	0	0	0	0
ASV_ribA_58	0	0	0	0	0	0	0	0	0	0	0	0	0	0	0	0	0	0	6	0	0	0	0	0	0	0	0	0	0	0	0	0	0	0	0	0	0	0	0	0	0	0	0	0	0	0	0	0	0
ASV_ribA_59	0	0	0	0	0	0	0	0	0	0	0	0	0	0	0	0	0	0	0	0	0	0	0	0	0	0	0	0	0	0	0	0	0	0	0	0	0	0	4	0	0	0	0	0	0	0	0	0	0
[Dominant ASV reads] / [Total reads]	0.955011	0.67814	0.562035	0.995254	1	0.55467	1	1	1	1	1	0.847568	0.581818	0.463786	0.762431	0.946415	0.90292	0.979015	0.950206	0.954275	0.485605	0.965197	0.414427	1	0.990709	0.427695	0.569208	0.950114	0.95006	0.959218	1	1	0.949463	0.952111	0.986234	1	1	0.953229	0.957575	0.476921	0.924917	0.522255	1	0.913415	0.940972	0.97684	0.859242	0.926002	1
n samples =	55
Proportion of eDNA samples (n = 55) with dominant ASVs representing more than 50% of total reads (Isolates excluded).	0.909091
Proportion of eDNA samples (n = 55) with dominant ASVs representing more than 70% of total reads (Isolates excluded).	0.8
Nb. total ASV per sample	4	9	8	2	1	5	1	1	1	1	1	2	2	10	4	6	5	3	5	3	9	2	10	1	2	6	4	4	5	2	1	1	4	5	2	1	1	3	4	8	3	4	1	2	2	2	3	3	1
Nb. Max. ASV per sample	10
Mean ASV per sample	3.25455
[truncated: 122 more columns]

## Sheet: A_Sheet8. tycC ASVs counts
	WD-S17-0042-tycC	WD-S18-0042-tycC	WF-S12-0049-tycC	BD-S18-0014-tycC	BF-S18-0014-tycC	BF-S17-0014-tycC	BD-S17-0014-tycC	WD-S17-0028-tycC	WD-S18-0014-tycC	WD-S17-0014-tycC	BF-S10-0014-tycC	BD-HWSs-0021-tycC	WD-S6-0042-tycC	WD-S18-0028-tycC	WD-S8-0028-tycC	BD-LL-0021-tycC	WD-LL-0021-tycC	BD-S9-0028-tycC	WD-S8-0042-tycC	WD-S9-0014-tycC	WD-S9-0042-tycC	WF-HWSs-0049-tycC	BD-S27-0049-tycC	WD-S27-0035-tycC	WD-S27-0021-tycC	BD-S27-0021-tycC	WD-S15-0049-tycC	WF-S15-0049-tycC	WD-LL-0049-tycC	WD-S15-0035-tycC	WD-S7-0021-tycC	WD-HWSs-0049-tycC	WD-S15-0021-tycC	BD-S15-0021-tycC	WD-HWSs-0035-tycC	WD-S26-0049-tycC	WD-S6-0028-tycC	BD-S6-0014-tycC	BD-S9-0014-tycC	WD-S20-0035-tycC	BD-S10-0042-tycC	WD-S8-0014-tycC	BD-S8-0014-tycC	WD-S26-0035-tycC	WD-S34-0042-tycC	WD-S34-0028-tycC	WD-S34-0014-tycC	BD-S34-0014-tycC	BF-S26-0035-tycC
ASV_tycC_1	11909	11397	8312	860	795	782	722	715	686	656	641	471	455	383	292	184	97	67	41	35	25	0	0	0	0	0	0	0	0	0	0	0	0	0	0	0	0	0	0	0	0	0	0	0	0	0	0	0	0
ASV_tycC_2	0	0	0	0	0	0	0	0	0	0	0	0	8	0	0	0	0	0	0	0	0	17121	16292	2756	1131	1124	0	0	0	0	0	0	0	0	0	0	0	0	0	0	0	0	0	0	0	0	0	0	0
ASV_tycC_3	0	0	0	0	0	0	0	0	0	0	0	0	0	0	0	34	365	0	0	0	0	0	0	0	0	0	11042	10840	2270	2269	757	674	614	578	57	20	0	0	0	0	0	0	0	0	0	0	0	0	0
ASV_tycC_4	0	0	0	0	0	0	0	0	0	0	0	0	5398	0	0	0	0	1223	0	416	8200	0	0	0	0	0	0	0	0	0	0	2513	0	0	80	0	1308	758	415	22	0	0	0	0	0	0	0	0	0
ASV_tycC_5	0	0	0	0	0	0	0	0	0	0	0	0	0	0	75	0	0	0	3931	0	0	0	0	0	0	0	0	0	0	0	0	0	0	0	0	0	0	0	0	0	9165	633	621	0	0	0	0	0	0
ASV_tycC_6	0	0	0	0	0	0	0	0	0	0	0	0	0	0	0	0	0	0	0	0	0	0	0	0	0	0	0	0	0	0	0	0	0	0	0	10502	0	0	0	0	0	0	0	378	0	0	0	0	0
ASV_tycC_7	0	0	0	0	0	0	0	0	0	0	0	0	0	0	0	0	0	39	0	0	0	0	0	0	0	0	0	0	0	0	0	0	0	0	0	0	0	0	0	0	72	0	0	0	9293	956	934	598	0
ASV_tycC_8	0	0	0	0	0	0	0	0	0	0	0	0	0	0	0	27	0	0	0	0	0	0	0	0	0	0	0	0	5830	0	0	0	0	0	0	0	0	0	0	0	0	0	0	758	0	0	0	0	2197
ASV_tycC_9	0	0	0	0	0	0	0	0	0	0	0	0	0	0	9	0	0	0	7684	0	0	0	0	0	0	0	0	0	0	0	0	64	0	0	0	0	0	0	0	0	289	0	0	0	0	0	0	0	0
ASV_tycC_10	0	0	0	0	0	0	0	0	0	0	0	0	0	0	0	566	190	0	0	0	23	0	26	2	9	2	0	0	1857	0	0	1092	0	0	370	0	0	0	0	0	0	0	0	0	0	0	0	0	0
ASV_tycC_11	68	0	0	0	0	0	0	0	0	0	0	0	1018	0	81	0	0	12	179	0	81	0	0	0	0	0	0	0	0	0	0	0	0	0	0	0	0	0	0	0	0	0	0	0	0	0	0	0	0
ASV_tycC_13	0	0	0	0	0	0	0	0	0	0	0	0	0	0	0	0	0	0	0	0	0	0	0	0	0	0	0	0	1169	0	0	184	0	0	72	47	0	0	0	0	0	0	0	88	0	0	0	0	0
ASV_tycC_14	0	0	0	0	0	0	0	0	0	0	0	0	0	0	0	0	0	0	0	0	0	0	0	0	0	0	0	0	0	0	0	0	0	0	0	0	0	0	0	779	0	0	0	0	0	0	0	0	0
ASV_tycC_16	0	232	0	0	0	0	0	0	0	0	0	0	0	0	0	0	0	0	0	0	0	0	0	0	0	0	0	0	0	0	0	0	0	0	0	0	0	0	0	0	0	0	0	0	0	0	0	0	0
ASV_tycC_17	0	110	0	0	0	0	0	0	0	0	0	0	0	0	0	0	0	0	0	0	0	0	0	0	0	0	0	0	0	0	0	0	0	0	0	0	0	0	0	0	0	0	0	0	0	0	0	0	0
ASV_tycC_18	0	0	0	0	0	0	0	0	0	0	0	0	0	0	0	0	0	0	0	0	0	0	0	0	0	0	0	0	0	0	0	0	0	0	0	0	0	0	0	0	103	0	0	0	0	0	0	0	0
ASV_tycC_19	0	0	0	0	0	0	0	0	0	0	0	0	0	0	0	0	0	0	0	0	0	0	0	0	0	0	0	0	0	0	0	0	0	0	0	0	0	0	0	0	95	0	0	0	0	0	0	0	0
ASV_tycC_20	0	0	0	0	0	0	0	0	0	0	0	0	0	0	0	0	0	0	0	0	0	0	0	92	0	0	0	0	0	0	0	0	0	0	0	0	0	0	0	0	0	0	0	0	0	0	0	0	0
ASV_tycC_21	0	0	0	0	0	0	0	0	0	0	0	0	0	0	0	0	0	0	0	0	0	0	0	0	0	0	0	0	0	0	0	0	0	0	0	0	0	0	0	0	0	0	0	0	0	0	0	0	0
ASV_tycC_22	0	0	0	0	0	0	0	0	0	0	0	0	0	0	0	0	0	0	0	0	0	0	0	0	0	0	0	0	0	76	0	0	0	0	0	0	0	0	0	0	0	0	0	0	0	0	0	0	0
ASV_tycC_23	0	0	0	0	0	0	0	0	0	0	0	0	0	0	0	0	0	0	0	0	0	0	0	0	0	0	0	0	0	0	0	67	0	0	0	0	0	0	0	0	0	0	0	0	0	0	0	0	0
ASV_tycC_24	64	0	0	0	0	0	0	0	0	0	0	0	0	0	0	0	0	0	0	0	0	0	0	0	0	0	0	0	0	0	0	0	0	0	0	0	0	0	0	0	0	0	0	0	0	0	0	0	0
ASV_tycC_25	0	0	0	0	0	0	0	0	0	0	0	0	0	0	0	0	0	0	0	0	0	0	0	0	0	0	0	0	0	0	0	0	0	0	0	0	0	0	0	0	54	0	0	0	0	0	0	0	0
ASV_tycC_26	0	0	0	0	0	0	0	0	0	0	0	0	0	0	0	0	0	0	0	0	0	0	0	0	0	0	0	0	0	0	0	0	0	0	0	0	0	0	0	32	0	0	0	0	0	0	0	0	0
ASV_tycC_27	0	0	0	0	0	0	0	0	0	0	0	0	0	0	0	0	0	0	0	0	0	0	0	0	0	0	0	0	0	0	0	0	0	0	0	0	0	0	0	29	0	0	0	0	0	0	0	0	0
ASV_tycC_28	0	0	0	0	0	0	0	0	0	0	0	0	0	0	0	0	0	0	0	0	0	0	0	0	0	0	0	0	0	0	0	0	0	0	0	0	0	7	0	0	0	0	0	0	0	0	0	0	0
ASV_tycC_29	0	0	0	0	0	0	0	0	0	0	0	0	0	0	0	0	0	0	0	0	0	0	0	0	0	0	0	0	0	0	0	0	0	0	0	0	0	0	0	0	0	0	0	0	0	0	0	0	0
ASV_tycC_30	0	0	0	0	0	0	0	0	0	0	0	0	0	0	0	0	0	0	5	0	0	0	0	0	0	0	0	0	0	0	0	0	0	0	0	0	0	0	0	0	0	0	0	0	0	0	0	0	0
ASV_tycC_31	0	0	0	0	0	0	0	0	0	0	0	0	0	0	0	0	0	0	0	0	0	0	0	2	0	0	0	0	0	0	0	0	0	0	0	0	0	0	0	0	0	0	0	0	0	0	0	0	0
[Dominant ASV reads] / [Total reads]	0.989037	0.970866	1	1	1	1	1	1	1	1	1	1	0.784707	1	0.63895	0.697904	0.559816	0.912006	0.648986	0.922395	0.984512	1	0.998407	0.966339	0.992105	0.998224	1	1	0.523998	0.967591	1	0.547018	1	1	0.639033	0.993661	1	0.99085	1	0.903712	0.937308	1	1	0.619281	1	1	1	1	1
n samples =	59
Proportion of eDNA samples (n = 59) with dominant ASVs representing more than 50% of total reads (Isolates excluded).	1
Proportion of eDNA samples (n = 59) with dominant ASVs representing more than 70% of total reads (Isolates excluded).	0.847458
Nb. total ASV per sample	3	3	1	1	1	1	1	1	1	1	1	1	4	1	4	4	3	4	5	2	4	1	2	4	2	2	1	1	4	2	1	6	1	1	4	3	1	2	1	4	6	1	1	3	1	1	1	1	1
Nb. Max. ASV per sample	6
Mean ASV per sample	2.0339
[truncated: 122 more columns]

[truncated: 11 more sheets: A_Sheet9. yvoA ASVs counts, Table S4.B_CONTENT, B_Sheet1. Barcoded primers , B_Sheet2. glnG Summary dada2, B_Sheet3. ribA Summary dada2, B_Sheet4. tycC Summary dada2, B_Sheet5. yvoA Summary dada2, B_Sheet6. glnG ASVs counts, B_Sheet7. ribA ASVs counts, B_Sheet8. tycC ASVs counts, B_Sheet9. yvoA ASVs counts]
