# Supplementary material for: Ecological dynamics of three persistent opportunistic pathogens in hospital sinks and their potential antagonistic bacteria
Source: mSystems. 2026 Feb 4;11(3):e01546-25. doi: 10.1128/msystems.01546-25 (PMC13011461; doi:10.1128/msystems.01546-25)
Supplement: Table S5 — ddPCR DNA quantification values for the three targeted bacteria in both NICUs. [file msystems.01546-25-s0008.xlsx]

## Sheet: S marcescens_NICU1
		Quantification of the ddPCR reaction
Sample_ID	Post-NanoDrop dilution factor	ddPCR (DNA copies/µL measured directly from diluted sample)	2nd ddPCR assay	Concentration (DNA copies/µL) retained from ddPCR quantification	DNA copies/µL in the ddPCR reaction (no dilution factor has yet been applied)	Ultrapure water volume used to resuspend DNA after extraction and drying (µL)	Volume of sample filtered on 0.22 µm MCE membrane (mL)	Real DNA copies/µL in filtered sample before dilution	Real DNA copies/mL in filtered sample before dilution	Real DNA copies/ 100 mL in filtered sample before dilution
WD-S6-0014	18.304	195		195	3569.28	50	50	3.56928	3569.28	356928
WD-S8-0014	1				0	50	50	0	0	0
WD-S9-0014	1				0	50	50	0	0	0
WD-S10-0014	1				0	50	50	0	0	0
WD-S17-0014	51.76	88530		88530	4.58231e+06	50	50	4582.31	4.58231e+06	458231280
WD-S18-0014	14.092	1310	608.962	608.962	8581.49	50	50	8.58149	8581.49	858149
WD-S33-0014	3.132				0	50	50	0	0	0
WD-S34-0014	1	43745		43745	43745	50	50	43.745	43745	4374500
WD-FK-0014	1				0	50	50	0	0	0
WD-BR-0014	1				0	50	50	0	0	0
WD-S5-0021	1				0	50	50	0	0	0
WD-S7-0021	1				0	50	50	0	0	0
WD-S12-0021	1				0	50	50	0	0	0
WD-S15-0021	5.028				0	50	50	0	0	0
WD-S20-0021	1				0	50	50	0	0	0
WD-S26-0021	1	8500		8500	8500	50	50	8.5	8500	850000
WD-S27-0021	16.04	14381		14381	230671	50	50	230.671	230671	2.30671e+07
WD-S32-0021	3.024				0	50	50	0	0	0
WD-LL-0021	1				0	50	50	0	0	0
WD-HWSs-0021	1	553.7		553.7	553.7	50	50	0.5537	553.7	55370
WD-S6-0028	1	340.807		340.807	340.807	50	50	0.340807	340.807	34080.7
WD-S8-0028	1				0	50	50	0	0	0
WD-S9-0028	1				0	50	50	0	0	0
WD-S10-0028	1				0	50	50	0	0	0
WD-S17-0028	1	8290		8290	8290	50	50	8.29	8290	829000
WD-S18-0028	1	171.1	168.414	168.414	168.414	50	50	0.168414	168.414	16841.4
WD-S33-0028	1				0	50	50	0	0	0
WD-S34-0028	1	0	6.74936e+06	6.74936e+06	6.74936e+06	50	50	6749.36	6.74936e+06	6.74936e+08
WD-FK-0028	1				0	50	50	0	0	0
WD-BR-0028	1				0	50	50	0	0	0
WD-S5-0035	1				0	50	50	0	0	0
WD-S7-0035	1				0	50	50	0	0	0
WD-S12-0035	6.552				0	50	50	0	0	0
WD-S15-0035	1				0	50	50	0	0	0
WD-S20-0035	1				0	50	50	0	0	0
WD-S26-0035	5.592	27849.5		27849.5	155735	50	50	155.735	155735	1.55735e+07
WD-S27-0035	49.388	43400	41309.9	41309.9	2.04021e+06	50	50	2040.21	2.04021e+06	2.04021e+08
WD-S32-0035	11.792				0	50	25	0	0	0
WD-LL-0035	1				0	50	50	0	0	0
WD-HWSs-0035	1	11430		11430	11430	50	50	11.43	11430	1143000
WD-S6-0042	1	5382		5382	5382	50	50	5.382	5382	538200
WD-S8-0042	1				0	50	50	0	0	0
WD-S9-0042	1	419		419	419	50	50	0.419	419	41900
WD-S10-0042	1				0	50	50	0	0	0
WD-S17-0042	1	71388		71388	71388	50	50	71.388	71388	7138800
WD-S18-0042	1	2130		2130	2130	50	50	2.13	2130	213000
WD-S33-0042	1				0	50	50	0	0	0
WD-S34-0042	8.14	42190		42190	343427	50	50	343.427	343427	34342660
WD-FK-0042	4.86				0	50	50	0	0	0
WD-BR-0042	1				0	50	50	0	0	0
WD-S5-0049	1				0	50	50	0	0	0
WD-S7-0049	1				0	50	50	0	0	0
WD-S12-0049	1				0	50	50	0	0	0
WD-S15-0049	27.496				0	50	50	0	0	0
WD-S20-0049	1				0	50	50	0	0	0
WD-S26-0049	1	9060		9060	9060	50	50	9.06	9060	906000
WD-S27-0049	35.476	750		750	26607	50	50	26.607	26607	2660700
WD-S32-0049	6.944				0	50	50	0	0	0
WD-LL-0049	1				0	50	50	0	0	0
WD-HWSs-0049	1	29004	460523	460523	460523	50	50	460.523	460523	4.60523e+07

## Sheet: S marcescens_NICU2
		Quantification of the ddPCR reaction
Sample_ID	Post-NanoDrop dilution factor	ddPCR (DNA copies/µL measured directly from diluted sample)	2nd ddPCR assay	Concentration (DNA copies/µL) retained from ddPCR quantification	DNA copies/µL in the ddPCR reaction (no dilution factor has yet been applied)	Ultrapure water volume used to resuspend DNA after extraction and drying (µL)	Volume of sample filtered on 0.22 µm MCE membrane (mL)	Real DNA copies/µL in filtered sample before dilution	Real DNA copies/mL in filtered sample before dilution	Real DNA copies/ 100 mL in filtered sample before dilution
BWD21-0224	56.564	148.371		148.371	8392.44	50	50	8.39244	8392.44	839244
BWD22-0224	23.912				0	50	50	0	0	0
BWD23-0224	1				0	50	50	0	0	0
BWD24-0224	10.496				0	50	50	0	0	0
BWD25-0224	75.292				0	50	50	0	0	0
BWD27-0224	30.696				0	50	45	0	0	0
BWD28-0224	18.408				0	50	50	0	0	0
BWD29-0224	37.244	63690		63690	2.37207e+06	50	50	2372.07	2.37207e+06	2.37207e+08
BWD214-0224	1				0	50	50	0	0	0
BWD215-0224	11.236				0	50	50	0	0	0
BWD216-0224	1	831.804		831.804	831.804	50	50	0.831804	831.804	83180.4
BWD21-0280	29.796				0	50	44	0	0	0
BWD22-0280	22.86				0	50	35	0	0	0
BWD23-0280	1				0	50	50	0	0	0
BWD24-0280	42.192				0	50	40	0	0	0
BWD25-0280	3	3710		3710	11130	50	50	11.13	11130	1113000
BWD27-0280	8	53597		53597	428776	50	50	428.776	428776	4.28776e+07
BWD28-0280	9.196				0	50	33	0	0	0
BWD29-0280	13.964	23750		23750	331645	50	47	352.814	352814	3.52814e+07
BWD214-0280	3.248				0	50	50	0	0	0
BWD215-0280	13.444				0	50	50	0	0	0
BWD216-0280	1				0	50	50	0	0	0
BWD21-0336	1				0	50	50	0	0	0
BWD22-0336	1				0	50	32	0	0	0
BWD23-0336	1				0	50	50	0	0	0
BWD24-0336	8.06				0	50	50	0	0	0
BWD25-0336	10.104	10280		10280	103869	50	50	103.869	103869	1.03869e+07
BWD27-0336	6.544				0	50	50	0	0	0
BWD28-0336	5.52	392.435		392.435	2166.24	50	30	3.6104	3610.4	361040
BWD29-0336	11.228	1648	9344.64	9344.64	104922	50	47	111.619	111619	1.11619e+07
BWD214-0336	1				0	50	50	0	0	0
BWD215-0336	3.152				0	50	50	0	0	0
BWD216-0336	1				0	50	50	0	0	0
						50
						50
						50
						50
						50
						50
						50
						50
						50
						50
						50
						50
						50
						50
						50
						50
						50
						50
						50
						50
						50
						50
						50
						50
						50
						50
						50

## Sheet: P aeruginosa_NICU1
		Quantification of the ddPCR reaction
Sample_ID	Post-NanoDrop dilution factor	ddPCR (DNA copies/µL measured directly from diluted sample)	2nd ddPCR assay	Concentration (DNA copies/µL) retained from ddPCR quantification	DNA copies/µL in the ddPCR reaction (no dilution factor has yet been applied)	Ultrapure water volume used to resuspend DNA after extraction and drying (µL)	Volume of sample filtered on 0.22 µm MCE membrane (mL)	Real DNA copies/µL in filtered sample before dilution	Real DNA copies/mL in filtered sample before dilution	Real DNA copies/ 100 mL in filtered sample before dilution
WD-S6-0014	18.304				0	50	50	0	0	0
WD-S8-0014	1				0	50	50	0	0	0
WD-S9-0014	1				0	50	50	0	0	0
WD-S10-0014	1				0	50	50	0	0	0
WD-S17-0014	51.76				0	50	50	0	0	0
WD-S18-0014	14.092				0	50	50	0	0	0
WD-S33-0014	3.132				0	50	50	0	0	0
WD-S34-0014	1				0	50	50	0	0	0
WD-FK-0014	1	246		246	246	50	50	0.246	246	24600
WD-BR-0014	1	80		80	80	50	50	0.08	80	8000
WD-S5-0021	1				0	50	50	0	0	0
WD-S7-0021	1	1620		1620	1620	50	50	1.62	1620	162000
WD-S12-0021	1	247		247	247	50	50	0.247	247	24700
WD-S15-0021	5.028				0	50	50	0	0	0
WD-S20-0021	1				0	50	50	0	0	0
WD-S26-0021	1				0	50	50	0	0	0
WD-S27-0021	16.04	111		111	1780.44	50	50	1.78044	1780.44	178044
WD-S32-0021	3.024				0	50	50	0	0	0
WD-LL-0021	1	14700		14700	14700	50	50	14.7	14700	1470000
WD-HWSs-0021	1	0	152080	152080	152080	50	50	152.08	152080	15208000
WD-S6-0028	1				0	50	50	0	0	0
WD-S8-0028	1				0	50	50	0	0	0
WD-S9-0028	1				0	50	50	0	0	0
WD-S10-0028	1				0	50	50	0	0	0
WD-S17-0028	1				0	50	50	0	0	0
WD-S18-0028	1				0	50	50	0	0	0
WD-S33-0028	1				0	50	50	0	0	0
WD-S34-0028	1				0	50	50	0	0	0
WD-FK-0028	1	125		125	125	50	50	0.125	125	12500
WD-BR-0028	1	13700		13700	13700	50	50	13.7	13700	1370000
WD-S5-0035	1	800		800	800	50	50	0.8	800	80000
WD-S7-0035	1	2490		2490	2490	50	50	2.49	2490	249000
WD-S12-0035	6.552	1540		1540	10090.1	50	50	10.0901	10090.1	1009008
WD-S15-0035	1				0	50	50	0	0	0
WD-S20-0035	1				0	50	50	0	0	0
WD-S26-0035	5.592				0	50	50	0	0	0
WD-S27-0035	49.388	173		173	8544.12	50	50	8.54412	8544.12	854412
WD-S32-0035	11.792				0	50	25	0	0	0
WD-LL-0035	1				0	50	50	0	0	0
WD-HWSs-0035	1	224000		224000	224000	50	50	224	224000	22400000
WD-S6-0042	1				0	50	50	0	0	0
WD-S8-0042	1	2230		2230	2230	50	50	2.23	2230	223000
WD-S9-0042	1				0	50	50	0	0	0
WD-S10-0042	1				0	50	50	0	0	0
WD-S17-0042	1				0	50	50	0	0	0
WD-S18-0042	1				0	50	50	0	0	0
WD-S33-0042	1				0	50	50	0	0	0
WD-S34-0042	8.14				0	50	50	0	0	0
WD-FK-0042	4.86	215		215	1044.9	50	50	1.0449	1044.9	104490
WD-BR-0042	1	177		177	177	50	50	0.177	177	17700
WD-S5-0049	1				0	50	50	0	0	0
WD-S7-0049	1				0	50	50	0	0	0
WD-S12-0049	1				0	50	50	0	0	0
WD-S15-0049	27.496				0	50	50	0	0	0
WD-S20-0049	1				0	50	50	0	0	0
WD-S26-0049	1				0	50	50	0	0	0
WD-S27-0049	35.476				0	50	50	0	0	0
WD-S32-0049	6.944				0	50	50	0	0	0
WD-LL-0049	1	351		351	351	50	50	0.351	351	35100
WD-HWSs-0049	1	479		479	479	50	50	0.479	479	47900

## Sheet: P aeruginosa_NICU2
		Quantification of the ddPCR reaction
Sample_ID	Post-NanoDrop dilution factor	ddPCR (DNA copies/µL measured directly from diluted sample)	2nd ddPCR assay	Concentration (DNA copies/µL) retained from ddPCR quantification	DNA copies/µL in the ddPCR reaction (no dilution factor has yet been applied)	Ultrapure water volume used to resuspend DNA after extraction and drying (µL)	Volume of sample filtered on 0.22 µm MCE membrane (mL)	Real DNA copies/µL in filtered sample before dilution	Real DNA copies/mL in filtered sample before dilution	Real DNA copies/ 100 mL in filtered sample before dilution
BWD21-0224	56.564	9800		9800	554327	50	50	554.327	554327	5.54327e+07
BWD22-0224	23.912	4870		4870	116451	50	50	116.451	116451	1.16451e+07
BWD23-0224	1				0	50	50	0	0	0
BWD24-0224	10.496	426		426	4471.3	50	50	4.4713	4471.3	447130
BWD25-0224	75.292				0	50	50	0	0	0
BWD27-0224	30.696	1080		1080	33151.7	50	45	36.8352	36835.2	3.68352e+06
BWD28-0224	18.408	1180		1180	21721.4	50	50	21.7214	21721.4	2172144
BWD29-0224	37.244	164		164	6108.02	50	50	6.10802	6108.02	610802
BWD214-0224	1				0	50	50	0	0	0
BWD215-0224	11.236				0	50	50	0	0	0
BWD216-0224	1				0	50	50	0	0	0
BWD21-0280	29.796	57700		57700	1.71923e+06	50	44	1953.67	1.95367e+06	1.95367e+08
BWD22-0280	22.86	2610		2610	59664.6	50	35	85.2351	85235.1	8.52351e+06
BWD23-0280	1				0	50	50	0	0	0
BWD24-0280	42.192	14100		14100	594907	50	40	743.634	743634	7.43634e+07
BWD25-0280	3	21700		21700	65100	50	50	65.1	65100	6.51e+06
BWD27-0280	8	2300		2300	18400	50	50	18.4	18400	1840000
BWD28-0280	9.196	102200		102200	939831	50	33	1423.99	1.42399e+06	1.42399e+08
BWD29-0280	13.964	10600		10600	148018	50	47	157.466	157466	1.57466e+07
BWD214-0280	3.248				0	50	50	0	0	0
BWD215-0280	13.444				0	50	50	0	0	0
BWD216-0280	1				0	50	50	0	0	0
BWD21-0336	1	18300		18300	18300	50	50	18.3	18300	1830000
BWD22-0336	1	27500		27500	27500	50	32	42.9688	42968.8	4296875
BWD23-0336	1				0	50	50	0	0	0
BWD24-0336	8.06	49300		49300	397358	50	50	397.358	397358	39735800
BWD25-0336	10.104	63		63	636.552	50	50	0.636552	636.552	63655.2
BWD27-0336	6.544	820	420.5	420.5	2751.75	50	50	2.75175	2751.75	275175
BWD28-0336	5.52	47500		47500	262200	50	30	437	437000	43700000
BWD29-0336	11.228	5270		5270	59171.6	50	47	62.9485	62948.5	6.29485e+06
BWD214-0336	1				0	50	50	0	0	0
BWD215-0336	3.152				0	50	50	0	0	0
BWD216-0336	1	1950		1950	1950	50	50	1.95	1950	195000

## Sheet: S maltophilia_NICU1
		Quantification of the ddPCR reaction
Sample_ID	Post-NanoDrop dilution factor	ddPCR (DNA copies/µL measured directly from diluted sample)	2nd ddPCR assay	3rd ddPCR assay	Concentration (DNA copies/µL) retained from ddPCR quantification	DNA copies/µL in the ddPCR reaction (no dilution factor has yet been applied)	Ultrapure water volume used to resuspend DNA after extraction and drying (µL)	Volume of sample filtered on 0.22 µm MCE membrane (mL)	Real DNA copies/µL in filtered sample before dilution	Real DNA copies/mL in filtered sample before dilution	Real DNA copies/ 100 mL in filtered sample before dilution
WD-S6-0014	18.304	2245.7			2245.7	41105.3	50	50	41.1053	41105.3	4.11053e+06
WD-S8-0014	1	1224.5	672.967		672.967	672.967	50	50	0.672967	672.967	67296.7
WD-S9-0014	1	445.2			445.2	445.2	50	50	0.4452	445.2	44520
WD-S10-0014	1					0	50	50	0	0	0
WD-S17-0014	51.76	9710			9710	502590	50	50	502.59	502590	50258960
WD-S18-0014	14.092	22520			22520	317352	50	50	317.352	317352	3.17352e+07
WD-S33-0014	3.132					0	50	50	0	0	0
WD-S34-0014	1	1233			1233	1233	50	50	1.233	1233	123300
WD-FK-0014	1	2690.6	698.888	618.515	618.515	618.515	50	50	0.618515	618.515	61851.5
WD-BR-0014	1					0	50	50	0	0	0
WD-S5-0021	1					0	50	50	0	0	0
WD-S7-0021	1	3519.7			3519.7	3519.7	50	50	3.5197	3519.7	351970
WD-S12-0021	1	26815.4			26815.4	26815.4	50	50	26.8154	26815.4	2681540
WD-S15-0021	5.028	2164			2164	10880.6	50	50	10.8806	10880.6	1.08806e+06
WD-S20-0021	1					0	50	50	0	0	0
WD-S26-0021	1	17220			17220	17220	50	50	17.22	17220	1722000
WD-S27-0021	16.04	2911			2911	46692.4	50	50	46.6924	46692.4	4.66924e+06
WD-S32-0021	3.024					0	50	50	0	0	0
WD-LL-0021	1	25001			25001	25001	50	50	25.001	25001	2500100
WD-HWSs-0021	1	601.8			601.8	601.8	50	50	0.6018	601.8	60180
WD-S6-0028	1	66393.6			66393.6	66393.6	50	50	66.3936	66393.6	6.63936e+06
WD-S8-0028	1	128.4			128.4	128.4	50	50	0.1284	128.4	12840
WD-S9-0028	1					0	50	50	0	0	0
WD-S10-0028	1					0	50	50	0	0	0
WD-S17-0028	1	2061			2061	2061	50	50	2.061	2061	206100
WD-S18-0028	1	3148.2	2378.89		2378.89	2378.89	50	50	2.37889	2378.89	237889
WD-S33-0028	1					0	50	50	0	0	0
WD-S34-0028	1	0	47739.7		47739.7	47739.7	50	50	47.7397	47739.7	4.77397e+06
WD-FK-0028	1					0	50	50	0	0	0
WD-BR-0028	1					0	50	50	0	0	0
WD-S5-0035	1					0	50	50	0	0	0
WD-S7-0035	1					0	50	50	0	0	0
WD-S12-0035	6.552	101920			101920	667780	50	50	667.78	667780	6.6778e+07
WD-S15-0035	1	54836			54836	54836	50	50	54.836	54836	5483600
WD-S20-0035	1	10640	29290.7	19966.4	19966.4	19966.4	50	50	19.9664	19966.4	1.99664e+06
WD-S26-0035	5.592	11890.2			11890.2	66489.8	50	50	66.4898	66489.8	6.64898e+06
WD-S27-0035	49.388	2460	2708.4		2708.4	133762	50	50	133.762	133762	1.33762e+07
WD-S32-0035	11.792					0	50	25	0	0	0
WD-LL-0035	1					0	50	50	0	0	0
WD-HWSs-0035	1	76800			76800	76800	50	50	76.8	76800	7680000
WD-S6-0042	1	11305			11305	11305	50	50	11.305	11305	1130500
WD-S8-0042	1	1142.8	918.653	932.74	932.74	932.74	50	50	0.93274	932.74	93274
WD-S9-0042	1	5377			5377	5377	50	50	5.377	5377	537700
WD-S10-0042	1					0	50	50	0	0	0
WD-S17-0042	1	260			260	260	50	50	0.26	260	26000
WD-S18-0042	1	48750			48750	48750	50	50	48.75	48750	4875000
WD-S33-0042	1					0	50	50	0	0	0
WD-S34-0042	8.14	48400			48400	393976	50	50	393.976	393976	39397600
WD-FK-0042	4.86					0	50	50	0	0	0
WD-BR-0042	1					0	50	50	0	0	0
WD-S5-0049	1					0	50	50	0	0	0
WD-S7-0049	1					0	50	50	0	0	0
WD-S12-0049	1					0	50	50	0	0	0
WD-S15-0049	27.496	7893.8			7893.8	217048	50	50	217.048	217048	2.17048e+07
WD-S20-0049	1					0	50	50	0	0	0
WD-S26-0049	1	41770			41770	41770	50	50	41.77	41770	4177000
WD-S27-0049	35.476					0	50	50	0	0	0
WD-S32-0049	6.944					0	50	50	0	0	0
WD-LL-0049	1	37005			37005	37005	50	50	37.005	37005	3700500
WD-HWSs-0049	1	2770	39940.6		39940.6	39940.6	50	50	39.9406	39940.6	3.99406e+06

## Sheet: S maltophilia_NICU2
		Quantification of the ddPCR reaction
Sample_ID	Post-NanoDrop dilution factor	ddPCR (DNA copies/µL measured directly from diluted sample)	2nd ddPCR assay	3rd ddPCR assay	Concentration (DNA copies/µL) retained from ddPCR quantification	DNA copies/µL in the ddPCR reaction (no dilution factor has yet been applied)	Ultrapure water volume used to resuspend DNA after extraction and drying (µL)	Volume of sample filtered on 0.22 µm MCE membrane (mL)	Real DNA copies/µL in filtered sample before dilution	Real DNA copies/mL in filtered sample before dilution	Real DNA copies/ 100 mL in filtered sample before dilution
BWD21-0224	56.564	102.907	313.592		313.592	17738	50	50	17.738	17738	1.7738e+06
BWD22-0224	23.912	682.2	167.539	383.841	383.841	9178.4	50	50	9.1784	9178.4	917840
BWD23-0224	1					0	50	50	0	0	0
BWD24-0224	10.496					0	50	50	0	0	0
BWD25-0224	75.292	836			836	62944.1	50	50	62.9441	62944.1	6.29441e+06
BWD27-0224	30.696	1902	260.97	130.092	130.092	3993.29	50	45	4.43699	4436.99	443699
BWD28-0224	18.408	1407	1784.31		1784.31	32845.6	50	50	32.8456	32845.6	3.28456e+06
BWD29-0224	37.244	12990			12990	483800	50	50	483.8	483800	4.838e+07
BWD214-0224	1					0	50	50	0	0	0
BWD215-0224	11.236					0	50	50	0	0	0
BWD216-0224	1	1986.44			1986.44	1986.44	50	50	1.98644	1986.44	198644
BWD21-0280	29.796	8637			8637	257348	50	44	292.441	292441	2.92441e+07
BWD22-0280	22.86					0	50	35	0	0	0
BWD23-0280	1					0	50	50	0	0	0
BWD24-0280	42.192					0	50	40	0	0	0
BWD25-0280	3	31870			31870	95610	50	50	95.61	95610	9561000
BWD27-0280	8	8827.92	1487.21	520.793	520.793	4166.35	50	50	4.16635	4166.35	416635
BWD28-0280	9.196					0	50	33	0	0	0
BWD29-0280	13.964	78400			78400	1.09478e+06	50	47	1164.66	1.16466e+06	1.16466e+08
BWD214-0280	3.248	160	74.6968	162.017	162.017	526.231	50	50	0.526231	526.231	52623.1
BWD215-0280	13.444					0	50	50	0	0	0
BWD216-0280	1					0	50	50	0	0	0
BWD21-0336	1	38550			38550	38550	50	50	38.55	38550	3855000
BWD22-0336	1					0	50	32	0	0	0
BWD23-0336	1					0	50	50	0	0	0
BWD24-0336	8.06	770.7			770.7	6211.84	50	50	6.21184	6211.84	621184
BWD25-0336	10.104	3570			3570	36071.3	50	50	36.0713	36071.3	3607128
BWD27-0336	6.544	2119	2200.1	102.269	102.269	669.25	50	50	0.66925	669.25	66925
BWD28-0336	5.52	600.921	409.778		600.921	3317.08	50	30	5.52847	5528.47	552847
BWD29-0336	11.228	2440	20600.7		20600.7	231305	50	47	246.069	246069	2.46069e+07
BWD214-0336	1					0	50	50	0	0	0
BWD215-0336	3.152					0	50	50	0	0	0
BWD216-0336	1	6887	20845.3	21400.2	21400.2	21400.2	50	50	21.4002	21400.2	2.14002e+06
