# Supplementary material for: Ecological dynamics of three persistent opportunistic pathogens in hospital sinks and their potential antagonistic bacteria
Source: mSystems. 2026 Feb 4;11(3):e01546-25. doi: 10.1128/msystems.01546-25 (PMC13011461; doi:10.1128/msystems.01546-25)
Supplement: Table S6 — Biotic and abiotic parameters in two neonatal intensive care units. [file msystems.01546-25-s0009.xlsx]

## Sheet: CONTENT
	DATASET S6. This supplementary file includes two tables of biotic and abiotic parameters in two neonatal intensive care units. The tables include the following data: 1. Opportunistic Pathogens (OPs) in Sink Drains: - Occurrence of each OP (noted "pa_" for P. aeruginosa, "Smar" for S. marcescens, and "Smalt" for S. maltophilia) in sink drains. Sink was considered as overall negative ("0") if an OP…

## Sheet: NICU1_Results_All_Parameters
Sinks	P.aeruginosa (presence/absence; 1/0)	S.marcescens (presence/absence; 1/0)	S.maltophilia (presence/absence; 1/0)	P.aeruginosa (DNA copies/100 mL)	S.marcescens (DNA copies/100 mL)	S.maltophilia (DNA copies/100 mL)	pH	Mean faucet temperature (C°)	Faucet residual chlorine (mg/L Cl2)	Faucet total chlorine (mg/L Cl2)	Faucet conductivity (uS/cm)	Faucet dissolved oxygen (mg/L)	Faucet turbidity (NFU)	Faucet Flow rate (sec/250mL)	Hot-cold water separation (yes/no ; 1/0)	x-space coordinates	y-space coordinates	Drain groups	Species richness index in drains	Shannon index in drains	Simpson index in drains	Average daily sink usage	NICU
S5	0	0	0	26666.7	0	0	7.95333	16.0333	0.325	0.49	277.333	11.4067	0.619333	3.05	1	184	48.7	D1	90	3.71481	0.946318	6	1
S6	0	1	1	0	309700	3960000	7.79333	42.3	0.05	0.233333	291.667	7.62333	0.319667	2.70333	0	102.8	48.7	D1	119	3.73209	0.92562	15.2083	1
S7	1	0	0	137000	0	117333	7.83333	33.0667	0.0466667	0.133333	310.333	7.91667	0.749333	2.92	0	102.8	48.7	D2	55	3.29054	0.942763	NA	1
S8	0	0	1	74333.3	0	53050	7.78333	40	0.0433333	0.22	311	7.75	0.346333	3.07667	0	75.7	48.7	D2	118	3.92686	0.956798	NA	1
S9	0	1	1	0	13966.7	194167	7.69667	37.8333	0.04	0.0833333	315.333	8.30667	0.166667	3.83333	0	66	118.8	D3	100	3.83345	0.960131	NA	1
S10	0	0	0	0	0	0	7.81667	34.8333	0.116667	0.3	297.667	9.2	0.412	2.17333	1	66	146.3	D3	392	5.31258	0.990882	NA	1
S12	1	0	1	344900	0	23160000	7.81	38.2	0.05	0.116667	306	8.07	0.638333	3.00333	0	66	226.7	D4	310	4.86077	0.983751	NA	1
S15	0	0	1	0	0	9.42333e+06	7.82667	38.9667	0.0166667	0.116667	303.667	8.35	0.311667	2.96	0	66	361.2	D5	94	3.44681	0.926035	NA	1
S17	0	1	1	0	155323000	16844000	7.78333	23.9333	0.0266667	0.246667	287.667	9.71667	0.321	3.39333	0	66	442.7	D6	97	3.46724	0.935569	NA	1
S18	0	1	1	0	362600	4880000	7.82667	25.6667	0.0566667	0.326667	280	10.8133	0.224	2.12333	1	66	469.1	D6	108	3.33676	0.91838	6.13636	1
S20	0	0	1	0	0	666667	7.91667	25.6	0.005	0.103333	291.333	9.76667	0.968	2.9	1	66	523.1	D7	42	3.09567	0.924414	0	1
S26	0	1	1	0	5.78533e+06	4.18333e+06	7.84	39.5333	0.04	0.19	311.333	8.22333	0.44	3.005	0	193.6	388.7	D8	219	4.5681	0.980844	NA	1
S27	1	1	1	344000	7.65867e+07	6.02333e+06	7.80667	40.8333	0.0566667	0.153333	316.333	7.62667	0.413333	2.9	0	193.6	361.2	D8	151	4.40986	0.979389	15.2609	1
S32	0	0	0	0	0	0	7.88667	35.8667	0.065	0.21	315.667	9.9	0.676667	2.91333	1	193.6	226.7	D9	112	3.76874	0.959771	31.0435	1
S33	0	0	0	0	0	0	7.87	19.2333	0.253333	0.48	281	10.84	0.283667	2.24667	1	163.7	221.2	D9	35	3.23224	0.942852	NA	1
S34	0	1	1	0	237890000	1.47643e+07	7.79	40.0667	0.03	0.186667	318	7.84667	0.434333	4.14	0	193.6	199.3	D9	184	4.46851	0.981491	2.08696	1
FK	1	0	1	47033.3	0	0	7.87	33.0667	0.213333	0.443333	291	9.44	0.409	3.68667	0	277.4	121.9	D10	228	4.38503	0.97146	NA	1
ML	1	0	1	501700	0	2.06667e+06	7.89667	24.1667	0.07	0.153333	300	9.88667	0.454333	2.93	0	510.3	111.9	D12	387	4.95249	0.986126	2.77778	1
HWSs	1	1	1	12549300	1.57651e+07	3.91007e+06	7.86333	21.3333	0.163333	0.306667	278	10.46	0.594	3.09333	1	406	130.5	D11	302	4.89212	0.981863	1206.38	1
BR	1	0	0	465233	0	0	7.83667	25.5	0.256667	0.423333	294.667	10.8167	0.496333	1.79667	0	401.3	142.6	D11	173	4.1189	0.959479	13.5556	1
Mean	NA	NA	NA	724508	24601820	4.51231e+06	7.835	31.8017	0.09625	0.245833	298.9	9.198	0.4639	2.94242	NA	NA	NA	NA	165.8	4.04068	0.957697	129.844
Max	NA	NA	NA	12549300	237890000	23160000	7.95333	42.3	0.325	0.49	318	11.4067	0.968	4.14	NA	NA	NA	NA	392	5.31258	0.990882	1206.38
Min	NA	NA	NA	0	0	0	7.69667	16.0333	0.005	0.0833333	277.333	7.62333	0.166667	1.79667	NA	NA	NA	NA	35	3.09567	0.91838	0

## Sheet: NICU2_Results_All_Parameters
Sinks	P.aeruginosa (presence/absence; 1/0)	S.marcescens (presence/absence; 1/0)	S.maltophilia (presence/absence; 1/0)	P.aeruginosa (DNA copies/100 mL)	S.marcescens (DNA copies/100 mL)	S.maltophilia (DNA copies/100 mL)	pH	Mean faucet temperature (C°)	Faucet residual chlorine (mg/L Cl2)	Faucet total chlorine (mg/L Cl2)	Faucet conductivity (uS/cm)	Faucet dissolved oxygen (mg/L)	Drain turbidity (NFU)	Faucet Flow rate (sec/250mL)	Hot-cold water separation (yes/no ; 1/0)	x-space coordinates	y-space coordinates	Species richness index in drains	Shannon index in drains	Simpson index in drains	Average daily sink usage	NICU
21	1	1	1	8.40767e+07	279667	11610000	8.12545	20.7	0.336364	0.525455	372.986	9.70273	254.857	8.06	1	170.7	105.8	259	4.70481	0.981622	29.0857	2
22	1	0	0	8140000	0	306000	8.13091	21.81	0.243636	0.400909	339.927	8.80545	404.85	9.244	1	226.7	105.8	144	3.76331	0.940131	86.6857	2
23	0	0	0	0	0	0	7.91182	29.92	0.0736364	0.146364	349.727	7.18909	23.5	12.75	1	301.4	83.1	282	4.75534	0.982137	2.17143	2
24	1	0	0	3.81823e+07	0	207000	7.34645	30.77	0.0372727	0.0590909	341.3	8.04273	123.75	10.8775	0	319.9	117.1	760	5.8635	0.993294	0.342857	2
25	1	1	1	2.19123e+06	3.83667e+06	6.48667e+06	8.10273	26.9	0.272727	3.18364	337.664	8.83364	143.1	33.445	0	261.6	154.2	391	5.09701	0.988373	7.73016	2
27	1	0	1	1.93167e+06	14300000	3040000	8.03091	23.9889	0.269091	0.42	330.391	9.07273	266.5	21.2667	1	182.7	147.4	136	3.58912	0.938581	20.8571	2
28	1	1	1	6.26233e+07	120333	276500	8.02	27.3111	0.149091	0.257273	340.018	7.98182	623.9	22.5	1	225	139	129	3.66886	0.937688	73.8776	2
29	1	1	1	7.53367e+06	94500000	63000000	8.06091	27.8	0.251818	0.393636	349.155	8.72273	253.375	24.1425	0	162.5	140.6	348	5.06028	0.987668	25.5571	2
Mean	NA	NA	NA	2.55849e+07	1.41296e+07	1.06158e+07	7.96615	26.15	0.204205	0.673295	345.146	8.54386	261.729	17.7857	NA	NA	NA	306.125	4.56278	0.968687	30.7885
Max	NA	NA	NA	8.40767e+07	94500000	63000000	8.13091	30.77	0.336364	3.18364	372.986	9.70273	623.9	33.445	NA	NA	NA	760	5.8635	0.993294	86.6857
Min	NA	NA	NA	0	0	0	7.34645	20.7	0.0372727	0.0590909	330.391	7.18909	23.5	8.06	NA	NA	NA	129	3.58912	0.937688	0.342857
