# Supplementary material for: Ecological dynamics of three persistent opportunistic pathogens in hospital sinks and their potential antagonistic bacteria
Source: mSystems. 2026 Feb 4;11(3):e01546-25. doi: 10.1128/msystems.01546-25 (PMC13011461; doi:10.1128/msystems.01546-25)
Supplement: Table S7 — Genome annotations for Dt1S33 and ED4677. [file msystems.01546-25-s0010.xlsx]

## Sheet: D. tsuruhatensis Dt1S33
Category	Subcategory	Subsystem	Role	Features
Cofactors, Vitamins, Prosthetic Groups, Pigments	Biotin	Biotin biosynthesis	Transmembrane component BioN of energizing module of biotin ECF transporter	fig|6666666.1028224.peg.2227
Cofactors, Vitamins, Prosthetic Groups, Pigments	Biotin	Biotin biosynthesis	Substrate-specific component BioY of biotin ECF transporter	fig|6666666.1028224.peg.2226
Cofactors, Vitamins, Prosthetic Groups, Pigments	Biotin	Biotin biosynthesis	Adenosylmethionine-8-amino-7-oxononanoate aminotransferase (EC 2.6.1.62)	fig|6666666.1028224.peg.4777
Cofactors, Vitamins, Prosthetic Groups, Pigments	Biotin	Biotin biosynthesis	8-amino-7-oxononanoate synthase (EC 2.3.1.47)	fig|6666666.1028224.peg.4779
Cofactors, Vitamins, Prosthetic Groups, Pigments	Biotin	Biotin biosynthesis	Biotin synthase (EC 2.8.1.6)	fig|6666666.1028224.peg.2940
Cofactors, Vitamins, Prosthetic Groups, Pigments	Biotin	Biotin biosynthesis	Long-chain-fatty-acid--CoA ligase (EC 6.2.1.3)	fig|6666666.1028224.peg.22, fig|6666666.1028224.peg.112, fig|6666666.1028224.peg.181, fig|6666666.1028224.peg.203, fig|6666666.1028224.peg.1931, fig|6666666.1028224.peg.2225, fig|6666666.1028224.peg.2285, fig|6666666.1028224.peg.2496, fig|6666666.1028224.peg.2962, fig|6666666.1028224.peg.3098, fig|6666666.1028224.peg.3525, fig|6666666.1028224.peg.4013, fig|6666666.1028224.peg.4938, fig|6666666.10…
Cofactors, Vitamins, Prosthetic Groups, Pigments	Biotin	Biotin biosynthesis	3-ketoacyl-CoA thiolase (EC 2.3.1.16)	fig|6666666.1028224.peg.20, fig|6666666.1028224.peg.616, fig|6666666.1028224.peg.1941, fig|6666666.1028224.peg.2224, fig|6666666.1028224.peg.3441, fig|6666666.1028224.peg.4939, fig|6666666.1028224.peg.5238, fig|6666666.1028224.peg.5972
Cofactors, Vitamins, Prosthetic Groups, Pigments	Biotin	Biotin biosynthesis	ATPase component BioM of energizing module of biotin ECF transporter	fig|6666666.1028224.peg.2228
Cofactors, Vitamins, Prosthetic Groups, Pigments	Biotin	Biotin biosynthesis Experimental	SAM-dependent methyltransferase, BioC-like	fig|6666666.1028224.peg.4879
Cofactors, Vitamins, Prosthetic Groups, Pigments	Biotin	Biotin biosynthesis Experimental	Biotin synthase (EC 2.8.1.6)	fig|6666666.1028224.peg.2940
Cofactors, Vitamins, Prosthetic Groups, Pigments	Biotin	Biotin biosynthesis Experimental	Competence protein F homolog, phosphoribosyltransferase domain	fig|6666666.1028224.peg.4880
Cofactors, Vitamins, Prosthetic Groups, Pigments	Biotin	Biotin biosynthesis Experimental	Adenosylmethionine-8-amino-7-oxononanoate aminotransferase (EC 2.6.1.62)	fig|6666666.1028224.peg.4777
Cofactors, Vitamins, Prosthetic Groups, Pigments	Biotin	Biotin biosynthesis Experimental	8-amino-7-oxononanoate synthase (EC 2.3.1.47)	fig|6666666.1028224.peg.4779
Cofactors, Vitamins, Prosthetic Groups, Pigments	Cofactors, Vitamins, Prosthetic Groups, Pigments - no subcategory	Thiamin biosynthesis	Hydroxymethylpyrimidine ABC transporter, substrate-binding component	fig|6666666.1028224.peg.1852, fig|6666666.1028224.peg.2302, fig|6666666.1028224.peg.5502, fig|6666666.1028224.peg.5504
Cofactors, Vitamins, Prosthetic Groups, Pigments	Cofactors, Vitamins, Prosthetic Groups, Pigments - no subcategory	Thiamin biosynthesis	Glycine oxidase ThiO (EC 1.4.3.19)	fig|6666666.1028224.peg.3463
Cofactors, Vitamins, Prosthetic Groups, Pigments	Cofactors, Vitamins, Prosthetic Groups, Pigments - no subcategory	Thiamin biosynthesis	Thiamine-monophosphate kinase (EC 2.7.4.16)	fig|6666666.1028224.peg.5964
Cofactors, Vitamins, Prosthetic Groups, Pigments	Cofactors, Vitamins, Prosthetic Groups, Pigments - no subcategory	Thiamin biosynthesis	1-deoxy-D-xylulose 5-phosphate synthase (EC 2.2.1.7)	fig|6666666.1028224.peg.4430
Cofactors, Vitamins, Prosthetic Groups, Pigments	Cofactors, Vitamins, Prosthetic Groups, Pigments - no subcategory	Thiamin biosynthesis	Hydroxymethylpyrimidine ABC transporter, ATPase component	fig|6666666.1028224.peg.2300, fig|6666666.1028224.peg.5501
Cofactors, Vitamins, Prosthetic Groups, Pigments	Cofactors, Vitamins, Prosthetic Groups, Pigments - no subcategory	Thiamin biosynthesis	Hydroxymethylpyrimidine ABC transporter, transmembrane component	fig|6666666.1028224.peg.2301, fig|6666666.1028224.peg.5500
Cofactors, Vitamins, Prosthetic Groups, Pigments	Cofactors, Vitamins, Prosthetic Groups, Pigments - no subcategory	Thiamin biosynthesis	Thiamin-phosphate pyrophosphorylase (EC 2.5.1.3)	fig|6666666.1028224.peg.3466
Cofactors, Vitamins, Prosthetic Groups, Pigments	Cofactors, Vitamins, Prosthetic Groups, Pigments - no subcategory	Thiamin biosynthesis	Sulfur carrier protein ThiS	fig|6666666.1028224.peg.3464
Cofactors, Vitamins, Prosthetic Groups, Pigments	Tetrapyrroles	Cobalamin synthesis	Cobalamin biosynthesis protein BluB	fig|6666666.1028224.peg.3982
Cofactors, Vitamins, Prosthetic Groups, Pigments	Tetrapyrroles	Cobalamin synthesis	L-threonine 3-O-phosphate decarboxylase (EC 4.1.1.81)	fig|6666666.1028224.peg.3980
Cofactors, Vitamins, Prosthetic Groups, Pigments	Tetrapyrroles	Cobalamin synthesis	Adenosylcobinamide-phosphate guanylyltransferase (EC 2.7.7.62)	fig|6666666.1028224.peg.3992
Cofactors, Vitamins, Prosthetic Groups, Pigments	Tetrapyrroles	Cobalamin synthesis	Cobyric acid synthase (EC 6.3.5.10)	fig|6666666.1028224.peg.3979
Cofactors, Vitamins, Prosthetic Groups, Pigments	Tetrapyrroles	Cobalamin synthesis	Nicotinate-nucleotide--dimethylbenzimidazole phosphoribosyltransferase (EC 2.4.2.21)	fig|6666666.1028224.peg.3966
Cofactors, Vitamins, Prosthetic Groups, Pigments	Tetrapyrroles	Cobalamin synthesis	Adenosylcobinamide-phosphate synthase (EC 6.3.1.10)	fig|6666666.1028224.peg.3981
Cofactors, Vitamins, Prosthetic Groups, Pigments	Tetrapyrroles	Cobalamin synthesis	Cob(I)alamin adenosyltransferase (EC 2.5.1.17)	fig|6666666.1028224.peg.3983
Cofactors, Vitamins, Prosthetic Groups, Pigments	Tetrapyrroles	Cobalamin synthesis	Alpha-ribazole-5'-phosphate phosphatase (EC 3.1.3.73)	fig|6666666.1028224.peg.998
Cofactors, Vitamins, Prosthetic Groups, Pigments	Tetrapyrroles	Cobalamin synthesis	Cobalamin synthase (EC 2.7.8.26)	fig|6666666.1028224.peg.999
Cofactors, Vitamins, Prosthetic Groups, Pigments	Tetrapyrroles	Cobalamin synthesis	Adenosylcobinamide kinase (EC 2.7.1.156)	fig|6666666.1028224.peg.3992
Cofactors, Vitamins, Prosthetic Groups, Pigments	Tetrapyrroles	Heme and Siroheme Biosynthesis	Glutamyl-tRNA synthetase (EC 6.1.1.17)	fig|6666666.1028224.peg.2007
Cofactors, Vitamins, Prosthetic Groups, Pigments	Tetrapyrroles	Heme and Siroheme Biosynthesis	Coproporphyrinogen III oxidase, aerobic (EC 1.3.3.3)	fig|6666666.1028224.peg.3169
Cofactors, Vitamins, Prosthetic Groups, Pigments	Tetrapyrroles	Heme and Siroheme Biosynthesis	Uroporphyrinogen-III synthase (EC 4.2.1.75)	fig|6666666.1028224.peg.4441
Cofactors, Vitamins, Prosthetic Groups, Pigments	Tetrapyrroles	Heme and Siroheme Biosynthesis	Porphobilinogen synthase (EC 4.2.1.24)	fig|6666666.1028224.peg.396
Cofactors, Vitamins, Prosthetic Groups, Pigments	Tetrapyrroles	Heme and Siroheme Biosynthesis	Coproporphyrinogen III oxidase, oxygen-independent (EC 1.3.99.22)	fig|6666666.1028224.peg.4000
Cofactors, Vitamins, Prosthetic Groups, Pigments	Tetrapyrroles	Heme and Siroheme Biosynthesis	Glutamyl-tRNA reductase (EC 1.2.1.70)	fig|6666666.1028224.peg.1224
Cofactors, Vitamins, Prosthetic Groups, Pigments	Tetrapyrroles	Heme and Siroheme Biosynthesis	Porphobilinogen deaminase (EC 2.5.1.61)	fig|6666666.1028224.peg.4440
Cofactors, Vitamins, Prosthetic Groups, Pigments	Tetrapyrroles	Heme and Siroheme Biosynthesis	Uroporphyrinogen-III methyltransferase (EC 2.1.1.107)	fig|6666666.1028224.peg.4300
Cofactors, Vitamins, Prosthetic Groups, Pigments	Tetrapyrroles	Heme and Siroheme Biosynthesis	Ferrochelatase, protoheme ferro-lyase (EC 4.99.1.1)	fig|6666666.1028224.peg.4109
Cofactors, Vitamins, Prosthetic Groups, Pigments	Tetrapyrroles	Heme and Siroheme Biosynthesis	Protoporphyrinogen IX oxidase, novel form, HemJ (EC 1.3.-.-)	fig|6666666.1028224.peg.397
Cofactors, Vitamins, Prosthetic Groups, Pigments	Tetrapyrroles	Heme and Siroheme Biosynthesis	Uroporphyrinogen III decarboxylase (EC 4.1.1.37)	fig|6666666.1028224.peg.520
Cofactors, Vitamins, Prosthetic Groups, Pigments	Tetrapyrroles	Coenzyme B12 biosynthesis	L-threonine 3-O-phosphate decarboxylase (EC 4.1.1.81)	fig|6666666.1028224.peg.3980
Cofactors, Vitamins, Prosthetic Groups, Pigments	Tetrapyrroles	Coenzyme B12 biosynthesis	5,6-dimethylbenzimidazole synthase, flavin destructase family	fig|6666666.1028224.peg.3982
Cofactors, Vitamins, Prosthetic Groups, Pigments	Tetrapyrroles	Coenzyme B12 biosynthesis	Aerobic cobaltochelatase CobT subunit (EC 6.6.1.2)	fig|6666666.1028224.peg.4689
Cofactors, Vitamins, Prosthetic Groups, Pigments	Tetrapyrroles	Coenzyme B12 biosynthesis	Cobyric acid synthase (EC 6.3.5.10)	fig|6666666.1028224.peg.3979
Cofactors, Vitamins, Prosthetic Groups, Pigments	Tetrapyrroles	Coenzyme B12 biosynthesis	CobW GTPase involved in cobalt insertion for B12 biosynthesis	fig|6666666.1028224.peg.935
Cofactors, Vitamins, Prosthetic Groups, Pigments	Tetrapyrroles	Coenzyme B12 biosynthesis	Optional hypothetical component of the B12 transporter BtuN	fig|6666666.1028224.peg.3057
Cofactors, Vitamins, Prosthetic Groups, Pigments	Tetrapyrroles	Coenzyme B12 biosynthesis	Uroporphyrinogen-III methyltransferase (EC 2.1.1.107)	fig|6666666.1028224.peg.4300
Cofactors, Vitamins, Prosthetic Groups, Pigments	Tetrapyrroles	Coenzyme B12 biosynthesis	ChlI component of cobalt chelatase involved in B12 biosynthesis	fig|6666666.1028224.peg.937
Cofactors, Vitamins, Prosthetic Groups, Pigments	Tetrapyrroles	Coenzyme B12 biosynthesis	Outer membrane vitamin B12 receptor BtuB	fig|6666666.1028224.peg.930, fig|6666666.1028224.peg.2985, fig|6666666.1028224.peg.2986, fig|6666666.1028224.peg.3056, fig|6666666.1028224.peg.3862
Cofactors, Vitamins, Prosthetic Groups, Pigments	Tetrapyrroles	Coenzyme B12 biosynthesis	Adenosylcobinamide-phosphate guanylyltransferase (EC 2.7.7.62)	fig|6666666.1028224.peg.3992
Cofactors, Vitamins, Prosthetic Groups, Pigments	Tetrapyrroles	Coenzyme B12 biosynthesis	Putative 2Fe-2S ferredoxin CbiW involved in B12 biosynthesis	fig|6666666.1028224.peg.2933
Cofactors, Vitamins, Prosthetic Groups, Pigments	Tetrapyrroles	Coenzyme B12 biosynthesis	ChlD component of cobalt chelatase involved in B12 biosynthesis	fig|6666666.1028224.peg.938
Cofactors, Vitamins, Prosthetic Groups, Pigments	Tetrapyrroles	Coenzyme B12 biosynthesis	Adenosylcobinamide-phosphate synthase (EC 6.3.1.10)	fig|6666666.1028224.peg.3981
Cofactors, Vitamins, Prosthetic Groups, Pigments	Tetrapyrroles	Coenzyme B12 biosynthesis	Nicotinate-nucleotide--dimethylbenzimidazole phosphoribosyltransferase (EC 2.4.2.21)	fig|6666666.1028224.peg.3966
Cofactors, Vitamins, Prosthetic Groups, Pigments	Tetrapyrroles	Coenzyme B12 biosynthesis	Aerobic cobaltochelatase CobS subunit (EC 6.6.1.2)	fig|6666666.1028224.peg.4690
Cofactors, Vitamins, Prosthetic Groups, Pigments	Tetrapyrroles	Coenzyme B12 biosynthesis	Cob(I)alamin adenosyltransferase (EC 2.5.1.17)	fig|6666666.1028224.peg.3983
Cofactors, Vitamins, Prosthetic Groups, Pigments	Tetrapyrroles	Coenzyme B12 biosynthesis	Alpha-ribazole-5'-phosphate phosphatase (EC 3.1.3.73)	fig|6666666.1028224.peg.998
Cofactors, Vitamins, Prosthetic Groups, Pigments	Tetrapyrroles	Coenzyme B12 biosynthesis	Predicted cobalt transporter CbtC	fig|6666666.1028224.peg.2319
Cofactors, Vitamins, Prosthetic Groups, Pigments	Tetrapyrroles	Coenzyme B12 biosynthesis	Cobalamin synthase (EC 2.7.8.26)	fig|6666666.1028224.peg.999
Cofactors, Vitamins, Prosthetic Groups, Pigments	Riboflavin, FMN, FAD	riboflavin to FAD	FMN adenylyltransferase (EC 2.7.7.2)	fig|6666666.1028224.peg.1317
Cofactors, Vitamins, Prosthetic Groups, Pigments	Riboflavin, FMN, FAD	riboflavin to FAD	Riboflavin synthase eubacterial/eukaryotic (EC 2.5.1.9)	fig|6666666.1028224.peg.961
Cofactors, Vitamins, Prosthetic Groups, Pigments	Riboflavin, FMN, FAD	riboflavin to FAD	Riboflavin kinase (EC 2.7.1.26)	fig|6666666.1028224.peg.1317
Cofactors, Vitamins, Prosthetic Groups, Pigments	Riboflavin, FMN, FAD	riboflavin to FAD	3,4-dihydroxy-2-butanone 4-phosphate synthase (EC 4.1.99.12)	fig|6666666.1028224.peg.4201
Cofactors, Vitamins, Prosthetic Groups, Pigments	Riboflavin, FMN, FAD	Riboflavin, FMN and FAD metabolism	FMN adenylyltransferase (EC 2.7.7.2)	fig|6666666.1028224.peg.1317
Cofactors, Vitamins, Prosthetic Groups, Pigments	Riboflavin, FMN, FAD	Riboflavin, FMN and FAD metabolism	Riboflavin synthase eubacterial/eukaryotic (EC 2.5.1.9)	fig|6666666.1028224.peg.961
Cofactors, Vitamins, Prosthetic Groups, Pigments	Riboflavin, FMN, FAD	Riboflavin, FMN and FAD metabolism	Diaminohydroxyphosphoribosylaminopyrimidine deaminase (EC 3.5.4.26)	fig|6666666.1028224.peg.1530
Cofactors, Vitamins, Prosthetic Groups, Pigments	Riboflavin, FMN, FAD	Riboflavin, FMN and FAD metabolism	6,7-dimethyl-8-ribityllumazine synthase (EC 2.5.1.78)	fig|6666666.1028224.peg.4202
Cofactors, Vitamins, Prosthetic Groups, Pigments	Riboflavin, FMN, FAD	Riboflavin, FMN and FAD metabolism	5-amino-6-(5-phosphoribosylamino)uracil reductase (EC 1.1.1.193)	fig|6666666.1028224.peg.1530
Cofactors, Vitamins, Prosthetic Groups, Pigments	Riboflavin, FMN, FAD	Riboflavin, FMN and FAD metabolism	Riboflavin kinase (EC 2.7.1.26)	fig|6666666.1028224.peg.1317
Cofactors, Vitamins, Prosthetic Groups, Pigments	Riboflavin, FMN, FAD	Riboflavin, FMN and FAD metabolism	GTP cyclohydrolase II (EC 3.5.4.25)	fig|6666666.1028224.peg.4201
Cofactors, Vitamins, Prosthetic Groups, Pigments	Riboflavin, FMN, FAD	Riboflavin, FMN and FAD metabolism	3,4-dihydroxy-2-butanone 4-phosphate synthase (EC 4.1.99.12)	fig|6666666.1028224.peg.4201
Cofactors, Vitamins, Prosthetic Groups, Pigments	Pyridoxine	Pyridoxin (Vitamin B6) Biosynthesis	D-3-phosphoglycerate dehydrogenase (EC 1.1.1.95)	fig|6666666.1028224.peg.247, fig|6666666.1028224.peg.359, fig|6666666.1028224.peg.635, fig|6666666.1028224.peg.885, fig|6666666.1028224.peg.1052, fig|6666666.1028224.peg.2562, fig|6666666.1028224.peg.3151, fig|6666666.1028224.peg.5225, fig|6666666.1028224.peg.5273
Cofactors, Vitamins, Prosthetic Groups, Pigments	Pyridoxine	Pyridoxin (Vitamin B6) Biosynthesis	4-hydroxythreonine-4-phosphate dehydrogenase (EC 1.1.1.262)	fig|6666666.1028224.peg.1194, fig|6666666.1028224.peg.1761, fig|6666666.1028224.peg.4704
Cofactors, Vitamins, Prosthetic Groups, Pigments	Pyridoxine	Pyridoxin (Vitamin B6) Biosynthesis	Pyridoxamine 5'-phosphate oxidase (EC 1.4.3.5)	fig|6666666.1028224.peg.2851
Cofactors, Vitamins, Prosthetic Groups, Pigments	Pyridoxine	Pyridoxin (Vitamin B6) Biosynthesis	Pyridoxine 5'-phosphate synthase (EC 2.6.99.2)	fig|6666666.1028224.peg.1466
Cofactors, Vitamins, Prosthetic Groups, Pigments	Pyridoxine	Pyridoxin (Vitamin B6) Biosynthesis	Pyridoxal kinase (EC 2.7.1.35)	fig|6666666.1028224.peg.2481
Cofactors, Vitamins, Prosthetic Groups, Pigments	Pyridoxine	Pyridoxin (Vitamin B6) Biosynthesis	Phosphoserine aminotransferase (EC 2.6.1.52)	fig|6666666.1028224.peg.2055
Cofactors, Vitamins, Prosthetic Groups, Pigments	Pyridoxine	Pyridoxin (Vitamin B6) Biosynthesis	1-deoxy-D-xylulose 5-phosphate synthase (EC 2.2.1.7)	fig|6666666.1028224.peg.4430
Cofactors, Vitamins, Prosthetic Groups, Pigments	Pyridoxine	Pyridoxin (Vitamin B6) Biosynthesis	NAD-dependent glyceraldehyde-3-phosphate dehydrogenase (EC 1.2.1.12)	fig|6666666.1028224.peg.5721
Cofactors, Vitamins, Prosthetic Groups, Pigments	NAD and NADP	NAD and NADP cofactor biosynthesis global	Quinolinate synthetase (EC 2.5.1.72)	fig|6666666.1028224.peg.4524
Cofactors, Vitamins, Prosthetic Groups, Pigments	NAD and NADP	NAD and NADP cofactor biosynthesis global	Nudix-related transcriptional regulator NrtR	fig|6666666.1028224.peg.924
Cofactors, Vitamins, Prosthetic Groups, Pigments	NAD and NADP	NAD and NADP cofactor biosynthesis global	Nicotinamidase family protein YcaC	fig|6666666.1028224.peg.3876, fig|6666666.1028224.peg.3877
Cofactors, Vitamins, Prosthetic Groups, Pigments	NAD and NADP	NAD and NADP cofactor biosynthesis global	Quinolinate phosphoribosyltransferase [decarboxylating] (EC 2.4.2.19)	fig|6666666.1028224.peg.5093
Cofactors, Vitamins, Prosthetic Groups, Pigments	NAD and NADP	NAD and NADP cofactor biosynthesis global	NAD kinase (EC 2.7.1.23)	fig|6666666.1028224.peg.1279
Cofactors, Vitamins, Prosthetic Groups, Pigments	NAD and NADP	NAD and NADP cofactor biosynthesis global	ADP-ribose pyrophosphatase (EC 3.6.1.13)	fig|6666666.1028224.peg.1082
Cofactors, Vitamins, Prosthetic Groups, Pigments	NAD and NADP	NAD and NADP cofactor biosynthesis global	NAD synthetase (EC 6.3.1.5)	fig|6666666.1028224.peg.1083, fig|6666666.1028224.peg.1876
Cofactors, Vitamins, Prosthetic Groups, Pigments	NAD and NADP	NAD and NADP cofactor biosynthesis global	Tryptophan 2,3-dioxygenase (EC 1.13.11.11)	fig|6666666.1028224.peg.4504, fig|6666666.1028224.peg.4513
Cofactors, Vitamins, Prosthetic Groups, Pigments	NAD and NADP	NAD and NADP cofactor biosynthesis global	Nicotinamide-nucleotide adenylyltransferase, NadM family (EC 2.7.7.1)	fig|6666666.1028224.peg.1082
Cofactors, Vitamins, Prosthetic Groups, Pigments	NAD and NADP	NAD and NADP cofactor biosynthesis global	Glutamine amidotransferase chain of NAD synthetase	fig|6666666.1028224.peg.1083, fig|6666666.1028224.peg.1876
Cofactors, Vitamins, Prosthetic Groups, Pigments	NAD and NADP	NAD and NADP cofactor biosynthesis global	L-aspartate oxidase (EC 1.4.3.16)	fig|6666666.1028224.peg.4525
Cofactors, Vitamins, Prosthetic Groups, Pigments	NAD and NADP	NAD and NADP cofactor biosynthesis global	Kynurenine formamidase, bacterial (EC 3.5.1.9)	fig|6666666.1028224.peg.4509
Cofactors, Vitamins, Prosthetic Groups, Pigments	NAD and NADP	NAD and NADP cofactor biosynthesis global	Kynureninase (EC 3.7.1.3)	fig|6666666.1028224.peg.4510
Cofactors, Vitamins, Prosthetic Groups, Pigments	NAD and NADP	NAD and NADP cofactor biosynthesis global	Nicotinamidase (EC 3.5.1.19)	fig|6666666.1028224.peg.1085
Cofactors, Vitamins, Prosthetic Groups, Pigments	Folate and pterines	Folate biosynthesis cluster	GTP cyclohydrolase I (EC 3.5.4.16) type 1	fig|6666666.1028224.peg.1250
Cofactors, Vitamins, Prosthetic Groups, Pigments	Folate and pterines	Folate biosynthesis cluster	Pantoate--beta-alanine ligase (EC 6.3.2.1)	fig|6666666.1028224.peg.4790
Cofactors, Vitamins, Prosthetic Groups, Pigments	Folate and pterines	Folate biosynthesis cluster	Dihydropteroate synthase (EC 2.5.1.15)	fig|6666666.1028224.peg.1827
Cofactors, Vitamins, Prosthetic Groups, Pigments	Folate and pterines	Folate biosynthesis cluster	Dihydroneopterin aldolase (EC 4.1.2.25)	fig|6666666.1028224.peg.5384
Cofactors, Vitamins, Prosthetic Groups, Pigments	Folate and pterines	Folate biosynthesis cluster	2-amino-4-hydroxy-6-hydroxymethyldihydropteridine pyrophosphokinase (EC 2.7.6.3)	fig|6666666.1028224.peg.4483
Cofactors, Vitamins, Prosthetic Groups, Pigments	Folate and pterines	Folate biosynthesis cluster	tRNA(Ile)-lysidine synthetase (EC 6.3.4.19)	fig|6666666.1028224.peg.4157
Cofactors, Vitamins, Prosthetic Groups, Pigments	Folate and pterines	Folate biosynthesis cluster	Aspartate 1-decarboxylase (EC 4.1.1.11)	fig|6666666.1028224.peg.4776
Cofactors, Vitamins, Prosthetic Groups, Pigments	Folate and pterines	Folate Biosynthesis	Aminodeoxychorismate lyase (EC 4.1.3.38)	fig|6666666.1028224.peg.4783, fig|6666666.1028224.peg.4784, fig|6666666.1028224.peg.5662
Cofactors, Vitamins, Prosthetic Groups, Pigments	Folate and pterines	Folate Biosynthesis	Folylpolyglutamate synthase (EC 6.3.2.17)	fig|6666666.1028224.peg.2002
Cofactors, Vitamins, Prosthetic Groups, Pigments	Folate and pterines	Folate Biosynthesis	GTP cyclohydrolase I (EC 3.5.4.16) type 2	fig|6666666.1028224.peg.3063
Cofactors, Vitamins, Prosthetic Groups, Pigments	Folate and pterines	Folate Biosynthesis	Dihydropteroate synthase (EC 2.5.1.15)	fig|6666666.1028224.peg.1827
Cofactors, Vitamins, Prosthetic Groups, Pigments	Folate and pterines	Folate Biosynthesis	5-formyltetrahydrofolate cyclo-ligase (EC 6.3.3.2)	fig|6666666.1028224.peg.5373
Cofactors, Vitamins, Prosthetic Groups, Pigments	Folate and pterines	Folate Biosynthesis	Dihydrofolate reductase (EC 1.5.1.3)	fig|6666666.1028224.peg.1776
Cofactors, Vitamins, Prosthetic Groups, Pigments	Folate and pterines	Folate Biosynthesis	FolM Alternative dihydrofolate reductase 1	fig|6666666.1028224.peg.5383
Cofactors, Vitamins, Prosthetic Groups, Pigments	Folate and pterines	Folate Biosynthesis	Dihydrofolate synthase (EC 6.3.2.12)	fig|6666666.1028224.peg.2002
Cofactors, Vitamins, Prosthetic Groups, Pigments	Folate and pterines	Folate Biosynthesis	GTP cyclohydrolase I (EC 3.5.4.16) type 1	fig|6666666.1028224.peg.1250
Cofactors, Vitamins, Prosthetic Groups, Pigments	Folate and pterines	Folate Biosynthesis	Para-aminobenzoate synthase, aminase component (EC 2.6.1.85)	fig|6666666.1028224.peg.4783, fig|6666666.1028224.peg.4784
Cofactors, Vitamins, Prosthetic Groups, Pigments	Folate and pterines	Folate Biosynthesis	Thymidylate synthase (EC 2.1.1.45)	fig|6666666.1028224.peg.1777
Cofactors, Vitamins, Prosthetic Groups, Pigments	Folate and pterines	Folate Biosynthesis	2-amino-4-hydroxy-6-hydroxymethyldihydropteridine pyrophosphokinase (EC 2.7.6.3)	fig|6666666.1028224.peg.4483
Cofactors, Vitamins, Prosthetic Groups, Pigments	Folate and pterines	Folate Biosynthesis	Dihydroneopterin aldolase (EC 4.1.2.25)	fig|6666666.1028224.peg.5384
Cofactors, Vitamins, Prosthetic Groups, Pigments	Folate and pterines	Folate Biosynthesis	Para-aminobenzoate synthase, amidotransferase component (EC 2.6.1.85)	fig|6666666.1028224.peg.5899
Cofactors, Vitamins, Prosthetic Groups, Pigments	Folate and pterines	5-FCL-like protein	Alcohol dehydrogenase (EC 1.1.1.1)	fig|6666666.1028224.peg.376, fig|6666666.1028224.peg.3379, fig|6666666.1028224.peg.3896
Cofactors, Vitamins, Prosthetic Groups, Pigments	Folate and pterines	5-FCL-like protein	Dihydrofolate reductase (EC 1.5.1.3)	fig|6666666.1028224.peg.1776
Cofactors, Vitamins, Prosthetic Groups, Pigments	Folate and pterines	5-FCL-like protein	Serine hydroxymethyltransferase (EC 2.1.2.1)	fig|6666666.1028224.peg.1792, fig|6666666.1028224.peg.2996, fig|6666666.1028224.peg.3001
Cofactors, Vitamins, Prosthetic Groups, Pigments	Folate and pterines	5-FCL-like protein	Phosphoribosylglycinamide formyltransferase (EC 2.1.2.2)	fig|6666666.1028224.peg.1328
Cofactors, Vitamins, Prosthetic Groups, Pigments	Folate and pterines	5-FCL-like protein	Butyryl-CoA dehydrogenase (EC 1.3.8.1)	fig|6666666.1028224.peg.4936
Cofactors, Vitamins, Prosthetic Groups, Pigments	Folate and pterines	5-FCL-like protein	5,10-methylenetetrahydrofolate reductase (EC 1.5.1.20)	fig|6666666.1028224.peg.731
Cofactors, Vitamins, Prosthetic Groups, Pigments	Folate and pterines	5-FCL-like protein	Dihydrolipoamide dehydrogenase (EC 1.8.1.4)	fig|6666666.1028224.peg.2776
Cofactors, Vitamins, Prosthetic Groups, Pigments	Folate and pterines	5-FCL-like protein	Formyltetrahydrofolate deformylase (EC 3.5.1.10)	fig|6666666.1028224.peg.5543
Cofactors, Vitamins, Prosthetic Groups, Pigments	Folate and pterines	5-FCL-like protein	Isocitrate dehydrogenase [NADP] (EC 1.1.1.42)	fig|6666666.1028224.peg.3052, fig|6666666.1028224.peg.3068
Cofactors, Vitamins, Prosthetic Groups, Pigments	Folate and pterines	5-FCL-like protein	5-formyltetrahydrofolate cyclo-ligase (EC 6.3.3.2)	fig|6666666.1028224.peg.5373
Cofactors, Vitamins, Prosthetic Groups, Pigments	Folate and pterines	5-FCL-like protein	Pyruvate dehydrogenase E1 component (EC 1.2.4.1)	fig|6666666.1028224.peg.2820, fig|6666666.1028224.peg.4170
Cofactors, Vitamins, Prosthetic Groups, Pigments	Folate and pterines	5-FCL-like protein	Methylenetetrahydrofolate dehydrogenase (NADP+) (EC 1.5.1.5)	fig|6666666.1028224.peg.2816
Cofactors, Vitamins, Prosthetic Groups, Pigments	Folate and pterines	5-FCL-like protein	Thiamine-monophosphate kinase (EC 2.7.4.16)	fig|6666666.1028224.peg.5964
Cofactors, Vitamins, Prosthetic Groups, Pigments	Folate and pterines	5-FCL-like protein	Phosphoribosylaminoimidazolecarboxamide formyltransferase (EC 2.1.2.3)	fig|6666666.1028224.peg.5069
Cofactors, Vitamins, Prosthetic Groups, Pigments	Folate and pterines	5-FCL-like protein	Dihydrolipoamide acetyltransferase component of pyruvate dehydrogenase complex (EC 2.3.1.12)	fig|6666666.1028224.peg.2821
Cofactors, Vitamins, Prosthetic Groups, Pigments	Folate and pterines	5-FCL-like protein	Thiamin-phosphate pyrophosphorylase (EC 2.5.1.3)	fig|6666666.1028224.peg.3466
Cofactors, Vitamins, Prosthetic Groups, Pigments	Folate and pterines	Pterin carbinolamine dehydratase	Fumarylacetoacetase (EC 3.7.1.2)	fig|6666666.1028224.peg.4638
Cofactors, Vitamins, Prosthetic Groups, Pigments	Folate and pterines	Pterin carbinolamine dehydratase	4-hydroxyphenylpyruvate dioxygenase (EC 1.13.11.27)	fig|6666666.1028224.peg.1963, fig|6666666.1028224.peg.2372, fig|6666666.1028224.peg.2373
Cofactors, Vitamins, Prosthetic Groups, Pigments	Folate and pterines	Pterin carbinolamine dehydratase	Aromatic-amino-acid aminotransferase (EC 2.6.1.57)	fig|6666666.1028224.peg.2795, fig|6666666.1028224.peg.4503
Cofactors, Vitamins, Prosthetic Groups, Pigments	Folate and pterines	Pterin carbinolamine dehydratase	Maleylacetoacetate isomerase (EC 5.2.1.2)	fig|6666666.1028224.peg.3112
Cofactors, Vitamins, Prosthetic Groups, Pigments	Folate and pterines	Pterin carbinolamine dehydratase	Pterin-4-alpha-carbinolamine dehydratase (EC 4.2.1.96)	fig|6666666.1028224.peg.1363
Cofactors, Vitamins, Prosthetic Groups, Pigments	Folate and pterines	Pterin carbinolamine dehydratase	Phenylalanine-4-hydroxylase (EC 1.14.16.1)	fig|6666666.1028224.peg.5365
Cofactors, Vitamins, Prosthetic Groups, Pigments	Folate and pterines	Pterin carbinolamine dehydratase	Fumarylacetoacetate hydrolase family protein	fig|6666666.1028224.peg.3113, fig|6666666.1028224.peg.5515
Cofactors, Vitamins, Prosthetic Groups, Pigments	Lipoic acid	Lipoic acid metabolism	Proposed lipoate regulatory protein YbeD	fig|6666666.1028224.peg.431
Cofactors, Vitamins, Prosthetic Groups, Pigments	Coenzyme A	Coenzyme A Biosynthesis cluster	3-methyl-2-oxobutanoate hydroxymethyltransferase (EC 2.1.2.11)	fig|6666666.1028224.peg.4789
Cofactors, Vitamins, Prosthetic Groups, Pigments	Coenzyme A	Coenzyme A Biosynthesis cluster	Pantoate--beta-alanine ligase (EC 6.3.2.1)	fig|6666666.1028224.peg.4790
Cofactors, Vitamins, Prosthetic Groups, Pigments	Coenzyme A	Coenzyme A Biosynthesis cluster	Pantothenate kinase type III, CoaX-like (EC 2.7.1.33)	fig|6666666.1028224.peg.5334
Cofactors, Vitamins, Prosthetic Groups, Pigments	Coenzyme A	Coenzyme A Biosynthesis cluster	Aspartate 1-decarboxylase (EC 4.1.1.11)	fig|6666666.1028224.peg.4776
Cofactors, Vitamins, Prosthetic Groups, Pigments	Coenzyme A	Coenzyme A Biosynthesis	3-methyl-2-oxobutanoate hydroxymethyltransferase (EC 2.1.2.11)	fig|6666666.1028224.peg.4789
Cofactors, Vitamins, Prosthetic Groups, Pigments	Coenzyme A	Coenzyme A Biosynthesis	Dephospho-CoA kinase (EC 2.7.1.24)	fig|6666666.1028224.peg.1208
Cofactors, Vitamins, Prosthetic Groups, Pigments	Coenzyme A	Coenzyme A Biosynthesis	Pantothenate kinase type III, CoaX-like (EC 2.7.1.33)	fig|6666666.1028224.peg.5334
Cofactors, Vitamins, Prosthetic Groups, Pigments	Coenzyme A	Coenzyme A Biosynthesis	Aspartate 1-decarboxylase (EC 4.1.1.11)	fig|6666666.1028224.peg.4776
Cofactors, Vitamins, Prosthetic Groups, Pigments	Coenzyme A	Coenzyme A Biosynthesis	2-dehydropantoate 2-reductase (EC 1.1.1.169)	fig|6666666.1028224.peg.1687, fig|6666666.1028224.peg.2322, fig|6666666.1028224.peg.4819, fig|6666666.1028224.peg.5088
Cofactors, Vitamins, Prosthetic Groups, Pigments	Coenzyme A	Coenzyme A Biosynthesis	Phosphopantetheine adenylyltransferase (EC 2.7.7.3)	fig|6666666.1028224.peg.4808
Cofactors, Vitamins, Prosthetic Groups, Pigments	Coenzyme A	Coenzyme A Biosynthesis	Phosphopantothenoylcysteine synthetase (EC 6.3.2.5)	fig|6666666.1028224.peg.1627
Cofactors, Vitamins, Prosthetic Groups, Pigments	Coenzyme A	Coenzyme A Biosynthesis	Pantoate--beta-alanine ligase (EC 6.3.2.1)	fig|6666666.1028224.peg.4790
Cofactors, Vitamins, Prosthetic Groups, Pigments	Coenzyme A	Coenzyme A Biosynthesis	Phosphopantothenoylcysteine decarboxylase (EC 4.1.1.36)	fig|6666666.1028224.peg.1627
Cell Wall and Capsule	Capsular and extracellular polysacchrides	dTDP-rhamnose synthesis	dTDP-4-dehydrorhamnose reductase (EC 1.1.1.133)	fig|6666666.1028224.peg.5356
Cell Wall and Capsule	Capsular and extracellular polysacchrides	dTDP-rhamnose synthesis	dTDP-glucose 4,6-dehydratase (EC 4.2.1.46)	fig|6666666.1028224.peg.5357
Cell Wall and Capsule	Capsular and extracellular polysacchrides	dTDP-rhamnose synthesis	dTDP-4-dehydrorhamnose 3,5-epimerase (EC 5.1.3.13)	fig|6666666.1028224.peg.5354
Cell Wall and Capsule	Capsular and extracellular polysacchrides	dTDP-rhamnose synthesis	Glucose-1-phosphate thymidylyltransferase (EC 2.7.7.24)	fig|6666666.1028224.peg.5355
Cell Wall and Capsule	Capsular and extracellular polysacchrides	dTDP-rhamnose synthesis	dTDP-Rha:A-D-GlcNAc-diphosphoryl polyprenol, A-3-L-rhamnosyl transferase WbbL	fig|6666666.1028224.peg.5313
Cell Wall and Capsule	Capsular and extracellular polysacchrides	Rhamnose containing glycans	UDP-glucose 4-epimerase (EC 5.1.3.2)	fig|6666666.1028224.peg.1157
Cell Wall and Capsule	Capsular and extracellular polysacchrides	Rhamnose containing glycans	dTDP-4-dehydrorhamnose reductase (EC 1.1.1.133)	fig|6666666.1028224.peg.5356
Cell Wall and Capsule	Capsular and extracellular polysacchrides	Rhamnose containing glycans	dTDP-glucose 4,6-dehydratase (EC 4.2.1.46)	fig|6666666.1028224.peg.5357
Cell Wall and Capsule	Capsular and extracellular polysacchrides	Rhamnose containing glycans	dTDP-4-dehydrorhamnose 3,5-epimerase (EC 5.1.3.13)	fig|6666666.1028224.peg.5354
Cell Wall and Capsule	Capsular and extracellular polysacchrides	Rhamnose containing glycans	Glucose-1-phosphate thymidylyltransferase (EC 2.7.7.24)	fig|6666666.1028224.peg.5355
Cell Wall and Capsule	Gram-Negative cell wall components	Lipoprotein sorting system	Outer membrane lipoprotein carrier protein LolA	fig|6666666.1028224.peg.1339
Cell Wall and Capsule	Cell Wall and Capsule - no subcategory	Murein Hydrolases	N-acetylmuramoyl-L-alanine amidase (EC 3.5.1.28)	fig|6666666.1028224.peg.1602
Cell Wall and Capsule	Cell Wall and Capsule - no subcategory	Murein Hydrolases	D-alanyl-D-alanine carboxypeptidase (EC 3.4.16.4)	fig|6666666.1028224.peg.401, fig|6666666.1028224.peg.5679
Cell Wall and Capsule	Cell Wall and Capsule - no subcategory	Murein Hydrolases	Muramoyltetrapeptide carboxypeptidase (EC 3.4.17.13)	fig|6666666.1028224.peg.1951
Cell Wall and Capsule	Cell Wall and Capsule - no subcategory	UDP-N-acetylmuramate from Fructose-6-phosphate Biosynthesis	Glucosamine-1-phosphate N-acetyltransferase (EC 2.3.1.157)	fig|6666666.1028224.peg.747
Cell Wall and Capsule	Cell Wall and Capsule - no subcategory	UDP-N-acetylmuramate from Fructose-6-phosphate Biosynthesis	UDP-N-acetylglucosamine 1-carboxyvinyltransferase (EC 2.5.1.7)	fig|6666666.1028224.peg.1179, fig|6666666.1028224.peg.3227
Cell Wall and Capsule	Cell Wall and Capsule - no subcategory	UDP-N-acetylmuramate from Fructose-6-phosphate Biosynthesis	Phosphoglucosamine mutase (EC 5.4.2.10)	fig|6666666.1028224.peg.1828
Cell Wall and Capsule	Cell Wall and Capsule - no subcategory	UDP-N-acetylmuramate from Fructose-6-phosphate Biosynthesis	N-acetylglucosamine-1-phosphate uridyltransferase (EC 2.7.7.23)	fig|6666666.1028224.peg.747
Cell Wall and Capsule	Cell Wall and Capsule - no subcategory	Recycling of Peptidoglycan Amino Acids	UDP-N-acetylmuramate:L-alanyl-gamma-D-glutamyl-meso-diaminopimelate ligase (EC 6.3.2.-)	fig|6666666.1028224.peg.5159
Cell Wall and Capsule	Cell Wall and Capsule - no subcategory	Recycling of Peptidoglycan Amino Acids	N-acetylmuramoyl-L-alanine amidase (EC 3.5.1.28)	fig|6666666.1028224.peg.1602
Cell Wall and Capsule	Cell Wall and Capsule - no subcategory	Recycling of Peptidoglycan Amino Acids	Muramoyltetrapeptide carboxypeptidase (EC 3.4.17.13)	fig|6666666.1028224.peg.1951
Virulence, Disease and Defense	Bacteriocins, ribosomally synthesized antibacterial peptides	Tolerance to colicin E2	Conserved uncharacterized protein CreA	fig|6666666.1028224.peg.974
Virulence, Disease and Defense	Bacteriocins, ribosomally synthesized antibacterial peptides	Tolerance to colicin E2	Inner membrane protein CreD	fig|6666666.1028224.peg.1274
Virulence, Disease and Defense	Bacteriocins, ribosomally synthesized antibacterial peptides	Tolerance to colicin E2	Colicin E2 tolerance protein CbrC-like protein	fig|6666666.1028224.peg.5096
Virulence, Disease and Defense	Resistance to antibiotics and toxic compounds	MexC-MexD-OprJ Multidrug Efflux System	Transcriptional regulator NfxB	fig|6666666.1028224.peg.831
Virulence, Disease and Defense	Resistance to antibiotics and toxic compounds	Copper homeostasis	Multicopper oxidase	fig|6666666.1028224.peg.3802
Virulence, Disease and Defense	Resistance to antibiotics and toxic compounds	Copper homeostasis	Multidrug resistance transporter, Bcr/CflA family	fig|6666666.1028224.peg.1369, fig|6666666.1028224.peg.1580, fig|6666666.1028224.peg.2382, fig|6666666.1028224.peg.3395, fig|6666666.1028224.peg.4045, fig|6666666.1028224.peg.5022
Virulence, Disease and Defense	Resistance to antibiotics and toxic compounds	Copper homeostasis	Cu(I)-responsive transcriptional regulator	fig|6666666.1028224.peg.30, fig|6666666.1028224.peg.4631
Virulence, Disease and Defense	Resistance to antibiotics and toxic compounds	Copper homeostasis	Copper sensory histidine kinase CusS	fig|6666666.1028224.peg.5556
Virulence, Disease and Defense	Resistance to antibiotics and toxic compounds	Copper homeostasis	CopG protein	fig|6666666.1028224.peg.3804
Virulence, Disease and Defense	Resistance to antibiotics and toxic compounds	Copper homeostasis	Copper-sensing two-component system response regulator CusR	fig|6666666.1028224.peg.5555, fig|6666666.1028224.peg.5946
Virulence, Disease and Defense	Resistance to antibiotics and toxic compounds	Copper homeostasis	Copper chaperone	fig|6666666.1028224.peg.31
Virulence, Disease and Defense	Resistance to antibiotics and toxic compounds	Copper homeostasis	Copper-translocating P-type ATPase (EC 3.6.3.4)	fig|6666666.1028224.peg.960, fig|6666666.1028224.peg.2908, fig|6666666.1028224.peg.2911, fig|6666666.1028224.peg.3797, fig|6666666.1028224.peg.4011
Virulence, Disease and Defense	Resistance to antibiotics and toxic compounds	Copper homeostasis	Copper tolerance protein	fig|6666666.1028224.peg.3801, fig|6666666.1028224.peg.3803
Virulence, Disease and Defense	Resistance to antibiotics and toxic compounds	Bile hydrolysis	Choloylglycine hydrolase (EC 3.5.1.24)	fig|6666666.1028224.peg.3231
Virulence, Disease and Defense	Resistance to antibiotics and toxic compounds	Cobalt-zinc-cadmium resistance	Copper-sensing two-component system response regulator CusR	fig|6666666.1028224.peg.5555, fig|6666666.1028224.peg.5946
Virulence, Disease and Defense	Resistance to antibiotics and toxic compounds	Cobalt-zinc-cadmium resistance	Cobalt-zinc-cadmium resistance protein	fig|6666666.1028224.peg.5426
Virulence, Disease and Defense	Resistance to antibiotics and toxic compounds	Cobalt-zinc-cadmium resistance	Heavy metal sensor histidine kinase	fig|6666666.1028224.peg.1695
Virulence, Disease and Defense	Resistance to antibiotics and toxic compounds	Cobalt-zinc-cadmium resistance	Probable Co/Zn/Cd efflux system membrane fusion protein	fig|6666666.1028224.peg.679
Virulence, Disease and Defense	Resistance to antibiotics and toxic compounds	Cobalt-zinc-cadmium resistance	Copper sensory histidine kinase CusS	fig|6666666.1028224.peg.5556
Virulence, Disease and Defense	Resistance to antibiotics and toxic compounds	Cobalt-zinc-cadmium resistance	Transcriptional regulator, MerR family	fig|6666666.1028224.peg.2320, fig|6666666.1028224.peg.2534, fig|6666666.1028224.peg.2539, fig|6666666.1028224.peg.3796, fig|6666666.1028224.peg.6055
Virulence, Disease and Defense	Resistance to antibiotics and toxic compounds	Resistance to fluoroquinolones	DNA gyrase subunit B (EC 5.99.1.3)	fig|6666666.1028224.peg.3
Virulence, Disease and Defense	Resistance to antibiotics and toxic compounds	Resistance to fluoroquinolones	DNA gyrase subunit A (EC 5.99.1.3)	fig|6666666.1028224.peg.2056
Virulence, Disease and Defense	Resistance to antibiotics and toxic compounds	Copper homeostasis: copper tolerance	Copper homeostasis protein CutE	fig|6666666.1028224.peg.5360
Virulence, Disease and Defense	Resistance to antibiotics and toxic compounds	Copper homeostasis: copper tolerance	Periplasmic divalent cation tolerance protein CutA	fig|6666666.1028224.peg.4818
Virulence, Disease and Defense	Resistance to antibiotics and toxic compounds	Copper homeostasis: copper tolerance	Magnesium and cobalt efflux protein CorC	fig|6666666.1028224.peg.5361
Virulence, Disease and Defense	Resistance to antibiotics and toxic compounds	Resistance to chromium compounds	Chromate transport protein ChrA	fig|6666666.1028224.peg.2772, fig|6666666.1028224.peg.3631, fig|6666666.1028224.peg.3815
Virulence, Disease and Defense	Invasion and intracellular resistance	Mycobacterium virulence operon involved in protein synthesis (SSU ribosomal proteins)	SSU ribosomal protein S7p (S5e)	fig|6666666.1028224.peg.403
Virulence, Disease and Defense	Invasion and intracellular resistance	Mycobacterium virulence operon involved in protein synthesis (SSU ribosomal proteins)	Translation elongation factor G	fig|6666666.1028224.peg.404, fig|6666666.1028224.peg.4375
Virulence, Disease and Defense	Invasion and intracellular resistance	Mycobacterium virulence operon involved in protein synthesis (SSU ribosomal proteins)	Translation elongation factor Tu	fig|6666666.1028224.peg.405, fig|6666666.1028224.peg.452
Virulence, Disease and Defense	Invasion and intracellular resistance	Mycobacterium virulence operon involved in protein synthesis (SSU ribosomal proteins)	SSU ribosomal protein S12p (S23e)	fig|6666666.1028224.peg.402
Virulence, Disease and Defense	Invasion and intracellular resistance	Mycobacterium virulence operon involved in DNA transcription	DNA-directed RNA polymerase beta' subunit (EC 2.7.7.6)	fig|6666666.1028224.peg.461
Virulence, Disease and Defense	Invasion and intracellular resistance	Mycobacterium virulence operon involved in DNA transcription	DNA-directed RNA polymerase beta subunit (EC 2.7.7.6)	fig|6666666.1028224.peg.460
Virulence, Disease and Defense	Invasion and intracellular resistance	Mycobacterium virulence operon possibly involved in quinolinate biosynthesis	Quinolinate synthetase (EC 2.5.1.72)	fig|6666666.1028224.peg.4524
Virulence, Disease and Defense	Invasion and intracellular resistance	Mycobacterium virulence operon possibly involved in quinolinate biosynthesis	Quinolinate phosphoribosyltransferase [decarboxylating] (EC 2.4.2.19)	fig|6666666.1028224.peg.5093
Virulence, Disease and Defense	Invasion and intracellular resistance	Mycobacterium virulence operon possibly involved in quinolinate biosynthesis	L-aspartate oxidase (EC 1.4.3.16)	fig|6666666.1028224.peg.4525
Virulence, Disease and Defense	Invasion and intracellular resistance	Listeria surface proteins: Internalin-like proteins	internalin, putative	fig|6666666.1028224.peg.1323
Virulence, Disease and Defense	Invasion and intracellular resistance	Mycobacterium virulence operon involved in protein synthesis (LSU ribosomal proteins)	LSU ribosomal protein L35p	fig|6666666.1028224.peg.2212
Virulence, Disease and Defense	Invasion and intracellular resistance	Mycobacterium virulence operon involved in protein synthesis (LSU ribosomal proteins)	Translation initiation factor 3	fig|6666666.1028224.peg.2211
Virulence, Disease and Defense	Invasion and intracellular resistance	Mycobacterium virulence operon involved in protein synthesis (LSU ribosomal proteins)	LSU ribosomal protein L20p	fig|6666666.1028224.peg.2213
Potassium metabolism	Potassium metabolism - no subcategory	Potassium homeostasis	Glutathione-regulated potassium-efflux system protein KefC	fig|6666666.1028224.peg.4885
Potassium metabolism	Potassium metabolism - no subcategory	Potassium homeostasis	Potassium-transporting ATPase A chain (EC 3.6.3.12) (TC 3.A.3.7.1)	fig|6666666.1028224.peg.723
Potassium metabolism	Potassium metabolism - no subcategory	Potassium homeostasis	FKBP-type peptidyl-prolyl cis-trans isomerase SlyD (EC 5.2.1.8)	fig|6666666.1028224.peg.1637, fig|6666666.1028224.peg.5744
Potassium metabolism	Potassium metabolism - no subcategory	Potassium homeostasis	Potassium-transporting ATPase C chain (EC 3.6.3.12) (TC 3.A.3.7.1)	fig|6666666.1028224.peg.724
Potassium metabolism	Potassium metabolism - no subcategory	Potassium homeostasis	Potassium efflux system KefA protein	fig|6666666.1028224.peg.1229, fig|6666666.1028224.peg.4277
Potassium metabolism	Potassium metabolism - no subcategory	Potassium homeostasis	Potassium-transporting ATPase B chain (EC 3.6.3.12) (TC 3.A.3.7.1)	fig|6666666.1028224.peg.725
Potassium metabolism	Potassium metabolism - no subcategory	Potassium homeostasis	Large-conductance mechanosensitive channel	fig|6666666.1028224.peg.1195
Potassium metabolism	Potassium metabolism - no subcategory	Potassium homeostasis	FKBP-type peptidyl-prolyl cis-trans isomerase FkpA precursor (EC 5.2.1.8)	fig|6666666.1028224.peg.5575
Potassium metabolism	Potassium metabolism - no subcategory	Potassium homeostasis	Kup system potassium uptake protein	fig|6666666.1028224.peg.6010
Miscellaneous	Plant-Prokaryote DOE project	Single-Rhodanese-domain proteins	Rhodanese domain protein UPF0176, Betaproteobacterial subgroup	fig|6666666.1028224.peg.2752
Miscellaneous	Plant-Prokaryote DOE project	Single-Rhodanese-domain proteins	Glutathione S-transferase domain protein	fig|6666666.1028224.peg.2251
Miscellaneous	Miscellaneous - no subcategory	Phosphoglycerate mutase protein family	Alpha-ribazole-5'-phosphate phosphatase (EC 3.1.3.73)	fig|6666666.1028224.peg.998
Miscellaneous	Miscellaneous - no subcategory	Phosphoglycerate mutase protein family	Carboxyl-terminal protease (EC 3.4.21.102)	fig|6666666.1028224.peg.4799
Miscellaneous	Miscellaneous - no subcategory	DedA family of inner membrane proteins	DedA protein	fig|6666666.1028224.peg.1600
Miscellaneous	Miscellaneous - no subcategory	Muconate lactonizing enzyme family	Muconate cycloisomerase (EC 5.5.1.1)	fig|6666666.1028224.peg.4743
Miscellaneous	Miscellaneous - no subcategory	Muconate lactonizing enzyme family	L-fuconate dehydratase (EC 4.2.1.68)	fig|6666666.1028224.peg.4355
Miscellaneous	Miscellaneous - no subcategory	Lignin degradation fragments	3-hydroxyisobutyrate dehydrogenase and related beta-hydroxyacid dehydrogenases	fig|6666666.1028224.peg.2384
Miscellaneous	Miscellaneous - no subcategory	Lignin degradation fragments	Transcriptional regulator ligR, LysR family	fig|6666666.1028224.peg.2451
Miscellaneous	Miscellaneous - no subcategory	Lignin degradation fragments	FldA protein	fig|6666666.1028224.peg.2364
Miscellaneous	Miscellaneous - no subcategory	Lignin degradation fragments	Protocatechuate 4,5-dioxygenase alpha chain (EC 1.13.11.8)	fig|6666666.1028224.peg.2369
Miscellaneous	Miscellaneous - no subcategory	Lignin degradation fragments	4-carboxy-2-hydroxymuconate-6-semialdehyde dehydrogenase	fig|6666666.1028224.peg.2371
Miscellaneous	Miscellaneous - no subcategory	Lignin degradation fragments	similar to protocatechuate 4,5-dioxygenase beta chain	fig|6666666.1028224.peg.96, fig|6666666.1028224.peg.5743
Miscellaneous	Miscellaneous - no subcategory	Lignin degradation fragments	Protocatechuate 4,5-dioxygenase beta chain (EC 1.13.11.8)	fig|6666666.1028224.peg.2370
Miscellaneous	Miscellaneous - no subcategory	Lignin degradation fragments	4-carboxy-4-hydroxy-2-oxoadipate aldolase (EC 4.1.3.17)	fig|6666666.1028224.peg.2367
Miscellaneous	Miscellaneous - no subcategory	Lignin degradation fragments	4-oxalomesaconate hydratase (EC 4.2.1.83)	fig|6666666.1028224.peg.2366
Miscellaneous	Miscellaneous - no subcategory	Lignin degradation fragments	similar to protocatechuate 4,5-dioxygenase alpha chain	fig|6666666.1028224.peg.5742
Miscellaneous	Miscellaneous - no subcategory	Aromatic dioxygenase mess	Protocatechuate 4,5-dioxygenase alpha chain (EC 1.13.11.8)	fig|6666666.1028224.peg.2369
Miscellaneous	Miscellaneous - no subcategory	Aromatic dioxygenase mess	similar to protocatechuate 4,5-dioxygenase beta chain	fig|6666666.1028224.peg.96, fig|6666666.1028224.peg.5743
Miscellaneous	Miscellaneous - no subcategory	Aromatic dioxygenase mess	Protocatechuate 4,5-dioxygenase beta chain (EC 1.13.11.8)	fig|6666666.1028224.peg.2370
Miscellaneous	Miscellaneous - no subcategory	Aromatic dioxygenase mess	Cysteine dioxygenase (EC 1.13.11.20)	fig|6666666.1028224.peg.273, fig|6666666.1028224.peg.904, fig|6666666.1028224.peg.907
Miscellaneous	Miscellaneous - no subcategory	Aromatic dioxygenase mess	similar to protocatechuate 4,5-dioxygenase alpha chain	fig|6666666.1028224.peg.5742
Miscellaneous	Miscellaneous - no subcategory	Bacillus subtilis scratch - gjo	Ku domain protein	fig|6666666.1028224.peg.772, fig|6666666.1028224.peg.2477
Miscellaneous	Miscellaneous - no subcategory	Bacillus subtilis scratch - gjo	ATP-dependent DNA ligase (EC 6.5.1.1) clustered with Ku protein, LigD	fig|6666666.1028224.peg.774, fig|6666666.1028224.peg.2478
Miscellaneous	Miscellaneous - no subcategory	Dioxygenases (EC 1.13.11.-)	Protocatechuate 4,5-dioxygenase alpha chain (EC 1.13.11.8)	fig|6666666.1028224.peg.2369
Miscellaneous	Miscellaneous - no subcategory	Dioxygenases (EC 1.13.11.-)	similar to protocatechuate 4,5-dioxygenase beta chain	fig|6666666.1028224.peg.96, fig|6666666.1028224.peg.5743
Miscellaneous	Miscellaneous - no subcategory	Dioxygenases (EC 1.13.11.-)	Protocatechuate 4,5-dioxygenase beta chain (EC 1.13.11.8)	fig|6666666.1028224.peg.2370
Miscellaneous	Miscellaneous - no subcategory	Dioxygenases (EC 1.13.11.-)	Cysteine dioxygenase (EC 1.13.11.20)	fig|6666666.1028224.peg.273, fig|6666666.1028224.peg.904, fig|6666666.1028224.peg.907
Miscellaneous	Miscellaneous - no subcategory	Dioxygenases (EC 1.13.11.-)	similar to protocatechuate 4,5-dioxygenase alpha chain	fig|6666666.1028224.peg.5742
Miscellaneous	Miscellaneous - no subcategory	Broadly distributed proteins not in subsystems	YpfJ protein, zinc metalloprotease superfamily	fig|6666666.1028224.peg.4520
Miscellaneous	Miscellaneous - no subcategory	Broadly distributed proteins not in subsystems	YrbA protein	fig|6666666.1028224.peg.1178
Miscellaneous	Miscellaneous - no subcategory	Broadly distributed proteins not in subsystems	UPF0225 protein YchJ	fig|6666666.1028224.peg.622
Miscellaneous	Miscellaneous - no subcategory	Broadly distributed proteins not in subsystems	FIG002473: Protein YcaR in KDO2-Lipid A biosynthesis cluster	fig|6666666.1028224.peg.3138
Phages, Prophages, Transposable elements, Plasmids	Phages, Prophages	Phage packaging machinery	Phage terminase, small subunit	fig|6666666.1028224.peg.3263
Phages, Prophages, Transposable elements, Plasmids	Phages, Prophages	Phage packaging machinery	Portal protein	fig|6666666.1028224.peg.3322
Phages, Prophages, Transposable elements, Plasmids	Phages, Prophages	Phage packaging machinery	Phage terminase, large subunit	fig|6666666.1028224.peg.2105, fig|6666666.1028224.peg.3262, fig|6666666.1028224.peg.3325
Phages, Prophages, Transposable elements, Plasmids	Phages, Prophages	Phage packaging machinery	Phage portal protein	fig|6666666.1028224.peg.4979
Phages, Prophages, Transposable elements, Plasmids	Phages, Prophages	Phage capsid proteins	Phage major capsid protein	fig|6666666.1028224.peg.4977
Membrane Transport	Protein secretion system, Type II	General Secretion Pathway	General secretion pathway protein J	fig|6666666.1028224.peg.993, fig|6666666.1028224.peg.5328
Membrane Transport	Protein secretion system, Type II	General Secretion Pathway	General secretion pathway protein E	fig|6666666.1028224.peg.987, fig|6666666.1028224.peg.5333
Membrane Transport	Protein secretion system, Type II	General Secretion Pathway	General secretion pathway protein F	fig|6666666.1028224.peg.982, fig|6666666.1028224.peg.5332
Membrane Transport	Protein secretion system, Type II	General Secretion Pathway	General secretion pathway protein I	fig|6666666.1028224.peg.994, fig|6666666.1028224.peg.5329
Membrane Transport	Protein secretion system, Type II	General Secretion Pathway	General secretion pathway protein M	fig|6666666.1028224.peg.990
Membrane Transport	Protein secretion system, Type II	General Secretion Pathway	General secretion pathway protein D	fig|6666666.1028224.peg.988, fig|6666666.1028224.peg.1431, fig|6666666.1028224.peg.5323
Membrane Transport	Protein secretion system, Type II	General Secretion Pathway	General secretion pathway protein G	fig|6666666.1028224.peg.996, fig|6666666.1028224.peg.5331
Membrane Transport	Protein secretion system, Type II	General Secretion Pathway	General secretion pathway protein L	fig|6666666.1028224.peg.991
Membrane Transport	Protein secretion system, Type II	General Secretion Pathway	General secretion pathway protein C	fig|6666666.1028224.peg.997
Membrane Transport	Protein secretion system, Type II	General Secretion Pathway	General secretion pathway protein N	fig|6666666.1028224.peg.989
Membrane Transport	Protein secretion system, Type II	General Secretion Pathway	General secretion pathway protein K	fig|6666666.1028224.peg.992, fig|6666666.1028224.peg.5327
Membrane Transport	Protein secretion system, Type II	General Secretion Pathway	General secretion pathway protein H	fig|6666666.1028224.peg.995, fig|6666666.1028224.peg.5330
Membrane Transport	Protein secretion system, Type II	Widespread colonization island	Flp pilus assembly protein TadB	fig|6666666.1028224.peg.1429, fig|6666666.1028224.peg.4604
Membrane Transport	Protein secretion system, Type II	Widespread colonization island	Flp pilus assembly protein RcpC/CpaB	fig|6666666.1028224.peg.1432, fig|6666666.1028224.peg.4600
Membrane Transport	Protein secretion system, Type II	Widespread colonization island	Type II/IV secretion system protein TadC, associated with Flp pilus assembly	fig|6666666.1028224.peg.1428, fig|6666666.1028224.peg.4605
Membrane Transport	Protein secretion system, Type II	Widespread colonization island	Type II/IV secretion system ATPase TadZ/CpaE, associated with Flp pilus assembly	fig|6666666.1028224.peg.4602
Membrane Transport	Protein secretion system, Type II	Widespread colonization island	Type II/IV secretion system secretin RcpA/CpaC, associated with Flp pilus assembly	fig|6666666.1028224.peg.4601
Membrane Transport	Protein secretion system, Type II	Widespread colonization island	Flp pilus assembly protein, pilin Flp	fig|6666666.1028224.peg.1437, fig|6666666.1028224.peg.4597, fig|6666666.1028224.peg.4598
Membrane Transport	Protein secretion system, Type II	Widespread colonization island	Type II/IV secretion system ATP hydrolase TadA/VirB11/CpaF, TadA subfamily	fig|6666666.1028224.peg.1430, fig|6666666.1028224.peg.4603
Membrane Transport	ABC transporters	AttEFGH ABC Transport System	AttG component of AttEFGH ABC transport system	fig|6666666.1028224.peg.1577
Membrane Transport	ABC transporters	AttEFGH ABC Transport System	AttH component of AttEFGH ABC transport system	fig|6666666.1028224.peg.1571
Membrane Transport	ABC transporters	AttEFGH ABC Transport System	AttF component of AttEFGH ABC transport system	fig|6666666.1028224.peg.1577
Membrane Transport	ABC transporters	AttEFGH ABC Transport System	AttE component of AttEFGH ABC transport system	fig|6666666.1028224.peg.1578
Membrane Transport	Protein translocation across cytoplasmic membrane	Twin-arginine translocation system	Twin-arginine translocation protein TatC	fig|6666666.1028224.peg.1148
Membrane Transport	Protein translocation across cytoplasmic membrane	Twin-arginine translocation system	Twin-arginine translocation protein TatA	fig|6666666.1028224.peg.1150
Membrane Transport	Protein translocation across cytoplasmic membrane	Twin-arginine translocation system	Twin-arginine translocation protein TatB	fig|6666666.1028224.peg.1149
Membrane Transport	Cation transporters	Magnesium transport	Magnesium and cobalt transport protein CorA	fig|6666666.1028224.peg.395, fig|6666666.1028224.peg.2394, fig|6666666.1028224.peg.3644, fig|6666666.1028224.peg.5683
Membrane Transport	Cation transporters	Magnesium transport	Magnesium and cobalt efflux protein CorC	fig|6666666.1028224.peg.5361
Membrane Transport	Cation transporters	Magnesium transport	Mg(2+) transport ATPase, P-type (EC 3.6.3.2)	fig|6666666.1028224.peg.5399
Membrane Transport	Cation transporters	Transport of Nickel and Cobalt	Nickel responsive regulator NikR	fig|6666666.1028224.peg.3593
Membrane Transport	Cation transporters	Transport of Nickel and Cobalt	Predicted cobalt transporter CbtC	fig|6666666.1028224.peg.2319
Membrane Transport	Cation transporters	Transport of Nickel and Cobalt	Nicel/Cobalt-specific TonB-dependent outer membrane receptor	fig|6666666.1028224.peg.3592
Membrane Transport	Cation transporters	Transport of Nickel and Cobalt	Additional periplasmic component NikK of nickel ECF transporter	fig|6666666.1028224.peg.3591
Membrane Transport	Cation transporters	Copper Transport System	Copper-translocating P-type ATPase (EC 3.6.3.4)	fig|6666666.1028224.peg.960, fig|6666666.1028224.peg.2908, fig|6666666.1028224.peg.2911, fig|6666666.1028224.peg.3797, fig|6666666.1028224.peg.4011
Membrane Transport	Cation transporters	Copper transport and blue copper proteins	Azurin	fig|6666666.1028224.peg.2616
Membrane Transport	Cation transporters	Copper transport and blue copper proteins	Copper tolerance protein	fig|6666666.1028224.peg.3801, fig|6666666.1028224.peg.3803
Membrane Transport	Uni- Sym- and Antiporters	Multi-subunit cation antiporter	Na(+) H(+) antiporter subunit F	fig|6666666.1028224.peg.2042
Membrane Transport	Uni- Sym- and Antiporters	Multi-subunit cation antiporter	Na(+) H(+) antiporter subunit E	fig|6666666.1028224.peg.2043
Membrane Transport	Uni- Sym- and Antiporters	Multi-subunit cation antiporter	Na(+) H(+) antiporter subunit B	fig|6666666.1028224.peg.2046
Membrane Transport	Uni- Sym- and Antiporters	Multi-subunit cation antiporter	Na(+) H(+) antiporter subunit A	fig|6666666.1028224.peg.2046
Membrane Transport	Uni- Sym- and Antiporters	Multi-subunit cation antiporter	Na(+) H(+) antiporter subunit C	fig|6666666.1028224.peg.2045
Membrane Transport	Uni- Sym- and Antiporters	Multi-subunit cation antiporter	Na(+) H(+) antiporter subunit D	fig|6666666.1028224.peg.2044
Membrane Transport	Uni- Sym- and Antiporters	Multi-subunit cation antiporter	Na(+) H(+) antiporter subunit G	fig|6666666.1028224.peg.2041
Membrane Transport	Uni- Sym- and Antiporters	NhaA, NhaD and Sodium-dependent phosphate transporters	Na+/H+ antiporter NhaA type	fig|6666666.1028224.peg.538
Membrane Transport	Uni- Sym- and Antiporters	NhaA, NhaD and Sodium-dependent phosphate transporters	Sodium-dependent phosphate transporter	fig|6666666.1028224.peg.1314
Membrane Transport	Membrane Transport - no subcategory	ECF class transporters	Transmembrane component BioN of energizing module of biotin ECF transporter	fig|6666666.1028224.peg.2227
Membrane Transport	Membrane Transport - no subcategory	ECF class transporters	Substrate-specific component BioY of biotin ECF transporter	fig|6666666.1028224.peg.2226
Membrane Transport	Membrane Transport - no subcategory	ECF class transporters	ATPase component BioM of energizing module of biotin ECF transporter	fig|6666666.1028224.peg.2228
Membrane Transport	Membrane Transport - no subcategory	Ton and Tol transport systems	Putative OMR family iron-siderophore receptor precursor	fig|6666666.1028224.peg.5122
Membrane Transport	Membrane Transport - no subcategory	Ton and Tol transport systems	Tol biopolymer transport system, TolR protein	fig|6666666.1028224.peg.4207
Membrane Transport	Membrane Transport - no subcategory	Ton and Tol transport systems	Iron-chelator utilization protein	fig|6666666.1028224.peg.111, fig|6666666.1028224.peg.319
Membrane Transport	Membrane Transport - no subcategory	Ton and Tol transport systems	Ferric siderophore transport system, biopolymer transport protein ExbB	fig|6666666.1028224.peg.3135
Membrane Transport	Membrane Transport - no subcategory	Ton and Tol transport systems	TonB-dependent receptor	fig|6666666.1028224.peg.1686, fig|6666666.1028224.peg.2179, fig|6666666.1028224.peg.3407, fig|6666666.1028224.peg.3865, fig|6666666.1028224.peg.3867, fig|6666666.1028224.peg.5536, fig|6666666.1028224.peg.5567
Membrane Transport	Membrane Transport - no subcategory	Ton and Tol transport systems	Biopolymer transport protein ExbD/TolR	fig|6666666.1028224.peg.2201, fig|6666666.1028224.peg.3136, fig|6666666.1028224.peg.6020
Membrane Transport	Membrane Transport - no subcategory	Ton and Tol transport systems	TolA protein	fig|6666666.1028224.peg.4208
Membrane Transport	Membrane Transport - no subcategory	Ton and Tol transport systems	4-hydroxybenzoyl-CoA thioesterase family active site	fig|6666666.1028224.peg.3376
Membrane Transport	Membrane Transport - no subcategory	Ton and Tol transport systems	Protein-L-isoaspartate O-methyltransferase (EC 2.1.1.77)	fig|6666666.1028224.peg.1711, fig|6666666.1028224.peg.2840
Membrane Transport	Membrane Transport - no subcategory	Ton and Tol transport systems	MotA/TolQ/ExbB proton channel family protein	fig|6666666.1028224.peg.2202, fig|6666666.1028224.peg.6021
Membrane Transport	Membrane Transport - no subcategory	Ton and Tol transport systems	TonB-dependent siderophore receptor	fig|6666666.1028224.peg.1774, fig|6666666.1028224.peg.3161, fig|6666666.1028224.peg.3483, fig|6666666.1028224.peg.5469
Membrane Transport	TRAP transporters	TRAP Transporter unknown substrate 6	TRAP transporter solute receptor, unknown substrate 6	fig|6666666.1028224.peg.4428, fig|6666666.1028224.peg.4429
Membrane Transport	TRAP transporters	TRAP Transporter unknown substrate 6	TRAP dicarboxylate transporter, DctM subunit, unknown substrate 6	fig|6666666.1028224.peg.4427
Membrane Transport	TRAP transporters	TRAP Transporter unknown substrate 6	TRAP dicarboxylate transporter, DctQ subunit, unknown substrate 6	fig|6666666.1028224.peg.4426
Membrane Transport	TRAP transporters	TRAP Transporter collection	TRAP-type C4-dicarboxylate transport system, small permease component	fig|6666666.1028224.peg.705, fig|6666666.1028224.peg.2953, fig|6666666.1028224.peg.5268, fig|6666666.1028224.peg.5942
Membrane Transport	TRAP transporters	TRAP Transporter collection	TRAP-type C4-dicarboxylate transport system, large permease component	fig|6666666.1028224.peg.704, fig|6666666.1028224.peg.2952, fig|6666666.1028224.peg.3544, fig|6666666.1028224.peg.5269, fig|6666666.1028224.peg.5943
Membrane Transport	TRAP transporters	TRAP Transporter collection	TRAP-type C4-dicarboxylate transport system, periplasmic component	fig|6666666.1028224.peg.1371, fig|6666666.1028224.peg.3542
Membrane Transport	Protein and nucleoprotein secretion system, Type IV	Type IV pilus	Type IV pilus biogenesis protein PilN	fig|6666666.1028224.peg.1123
Membrane Transport	Protein and nucleoprotein secretion system, Type IV	Type IV pilus	Type IV fimbrial biogenesis protein FimT	fig|6666666.1028224.peg.1536, fig|6666666.1028224.peg.1542, fig|6666666.1028224.peg.3883
Membrane Transport	Protein and nucleoprotein secretion system, Type IV	Type IV pilus	Type IV pilus biogenesis protein PilO	fig|6666666.1028224.peg.1124
Membrane Transport	Protein and nucleoprotein secretion system, Type IV	Type IV pilus	Type IV pilin PilA	fig|6666666.1028224.peg.5793
Membrane Transport	Protein and nucleoprotein secretion system, Type IV	Type IV pilus	Leader peptidase (Prepilin peptidase) (EC 3.4.23.43)	fig|6666666.1028224.peg.1209
Membrane Transport	Protein and nucleoprotein secretion system, Type IV	Type IV pilus	Type IV pilus biogenesis protein PilM	fig|6666666.1028224.peg.1122
Membrane Transport	Protein and nucleoprotein secretion system, Type IV	Type IV pilus	Type IV fimbrial assembly, ATPase PilB	fig|6666666.1028224.peg.1211
Membrane Transport	Protein and nucleoprotein secretion system, Type IV	Type IV pilus	Type IV pilus biogenesis protein PilQ	fig|6666666.1028224.peg.1126, fig|6666666.1028224.peg.1128
Membrane Transport	Protein and nucleoprotein secretion system, Type IV	Type IV pilus	Type IV fimbrial biogenesis protein PilX	fig|6666666.1028224.peg.1533, fig|6666666.1028224.peg.1539, fig|6666666.1028224.peg.3880
Membrane Transport	Protein and nucleoprotein secretion system, Type IV	Type IV pilus	3-dehydroquinate synthase (EC 4.2.3.4)	fig|6666666.1028224.peg.1131
Membrane Transport	Protein and nucleoprotein secretion system, Type IV	Type IV pilus	N-methyltransferase (EC 2.1.1.-)	fig|6666666.1028224.peg.1209
Membrane Transport	Protein and nucleoprotein secretion system, Type IV	Type IV pilus	Type IV pilus biogenesis protein PilE	fig|6666666.1028224.peg.1531, fig|6666666.1028224.peg.1537, fig|6666666.1028224.peg.3878
Membrane Transport	Protein and nucleoprotein secretion system, Type IV	Type IV pilus	Type IV fimbrial biogenesis protein PilY1	fig|6666666.1028224.peg.1532, fig|6666666.1028224.peg.1538, fig|6666666.1028224.peg.3879
Membrane Transport	Protein and nucleoprotein secretion system, Type IV	Type IV pilus	Type IV fimbrial assembly protein PilC	fig|6666666.1028224.peg.1210
Membrane Transport	Protein and nucleoprotein secretion system, Type IV	Type IV pilus	Type IV pilus biogenesis protein PilP	fig|6666666.1028224.peg.1125
Membrane Transport	Protein and nucleoprotein secretion system, Type IV	Type IV pilus	Twitching motility protein PilT	fig|6666666.1028224.peg.3093, fig|6666666.1028224.peg.5582
Membrane Transport	Protein and nucleoprotein secretion system, Type IV	Type IV pilus	Type IV fimbrial biogenesis protein PilV	fig|6666666.1028224.peg.1535, fig|6666666.1028224.peg.1541, fig|6666666.1028224.peg.3882
Membrane Transport	Protein and nucleoprotein secretion system, Type IV	Type IV pilus	Multimodular transpeptidase-transglycosylase (EC 2.4.1.129) (EC 3.4.-.-)	fig|6666666.1028224.peg.1121, fig|6666666.1028224.peg.1406, fig|6666666.1028224.peg.5769
Membrane Transport	Protein and nucleoprotein secretion system, Type IV	Type IV pilus	Type IV fimbrial biogenesis protein PilW	fig|6666666.1028224.peg.1534, fig|6666666.1028224.peg.1540, fig|6666666.1028224.peg.3881
Membrane Transport	Protein and nucleoprotein secretion system, Type IV	Conjugative transfer	Ynd	fig|6666666.1028224.peg.5479
Membrane Transport	Protein and nucleoprotein secretion system, Type IV	Conjugative transfer	Conjugative transfer protein TrbG	fig|6666666.1028224.peg.694, fig|6666666.1028224.peg.4917
Membrane Transport	Protein and nucleoprotein secretion system, Type IV	Conjugative transfer	Conjugative transfer protein TrbD	fig|6666666.1028224.peg.688, fig|6666666.1028224.peg.4922
Membrane Transport	Protein and nucleoprotein secretion system, Type IV	Conjugative transfer	Ync	fig|6666666.1028224.peg.5478
Membrane Transport	Protein and nucleoprotein secretion system, Type IV	Conjugative transfer	Conjugative transfer protein TrbL	fig|6666666.1028224.peg.692, fig|6666666.1028224.peg.4919
Membrane Transport	Protein and nucleoprotein secretion system, Type IV	Conjugative transfer	Conjugative transfer protein TrbF	fig|6666666.1028224.peg.693, fig|6666666.1028224.peg.4918
Membrane Transport	Protein and nucleoprotein secretion system, Type IV	Conjugative transfer	Conjugative transfer protein TrbC	fig|6666666.1028224.peg.687, fig|6666666.1028224.peg.4923
Membrane Transport	Protein and nucleoprotein secretion system, Type IV	Conjugative transfer	Conjugative transfer protein TrbI	fig|6666666.1028224.peg.695, fig|6666666.1028224.peg.4916
Membrane Transport	Protein and nucleoprotein secretion system, Type IV	Conjugative transfer	Conjugative transfer protein TrbE	fig|6666666.1028224.peg.689, fig|6666666.1028224.peg.4921
Membrane Transport	Protein and nucleoprotein secretion system, Type IV	Conjugative transfer	Conjugative transfer protein TrbJ	fig|6666666.1028224.peg.690, fig|6666666.1028224.peg.4920
Membrane Transport	Protein and nucleoprotein secretion system, Type IV	Conjugative transfer	Conjugative transfer protein TrbB	fig|6666666.1028224.peg.686, fig|6666666.1028224.peg.4924
Iron acquisition and metabolism	Siderophores	Iron siderophore sensor & receptor system	FIG006045: Sigma factor, ECF subfamily	fig|6666666.1028224.peg.1026, fig|6666666.1028224.peg.4144, fig|6666666.1028224.peg.5471
Iron acquisition and metabolism	Siderophores	Iron siderophore sensor & receptor system	Iron siderophore sensor protein	fig|6666666.1028224.peg.4143
Iron acquisition and metabolism	Iron acquisition and metabolism - no subcategory	Iron acquisition in Streptococcus	Ferric iron ABC transporter, ATP-binding protein	fig|6666666.1028224.peg.5047, fig|6666666.1028224.peg.5349, fig|6666666.1028224.peg.5507
Iron acquisition and metabolism	Iron acquisition and metabolism - no subcategory	Iron acquisition in Streptococcus	Ferric iron ABC transporter, iron-binding protein	fig|6666666.1028224.peg.1956, fig|6666666.1028224.peg.2031, fig|6666666.1028224.peg.5350
Iron acquisition and metabolism	Iron acquisition and metabolism - no subcategory	Iron acquisition in Streptococcus	Ferric iron ABC transporter, permease protein	fig|6666666.1028224.peg.1957, fig|6666666.1028224.peg.5046, fig|6666666.1028224.peg.5348
Iron acquisition and metabolism	Iron acquisition and metabolism - no subcategory	Heme, hemin uptake and utilization systems in GramPositives	Hemin transport protein HmuS	fig|6666666.1028224.peg.1669
Iron acquisition and metabolism	Iron acquisition and metabolism - no subcategory	ABC transporter [iron.B12.siderophore.hemin]	Outer membrane (iron.B12.siderophore.hemin) receptor	fig|6666666.1028224.peg.2929
Iron acquisition and metabolism	Iron acquisition and metabolism - no subcategory	Hemin transport system	Outer membrane receptor proteins, mostly Fe transport	fig|6666666.1028224.peg.3551
Iron acquisition and metabolism	Iron acquisition and metabolism - no subcategory	Hemin transport system	Hemin ABC transporter, permease protein	fig|6666666.1028224.peg.932, fig|6666666.1028224.peg.3990
Iron acquisition and metabolism	Iron acquisition and metabolism - no subcategory	Hemin transport system	Hemin transport protein HmuS	fig|6666666.1028224.peg.1669
Iron acquisition and metabolism	Iron acquisition and metabolism - no subcategory	Hemin transport system	heme uptake regulator	fig|6666666.1028224.peg.802, fig|6666666.1028224.peg.3146
RNA Metabolism	RNA processing and modification	Polyadenylation bacterial	Polyribonucleotide nucleotidyltransferase (EC 2.7.7.8)	fig|6666666.1028224.peg.1546
RNA Metabolism	RNA processing and modification	Polyadenylation bacterial	Poly(A) polymerase (EC 2.7.7.19)	fig|6666666.1028224.peg.4484
RNA Metabolism	RNA processing and modification	Polyadenylation bacterial	RNA-binding protein Hfq	fig|6666666.1028224.peg.1725
RNA Metabolism	RNA processing and modification	ATP-dependent RNA helicases, bacterial	ATP-dependent RNA helicase Bcep18194_A5658	fig|6666666.1028224.peg.4519
RNA Metabolism	RNA processing and modification	ATP-dependent RNA helicases, bacterial	ATP-dependent 23S rRNA helicase DbpA	fig|6666666.1028224.peg.4628
RNA Metabolism	RNA processing and modification	tRNA splicing	RNA:NAD 2'-phosphotransferase	fig|6666666.1028224.peg.921
RNA Metabolism	RNA processing and modification	tRNA splicing	RNA-2',3'-PO4:RNA-5'-OH ligase	fig|6666666.1028224.peg.5989
RNA Metabolism	RNA processing and modification	tRNA splicing	RNA 3'-terminal phosphate cyclase (EC 6.5.1.4)	fig|6666666.1028224.peg.5987
RNA Metabolism	RNA processing and modification	mnm5U34 biosynthesis bacteria	tRNA (5-methylaminomethyl-2-thiouridylate)-methyltransferase (EC 2.1.1.61)	fig|6666666.1028224.peg.2180
RNA Metabolism	RNA processing and modification	mnm5U34 biosynthesis bacteria	Cysteine desulfurase (EC 2.8.1.7)	fig|6666666.1028224.peg.890, fig|6666666.1028224.peg.1387
RNA Metabolism	RNA processing and modification	Ribonuclease H	Ribonuclease HI (EC 3.1.26.4)	fig|6666666.1028224.peg.1856
RNA Metabolism	RNA processing and modification	Ribonuclease H	Ribonuclease HII (EC 3.1.26.4)	fig|6666666.1028224.peg.1815
RNA Metabolism	RNA processing and modification	RNA 3'-terminal phosphate cyclase	Transcriptional regulatory protein RtcR	fig|6666666.1028224.peg.5992
RNA Metabolism	RNA processing and modification	RNA 3'-terminal phosphate cyclase	RtcB-like protein	fig|6666666.1028224.peg.1046
RNA Metabolism	RNA processing and modification	RNA 3'-terminal phosphate cyclase	RNA-2',3'-PO4:RNA-5'-OH ligase	fig|6666666.1028224.peg.5989
RNA Metabolism	RNA processing and modification	RNA 3'-terminal phosphate cyclase	Protein with similarity to RtcB	fig|6666666.1028224.peg.4210
RNA Metabolism	RNA processing and modification	RNA 3'-terminal phosphate cyclase	RNA 3'-terminal phosphate cyclase (EC 6.5.1.4)	fig|6666666.1028224.peg.5987
RNA Metabolism	RNA processing and modification	RNA processing and degradation, bacterial	3'-to-5' exoribonuclease RNase R	fig|6666666.1028224.peg.1798
RNA Metabolism	RNA processing and modification	RNA processing and degradation, bacterial	Ribonuclease III (EC 3.1.26.3)	fig|6666666.1028224.peg.1463
RNA Metabolism	RNA processing and modification	RNA processing and degradation, bacterial	Exoribonuclease II (EC 3.1.13.1)	fig|6666666.1028224.peg.5167
RNA Metabolism	RNA processing and modification	RNA processing and degradation, bacterial	Ribonuclease E (EC 3.1.26.12)	fig|6666666.1028224.peg.1442
RNA Metabolism	RNA processing and modification	RNA processing and degradation, bacterial	3'-to-5' oligoribonuclease (orn)	fig|6666666.1028224.peg.1365
RNA Metabolism	RNA processing and modification	RNA methylation	tRNA (5-methylaminomethyl-2-thiouridylate)-methyltransferase (EC 2.1.1.61)	fig|6666666.1028224.peg.2180
RNA Metabolism	RNA processing and modification	RNA methylation	tRNA (cytidine(34)-2'-O)-methyltransferase (EC 2.1.1.207)	fig|6666666.1028224.peg.4881
RNA Metabolism	RNA processing and modification	RNA methylation	16S rRNA (cytosine(967)-C(5))-methyltransferase (EC 2.1.1.176)	fig|6666666.1028224.peg.463
RNA Metabolism	RNA processing and modification	RNA methylation	SSU rRNA (adenine(1518)-N(6)/adenine(1519)-N(6))-dimethyltransferase (EC 2.1.1.182)	fig|6666666.1028224.peg.6048
RNA Metabolism	RNA processing and modification	RNA methylation	16S rRNA (guanine(966)-N(2))-methyltransferase (EC 2.1.1.171)	fig|6666666.1028224.peg.4809
RNA Metabolism	Transcription	Transcription initiation, bacterial sigma factors	RNA polymerase sigma-54 factor RpoN	fig|6666666.1028224.peg.2466, fig|6666666.1028224.peg.5993
RNA Metabolism	Transcription	Transcription initiation, bacterial sigma factors	RNA polymerase sigma factor RpoD	fig|6666666.1028224.peg.1693
RNA Metabolism	Transcription	Transcription initiation, bacterial sigma factors	RNA polymerase sigma factor RpoH	fig|6666666.1028224.peg.4859
RNA Metabolism	Transcription	Transcription initiation, bacterial sigma factors	Sigma factor RpoE negative regulatory protein RseA	fig|6666666.1028224.peg.1458
RNA Metabolism	Transcription	Transcription initiation, bacterial sigma factors	RNA polymerase sigma factor RpoE	fig|6666666.1028224.peg.1457
RNA Metabolism	Transcription	Transcription initiation, bacterial sigma factors	RNA polymerase sigma factor for flagellar operon	fig|6666666.1028224.peg.549
RNA Metabolism	Transcription	RNA polymerase bacterial	DNA-directed RNA polymerase alpha subunit (EC 2.7.7.6)	fig|6666666.1028224.peg.5603
RNA Metabolism	Transcription	RNA polymerase bacterial	DNA-directed RNA polymerase beta' subunit (EC 2.7.7.6)	fig|6666666.1028224.peg.461
RNA Metabolism	Transcription	RNA polymerase bacterial	DNA-directed RNA polymerase omega subunit (EC 2.7.7.6)	fig|6666666.1028224.peg.4647
RNA Metabolism	Transcription	RNA polymerase bacterial	DNA-directed RNA polymerase beta subunit (EC 2.7.7.6)	fig|6666666.1028224.peg.460
RNA Metabolism	Transcription	Transcription factors bacterial	Transcription termination protein NusB	fig|6666666.1028224.peg.4203
RNA Metabolism	Transcription	Transcription factors bacterial	Transcription accessory protein (S1 RNA-binding domain)	fig|6666666.1028224.peg.3388
RNA Metabolism	Transcription	Transcription factors bacterial	Transcription elongation factor GreA	fig|6666666.1028224.peg.1819
RNA Metabolism	Transcription	Transcription factors bacterial	Transcription termination factor Rho	fig|6666666.1028224.peg.1845
RNA Metabolism	Transcription	Transcription factors bacterial	Transcription antitermination protein NusG	fig|6666666.1028224.peg.454
RNA Metabolism	Transcription	Transcription factors bacterial	Transcription-repair coupling factor	fig|6666666.1028224.peg.3932
RNA Metabolism	Transcription	Transcription factors bacterial	Regulator of nucleoside diphosphate kinase	fig|6666666.1028224.peg.4263
RNA Metabolism	Transcription	Transcription factors bacterial	Transcription elongation factor GreB	fig|6666666.1028224.peg.4651
RNA Metabolism	Transcription	Transcription factors bacterial	Transcription termination protein NusA	fig|6666666.1028224.peg.3719
RNA Metabolism	Transcription	Rrf2 family transcriptional regulators	Nitrite-sensitive transcriptional repressor NsrR	fig|6666666.1028224.peg.469
RNA Metabolism	Transcription	Rrf2 family transcriptional regulators	Rrf2 family transcriptional regulator, group III	fig|6666666.1028224.peg.2289
RNA Metabolism	Transcription	Rrf2 family transcriptional regulators	Iron-sulfur cluster regulator IscR	fig|6666666.1028224.peg.2797
RNA Metabolism	RNA Metabolism - no subcategory	Group II intron-associated genes	Retron-type RNA-directed DNA polymerase (EC 2.7.7.49)	fig|6666666.1028224.peg.153
Nucleosides and Nucleotides	Pyrimidines	pyrimidine conversions	Nucleoside diphosphate kinase (EC 2.7.4.6)	fig|6666666.1028224.peg.1716
Nucleosides and Nucleotides	Pyrimidines	pyrimidine conversions	Thymidylate kinase (EC 2.7.4.9)	fig|6666666.1028224.peg.3373
Nucleosides and Nucleotides	Pyrimidines	pyrimidine conversions	Cytosine deaminase (EC 3.5.4.1)	fig|6666666.1028224.peg.1747
Nucleosides and Nucleotides	Pyrimidines	pyrimidine conversions	Thioredoxin reductase (EC 1.8.1.9)	fig|6666666.1028224.peg.1337, fig|6666666.1028224.peg.2167, fig|6666666.1028224.peg.2288
Nucleosides and Nucleotides	Pyrimidines	pyrimidine conversions	Cytidylate kinase (EC 2.7.4.25)	fig|6666666.1028224.peg.2052
Nucleosides and Nucleotides	Pyrimidines	pyrimidine conversions	3'-nucleotidase (EC 3.1.3.6)	fig|6666666.1028224.peg.4720
Nucleosides and Nucleotides	Pyrimidines	pyrimidine conversions	5'-nucleotidase (EC 3.1.3.5)	fig|6666666.1028224.peg.959, fig|6666666.1028224.peg.981
Nucleosides and Nucleotides	Pyrimidines	pyrimidine conversions	Thymidylate synthase (EC 2.1.1.45)	fig|6666666.1028224.peg.1777
Nucleosides and Nucleotides	Pyrimidines	pyrimidine conversions	Thymidine phosphorylase (EC 2.4.2.4)	fig|6666666.1028224.peg.3808, fig|6666666.1028224.peg.5823
Nucleosides and Nucleotides	Pyrimidines	pyrimidine conversions	Uracil phosphoribosyltransferase (EC 2.4.2.9)	fig|6666666.1028224.peg.3174
Nucleosides and Nucleotides	Pyrimidines	pyrimidine conversions	2',3'-cyclic-nucleotide 2'-phosphodiesterase (EC 3.1.4.16)	fig|6666666.1028224.peg.4720
Nucleosides and Nucleotides	Pyrimidines	pyrimidine conversions	CTP synthase (EC 6.3.4.2)	fig|6666666.1028224.peg.1626
Nucleosides and Nucleotides	Pyrimidines	pyrimidine conversions	Deoxycytidine triphosphate deaminase (EC 3.5.4.13)	fig|6666666.1028224.peg.4526
Nucleosides and Nucleotides	Purines	De Novo Purine Biosynthesis	Phosphoribosylamine--glycine ligase (EC 6.3.4.13)	fig|6666666.1028224.peg.3170
Nucleosides and Nucleotides	Purines	De Novo Purine Biosynthesis	IMP cyclohydrolase (EC 3.5.4.10)	fig|6666666.1028224.peg.5069
Nucleosides and Nucleotides	Purines	De Novo Purine Biosynthesis	Amidophosphoribosyltransferase (EC 2.4.2.14)	fig|6666666.1028224.peg.2005
Nucleosides and Nucleotides	Purines	De Novo Purine Biosynthesis	Ribose-phosphate pyrophosphokinase (EC 2.7.6.1)	fig|6666666.1028224.peg.1266
Nucleosides and Nucleotides	Purines	De Novo Purine Biosynthesis	Phosphoribosylaminoimidazole-succinocarboxamide synthase (EC 6.3.2.6)	fig|6666666.1028224.peg.5655
Nucleosides and Nucleotides	Purines	De Novo Purine Biosynthesis	Phosphoribosylglycinamide formyltransferase (EC 2.1.2.2)	fig|6666666.1028224.peg.1328
Nucleosides and Nucleotides	Purines	De Novo Purine Biosynthesis	Adenylosuccinate lyase (EC 4.3.2.2)	fig|6666666.1028224.peg.5806
Nucleosides and Nucleotides	Purines	De Novo Purine Biosynthesis	Phosphoribosylformylglycinamidine cyclo-ligase (EC 6.3.3.1)	fig|6666666.1028224.peg.4487
Nucleosides and Nucleotides	Purines	De Novo Purine Biosynthesis	Phosphoribosylaminoimidazolecarboxamide formyltransferase (EC 2.1.2.3)	fig|6666666.1028224.peg.5069
Nucleosides and Nucleotides	Purines	De Novo Purine Biosynthesis	Phosphoribosylformylglycinamidine synthase, synthetase subunit (EC 6.3.5.3)	fig|6666666.1028224.peg.1900
Nucleosides and Nucleotides	Purines	De Novo Purine Biosynthesis	Phosphoribosylformylglycinamidine synthase, glutamine amidotransferase subunit (EC 6.3.5.3)	fig|6666666.1028224.peg.1900
Nucleosides and Nucleotides	Purines	Xanthine dehydrogenase subunits	Xanthine and CO dehydrogenases maturation factor, XdhC/CoxF family	fig|6666666.1028224.peg.4417, fig|6666666.1028224.peg.4545
Nucleosides and Nucleotides	Purines	Xanthine dehydrogenase subunits	Xanthine dehydrogenase, molybdenum binding subunit (EC 1.17.1.4)	fig|6666666.1028224.peg.739, fig|6666666.1028224.peg.2856
Nucleosides and Nucleotides	Purines	Xanthine dehydrogenase subunits	Xanthine dehydrogenase, FAD binding subunit (EC 1.17.1.4)	fig|6666666.1028224.peg.738, fig|6666666.1028224.peg.2857
Nucleosides and Nucleotides	Purines	Xanthine dehydrogenase subunits	Xanthine dehydrogenase iron-sulfur subunit (EC 1.17.1.4)	fig|6666666.1028224.peg.738, fig|6666666.1028224.peg.2858
Nucleosides and Nucleotides	Purines	Xanthine Metabolism in Bacteria	Xanthine permease	fig|6666666.1028224.peg.4152, fig|6666666.1028224.peg.5043
Nucleosides and Nucleotides	Purines	Purine Utilization	Xanthine/uracil/thiamine/ascorbate permease family protein	fig|6666666.1028224.peg.741
Nucleosides and Nucleotides	Purines	Purine Utilization	Xanthine and CO dehydrogenases maturation factor, XdhC/CoxF family	fig|6666666.1028224.peg.4417, fig|6666666.1028224.peg.4545
Nucleosides and Nucleotides	Purines	Purine Utilization	Xanthine transporter,putative	fig|6666666.1028224.peg.4577
Nucleosides and Nucleotides	Purines	Purine Utilization	Xanthine permease	fig|6666666.1028224.peg.4152, fig|6666666.1028224.peg.5043
Nucleosides and Nucleotides	Purines	Purine Utilization	Xanthine dehydrogenase, molybdenum binding subunit (EC 1.17.1.4)	fig|6666666.1028224.peg.739, fig|6666666.1028224.peg.2856
Nucleosides and Nucleotides	Purines	Purine Utilization	Xanthine dehydrogenase, FAD binding subunit (EC 1.17.1.4)	fig|6666666.1028224.peg.738, fig|6666666.1028224.peg.2857
Nucleosides and Nucleotides	Purines	Purine Utilization	Cytosine/purine/uracil/thiamine/allantoin permease family protein	fig|6666666.1028224.peg.3918, fig|6666666.1028224.peg.5352, fig|6666666.1028224.peg.5550
Nucleosides and Nucleotides	Purines	Purine Utilization	Guanine deaminase (EC 3.5.4.3)	fig|6666666.1028224.peg.4153, fig|6666666.1028224.peg.4469, fig|6666666.1028224.peg.4527, fig|6666666.1028224.peg.5044
Nucleosides and Nucleotides	Purines	Purine Utilization	Xanthine dehydrogenase iron-sulfur subunit (EC 1.17.1.4)	fig|6666666.1028224.peg.738, fig|6666666.1028224.peg.2858
Nucleosides and Nucleotides	Purines	GMP synthase	GMP synthase [glutamine-hydrolyzing], ATP pyrophosphatase subunit (EC 6.3.5.2)	fig|6666666.1028224.peg.3694
Nucleosides and Nucleotides	Purines	GMP synthase	GMP synthase [glutamine-hydrolyzing], amidotransferase subunit (EC 6.3.5.2)	fig|6666666.1028224.peg.3694
Nucleosides and Nucleotides	Purines	Purine conversions	dNTP triphosphohydrolase, broad substrate specificity, subgroup 2	fig|6666666.1028224.peg.1132
Nucleosides and Nucleotides	Purines	Purine conversions	Adenylosuccinate synthetase (EC 6.3.4.4)	fig|6666666.1028224.peg.1730
Nucleosides and Nucleotides	Purines	Purine conversions	GMP synthase [glutamine-hydrolyzing], amidotransferase subunit (EC 6.3.5.2)	fig|6666666.1028224.peg.3694
Nucleosides and Nucleotides	Purines	Purine conversions	Inosine-5'-monophosphate dehydrogenase (EC 1.1.1.205)	fig|6666666.1028224.peg.3699
Nucleosides and Nucleotides	Purines	Purine conversions	GMP reductase (EC 1.7.1.7)	fig|6666666.1028224.peg.1372
Nucleosides and Nucleotides	Purines	Purine conversions	Adenylosuccinate lyase (EC 4.3.2.2)	fig|6666666.1028224.peg.5806
Nucleosides and Nucleotides	Purines	Purine conversions	Polyphosphate kinase (EC 2.7.4.1)	fig|6666666.1028224.peg.1831
Nucleosides and Nucleotides	Purines	Purine conversions	Adenine phosphoribosyltransferase (EC 2.4.2.7)	fig|6666666.1028224.peg.6067
Nucleosides and Nucleotides	Purines	Purine conversions	Guanine deaminase (EC 3.5.4.3)	fig|6666666.1028224.peg.4153, fig|6666666.1028224.peg.4469, fig|6666666.1028224.peg.4527, fig|6666666.1028224.peg.5044
Nucleosides and Nucleotides	Purines	Purine conversions	2',3'-cyclic-nucleotide 2'-phosphodiesterase (EC 3.1.4.16)	fig|6666666.1028224.peg.4720
Nucleosides and Nucleotides	Purines	Purine conversions	Adenylate kinase (EC 2.7.4.3)	fig|6666666.1028224.peg.3140
Nucleosides and Nucleotides	Purines	Purine conversions	Nucleoside diphosphate kinase (EC 2.7.4.6)	fig|6666666.1028224.peg.1716
Nucleosides and Nucleotides	Purines	Purine conversions	AMP nucleosidase (EC 3.2.2.4)	fig|6666666.1028224.peg.5431
Nucleosides and Nucleotides	Purines	Purine conversions	5'-nucleotidase (EC 3.1.3.5)	fig|6666666.1028224.peg.959, fig|6666666.1028224.peg.981
Nucleosides and Nucleotides	Purines	Purine conversions	3'-nucleotidase (EC 3.1.3.6)	fig|6666666.1028224.peg.4720
Nucleosides and Nucleotides	Purines	Purine conversions	GMP synthase [glutamine-hydrolyzing], ATP pyrophosphatase subunit (EC 6.3.5.2)	fig|6666666.1028224.peg.3694
Nucleosides and Nucleotides	Purines	Purine conversions	Adenosine deaminase (EC 3.5.4.4)	fig|6666666.1028224.peg.4530
Nucleosides and Nucleotides	Purines	Purine conversions	Xanthine-guanine phosphoribosyltransferase (EC 2.4.2.22)	fig|6666666.1028224.peg.1731
Nucleosides and Nucleotides	Purines	Purine conversions	Guanylate kinase (EC 2.7.4.8)	fig|6666666.1028224.peg.4646
Nucleosides and Nucleotides	Nucleosides and Nucleotides - no subcategory	Ribonucleotide reduction	Ribonucleotide reductase of class II (coenzyme B12-dependent) (EC 1.17.4.1)	fig|6666666.1028224.peg.5526
Nucleosides and Nucleotides	Nucleosides and Nucleotides - no subcategory	Ribonucleotide reduction	Ribonucleotide reductase of class Ia (aerobic), beta subunit (EC 1.17.4.1)	fig|6666666.1028224.peg.5149
Nucleosides and Nucleotides	Nucleosides and Nucleotides - no subcategory	Ribonucleotide reduction	Ribonucleotide reductase of class Ia (aerobic), alpha subunit (EC 1.17.4.1)	fig|6666666.1028224.peg.5148
Nucleosides and Nucleotides	Nucleosides and Nucleotides - no subcategory	Ribonucleotide reduction	Ribonucleotide reductase transcriptional regulator NrdR	fig|6666666.1028224.peg.1791
Nucleosides and Nucleotides	Nucleosides and Nucleotides - no subcategory	Hydantoin metabolism	N-carbamoyl-L-amino acid hydrolase (EC 3.5.1.87)	fig|6666666.1028224.peg.2461
Nucleosides and Nucleotides	Nucleosides and Nucleotides - no subcategory	Hydantoin metabolism	N-methylhydantoinase B (EC 3.5.2.14)	fig|6666666.1028224.peg.1058
Nucleosides and Nucleotides	Nucleosides and Nucleotides - no subcategory	Hydantoin metabolism	Beta-ureidopropionase (EC 3.5.1.6)	fig|6666666.1028224.peg.3916
Nucleosides and Nucleotides	Nucleosides and Nucleotides - no subcategory	Hydantoin metabolism	D-hydantoinase (EC 3.5.2.2)	fig|6666666.1028224.peg.3917
Nucleosides and Nucleotides	Nucleosides and Nucleotides - no subcategory	Hydantoin metabolism	N-methylhydantoinase A (EC 3.5.2.14)	fig|6666666.1028224.peg.1057
Nucleosides and Nucleotides	Nucleosides and Nucleotides - no subcategory	Hydantoin metabolism	Dihydropyrimidinase (EC 3.5.2.2)	fig|6666666.1028224.peg.3917
Nucleosides and Nucleotides	Nucleosides and Nucleotides - no subcategory	Hydantoin metabolism	Deacetylases, including yeast histone deacetylase and acetoin utilization protein	fig|6666666.1028224.peg.4279
Nucleosides and Nucleotides	Nucleosides and Nucleotides - no subcategory	dNTP triphosphohydrolase protein family	dNTP triphosphohydrolase, broad substrate specificity, subgroup 2	fig|6666666.1028224.peg.1132
Nucleosides and Nucleotides	Nucleosides and Nucleotides - no subcategory	Adenosyl nucleosidases	S-adenosylhomocysteine nucleosidase (EC 3.2.2.9)	fig|6666666.1028224.peg.5704
Nucleosides and Nucleotides	Nucleosides and Nucleotides - no subcategory	Adenosyl nucleosidases	5'-methylthioadenosine nucleosidase (EC 3.2.2.16)	fig|6666666.1028224.peg.5704
Nucleosides and Nucleotides	Detoxification	Nudix proteins (nucleoside triphosphate hydrolases)	Deoxyuridine 5'-triphosphate nucleotidohydrolase (EC 3.6.1.23)	fig|6666666.1028224.peg.1629
Nucleosides and Nucleotides	Detoxification	Nudix proteins (nucleoside triphosphate hydrolases)	ADP-ribose pyrophosphatase (EC 3.6.1.13)	fig|6666666.1028224.peg.1082
Nucleosides and Nucleotides	Detoxification	Housecleaning nucleoside triphosphate pyrophosphatases	Deoxyuridine 5'-triphosphate nucleotidohydrolase (EC 3.6.1.23)	fig|6666666.1028224.peg.1629
Protein Metabolism	Protein folding	GroEL GroES	Heat shock protein GrpE	fig|6666666.1028224.peg.1499
Protein Metabolism	Protein folding	GroEL GroES	Heat-inducible transcription repressor HrcA	fig|6666666.1028224.peg.1280
Protein Metabolism	Protein folding	GroEL GroES	Chaperone protein DnaK	fig|6666666.1028224.peg.1498, fig|6666666.1028224.peg.5659
Protein Metabolism	Protein folding	GroEL GroES	Chaperone protein DnaJ	fig|6666666.1028224.peg.1497
Protein Metabolism	Protein folding	GroEL GroES	Heat shock protein 60 family chaperone GroEL	fig|6666666.1028224.peg.2918
Protein Metabolism	Protein folding	Protein chaperones	Heat shock protein GrpE	fig|6666666.1028224.peg.1499
Protein Metabolism	Protein folding	Protein chaperones	Chaperone protein DnaK	fig|6666666.1028224.peg.1498, fig|6666666.1028224.peg.5659
Protein Metabolism	Protein folding	Protein chaperones	Chaperone protein HscB	fig|6666666.1028224.peg.2801
Protein Metabolism	Protein folding	Protein chaperones	Chaperone protein DnaJ	fig|6666666.1028224.peg.1497
Protein Metabolism	Protein folding	Protein chaperones	DnaJ-class molecular chaperone CbpA	fig|6666666.1028224.peg.3724
Protein Metabolism	Protein folding	Protein chaperones	Chaperone protein HtpG	fig|6666666.1028224.peg.5465
Protein Metabolism	Protein folding	Protein chaperones	Chaperone protein HscA	fig|6666666.1028224.peg.2802
Protein Metabolism	Protein folding	Periplasmic disulfide interchange	Periplasmic thiol:disulfide oxidoreductase DsbB, required for DsbA reoxidation	fig|6666666.1028224.peg.2241
Protein Metabolism	Protein folding	Periplasmic disulfide interchange	Thiol:disulfide interchange protein DsbG precursor	fig|6666666.1028224.peg.2599
Protein Metabolism	Protein folding	Periplasmic disulfide interchange	Periplasmic thiol:disulfide interchange protein DsbA	fig|6666666.1028224.peg.5996
Protein Metabolism	Protein folding	Periplasmic disulfide interchange	Thiol:disulfide interchange protein DsbC	fig|6666666.1028224.peg.5115
Protein Metabolism	Protein folding	Peptidyl-prolyl cis-trans isomerase	Peptidyl-prolyl cis-trans isomerase PpiD (EC 5.2.1.8)	fig|6666666.1028224.peg.3884, fig|6666666.1028224.peg.5528
Protein Metabolism	Protein folding	Peptidyl-prolyl cis-trans isomerase	FKBP-type peptidyl-prolyl cis-trans isomerase SlyD (EC 5.2.1.8)	fig|6666666.1028224.peg.1637, fig|6666666.1028224.peg.5744
Protein Metabolism	Protein folding	Peptidyl-prolyl cis-trans isomerase	FKBP-type peptidyl-prolyl cis-trans isomerase SlpA (EC 5.2.1.8)	fig|6666666.1028224.peg.4714
Protein Metabolism	Protein folding	Peptidyl-prolyl cis-trans isomerase	Foldase protein PrsA precursor (EC 5.2.1.8)	fig|6666666.1028224.peg.5320
Protein Metabolism	Protein folding	Peptidyl-prolyl cis-trans isomerase	FKBP-type peptidyl-prolyl cis-trans isomerase FkpA precursor (EC 5.2.1.8)	fig|6666666.1028224.peg.5575
Protein Metabolism	Protein folding	Peptidyl-prolyl cis-trans isomerase	Peptidyl-prolyl cis-trans isomerase PpiB (EC 5.2.1.8)	fig|6666666.1028224.peg.4162, fig|6666666.1028224.peg.4163
Protein Metabolism	Selenoproteins	Selenocysteine metabolism	selenocysteine-containing	fig|6666666.1028224.peg.3202, fig|6666666.1028224.peg.3203
Protein Metabolism	Selenoproteins	Selenocysteine metabolism	L-seryl-tRNA(Sec) selenium transferase (EC 2.9.1.1)	fig|6666666.1028224.peg.3207
Protein Metabolism	Selenoproteins	Selenocysteine metabolism	Selenophosphate-dependent tRNA 2-selenouridine synthase	fig|6666666.1028224.peg.3048
Protein Metabolism	Selenoproteins	Selenocysteine metabolism	Selenocysteine-specific translation elongation factor	fig|6666666.1028224.peg.3208
Protein Metabolism	Selenoproteins	Selenocysteine metabolism	Selenide,water dikinase (EC 2.7.9.3)	fig|6666666.1028224.peg.3213
Protein Metabolism	Protein biosynthesis	tRNA aminoacylation, Val	Valyl-tRNA synthetase (EC 6.1.1.9)	fig|6666666.1028224.peg.4455
Protein Metabolism	Protein biosynthesis	tRNA aminoacylation, Met	Methionyl-tRNA synthetase (EC 6.1.1.10)	fig|6666666.1028224.peg.4768
Protein Metabolism	Protein biosynthesis	rRNAs	5S rRNA	fig|6666666.1028224.rna.12, fig|6666666.1028224.rna.17, fig|6666666.1028224.rna.70, fig|6666666.1028224.rna.86, fig|6666666.1028224.rna.91
Protein Metabolism	Protein biosynthesis	rRNAs	SSU rRNA	fig|6666666.1028224.rna.8, fig|6666666.1028224.rna.13, fig|6666666.1028224.rna.74, fig|6666666.1028224.rna.90, fig|6666666.1028224.rna.95
Protein Metabolism	Protein biosynthesis	rRNAs	LSU rRNA	fig|6666666.1028224.rna.11, fig|6666666.1028224.rna.16, fig|6666666.1028224.rna.71, fig|6666666.1028224.rna.87, fig|6666666.1028224.rna.92
Protein Metabolism	Protein biosynthesis	tRNA aminoacylation, Ile	Isoleucyl-tRNA synthetase (EC 6.1.1.5)	fig|6666666.1028224.peg.1316
Protein Metabolism	Protein biosynthesis	tRNA aminoacylation, Arg	Arginyl-tRNA synthetase (EC 6.1.1.19)	fig|6666666.1028224.peg.5998
Protein Metabolism	Protein biosynthesis	Translation initiation factors bacterial	Translation initiation factor 1	fig|6666666.1028224.peg.2164, fig|6666666.1028224.peg.3567
Protein Metabolism	Protein biosynthesis	Translation initiation factors bacterial	Methionyl-tRNA formyltransferase (EC 2.1.2.9)	fig|6666666.1028224.peg.5828
Protein Metabolism	Protein biosynthesis	Translation initiation factors bacterial	Translation initiation factor 3	fig|6666666.1028224.peg.2211
Protein Metabolism	Protein biosynthesis	Translation initiation factors bacterial	Translation initiation factor 2	fig|6666666.1028224.peg.3718
Protein Metabolism	Protein biosynthesis	Translation initiation factors bacterial	Ribosome-binding factor A	fig|6666666.1028224.peg.3717
Protein Metabolism	Protein biosynthesis	Ribosome SSU bacterial	SSU ribosomal protein S11p (S14e)	fig|6666666.1028224.peg.5605
Protein Metabolism	Protein biosynthesis	Ribosome SSU bacterial	SSU ribosomal protein S1p	fig|6666666.1028224.peg.2051
Protein Metabolism	Protein biosynthesis	Ribosome SSU bacterial	SSU ribosomal protein S6p	fig|6666666.1028224.peg.1500
Protein Metabolism	Protein biosynthesis	Ribosome SSU bacterial	SSU ribosomal protein S15p (S13e)	fig|6666666.1028224.peg.1544
Protein Metabolism	Protein biosynthesis	Ribosome SSU bacterial	SSU ribosomal protein S14p (S29e)	fig|6666666.1028224.peg.5615
Protein Metabolism	Protein biosynthesis	Ribosome SSU bacterial	SSU ribosomal protein S5p (S2e)	fig|6666666.1028224.peg.5492, fig|6666666.1028224.peg.5611
Protein Metabolism	Protein biosynthesis	Ribosome SSU bacterial	SSU ribosomal protein S18p	fig|6666666.1028224.peg.1502
Protein Metabolism	Protein biosynthesis	Ribosome SSU bacterial	SSU ribosomal protein S17p (S11e)	fig|6666666.1028224.peg.416
Protein Metabolism	Protein biosynthesis	Ribosome SSU bacterial	SSU ribosomal protein S20p	fig|6666666.1028224.peg.4491
Protein Metabolism	Protein biosynthesis	Ribosome SSU bacterial	SSU ribosomal protein S12p (S23e)	fig|6666666.1028224.peg.402
Protein Metabolism	Protein biosynthesis	Ribosome SSU bacterial	SSU ribosomal protein S9p (S16e)	fig|6666666.1028224.peg.735
Protein Metabolism	Protein biosynthesis	Ribosome SSU bacterial	SSU ribosomal protein S8p (S15Ae)	fig|6666666.1028224.peg.5614
Protein Metabolism	Protein biosynthesis	Ribosome SSU bacterial	SSU ribosomal protein S4p (S9e)	fig|6666666.1028224.peg.5604
Protein Metabolism	Protein biosynthesis	Ribosome SSU bacterial	SSU ribosomal protein S14p (S29e), zinc-independent	fig|6666666.1028224.peg.5615
Protein Metabolism	Protein biosynthesis	Ribosome SSU bacterial	SSU ribosomal protein S19p (S15e)	fig|6666666.1028224.peg.411
Protein Metabolism	Protein biosynthesis	Ribosome SSU bacterial	SSU ribosomal protein S10p (S20e)	fig|6666666.1028224.peg.406
Protein Metabolism	Protein biosynthesis	Ribosome SSU bacterial	SSU ribosomal protein S16p	fig|6666666.1028224.peg.1356
Protein Metabolism	Protein biosynthesis	Ribosome SSU bacterial	SSU ribosomal protein S3p (S3e)	fig|6666666.1028224.peg.413
Protein Metabolism	Protein biosynthesis	Ribosome SSU bacterial	SSU ribosomal protein S18p, zinc-independent	fig|6666666.1028224.peg.1502
Protein Metabolism	Protein biosynthesis	Ribosome SSU bacterial	SSU ribosomal protein S7p (S5e)	fig|6666666.1028224.peg.403
Protein Metabolism	Protein biosynthesis	Ribosome SSU bacterial	SSU ribosomal protein S2p (SAe)	fig|6666666.1028224.peg.1801
Protein Metabolism	Protein biosynthesis	Ribosome SSU bacterial	SSU ribosomal protein S21p	fig|6666666.1028224.peg.4304
Protein Metabolism	Protein biosynthesis	Ribosome SSU bacterial	SSU ribosomal protein S13p (S18e)	fig|6666666.1028224.peg.5606
Protein Metabolism	Protein biosynthesis	tRNA aminoacylation, Gly	Glycyl-tRNA synthetase alpha chain (EC 6.1.1.14)	fig|6666666.1028224.peg.5344
Protein Metabolism	Protein biosynthesis	tRNA aminoacylation, Gly	Glycyl-tRNA synthetase beta chain (EC 6.1.1.14)	fig|6666666.1028224.peg.5343
Protein Metabolism	Protein biosynthesis	tRNA aminoacylation, Ala	Gly-tRNA(Ala) deacylase	fig|6666666.1028224.peg.2618
Protein Metabolism	Protein biosynthesis	tRNA aminoacylation, Ala	Ser-tRNA(Ala) deacylase	fig|6666666.1028224.peg.2618
Protein Metabolism	Protein biosynthesis	tRNA aminoacylation, Ala	Alanyl-tRNA synthetase (EC 6.1.1.7)	fig|6666666.1028224.peg.2735
Protein Metabolism	Protein biosynthesis	tRNA aminoacylation, Trp	Tryptophanyl-tRNA synthetase (EC 6.1.1.2)	fig|6666666.1028224.peg.1284
Protein Metabolism	Protein biosynthesis	Ribosome LSU bacterial	LSU ribosomal protein L18p (L5e)	fig|6666666.1028224.peg.5612
Protein Metabolism	Protein biosynthesis	Ribosome LSU bacterial	LSU ribosomal protein L11p (L12e)	fig|6666666.1028224.peg.455
Protein Metabolism	Protein biosynthesis	Ribosome LSU bacterial	LSU ribosomal protein L5p (L11e)	fig|6666666.1028224.peg.5616
Protein Metabolism	Protein biosynthesis	Ribosome LSU bacterial	LSU ribosomal protein L23p (L23Ae)	fig|6666666.1028224.peg.409
Protein Metabolism	Protein biosynthesis	Ribosome LSU bacterial	LSU ribosomal protein L14p (L23e)	fig|6666666.1028224.peg.5618
Protein Metabolism	Protein biosynthesis	Ribosome LSU bacterial	LSU ribosomal protein L2p (L8e)	fig|6666666.1028224.peg.410
Protein Metabolism	Protein biosynthesis	Ribosome LSU bacterial	LSU ribosomal protein L31p	fig|6666666.1028224.peg.1842
Protein Metabolism	Protein biosynthesis	Ribosome LSU bacterial	LSU ribosomal protein L6p (L9e)	fig|6666666.1028224.peg.5613
Protein Metabolism	Protein biosynthesis	Ribosome LSU bacterial	LSU ribosomal protein L21p	fig|6666666.1028224.peg.1213
Protein Metabolism	Protein biosynthesis	Ribosome LSU bacterial	LSU ribosomal protein L24p (L26e)	fig|6666666.1028224.peg.5617
Protein Metabolism	Protein biosynthesis	Ribosome LSU bacterial	LSU ribosomal protein L29p (L35e)	fig|6666666.1028224.peg.415
Protein Metabolism	Protein biosynthesis	Ribosome LSU bacterial	LSU ribosomal protein L30p (L7e)	fig|6666666.1028224.peg.5610
Protein Metabolism	Protein biosynthesis	Ribosome LSU bacterial	LSU ribosomal protein L31p, zinc-independent	fig|6666666.1028224.peg.1842
Protein Metabolism	Protein biosynthesis	Ribosome LSU bacterial	LSU ribosomal protein L1p (L10Ae)	fig|6666666.1028224.peg.456
Protein Metabolism	Protein biosynthesis	Ribosome LSU bacterial	LSU ribosomal protein L16p (L10e)	fig|6666666.1028224.peg.414
Protein Metabolism	Protein biosynthesis	Ribosome LSU bacterial	LSU ribosomal protein L25p	fig|6666666.1028224.peg.1265
Protein Metabolism	Protein biosynthesis	Ribosome LSU bacterial	LSU ribosomal protein L3p (L3e)	fig|6666666.1028224.peg.407
Protein Metabolism	Protein biosynthesis	Ribosome LSU bacterial	LSU ribosomal protein L15p (L27Ae)	fig|6666666.1028224.peg.5609
Protein Metabolism	Protein biosynthesis	Ribosome LSU bacterial	LSU ribosomal protein L33p, zinc-independent	fig|6666666.1028224.peg.1335
Protein Metabolism	Protein biosynthesis	Ribosome LSU bacterial	LSU ribosomal protein L13p (L13Ae)	fig|6666666.1028224.peg.734
Protein Metabolism	Protein biosynthesis	Ribosome LSU bacterial	LSU ribosomal protein L22p (L17e)	fig|6666666.1028224.peg.412
Protein Metabolism	Protein biosynthesis	Ribosome LSU bacterial	LSU ribosomal protein L34p	fig|6666666.1028224.peg.6074
Protein Metabolism	Protein biosynthesis	Ribosome LSU bacterial	LSU ribosomal protein L10p (P0)	fig|6666666.1028224.peg.457
Protein Metabolism	Protein biosynthesis	Ribosome LSU bacterial	LSU ribosomal protein L9p	fig|6666666.1028224.peg.1503
Protein Metabolism	Protein biosynthesis	Ribosome LSU bacterial	LSU ribosomal protein L28p	fig|6666666.1028224.peg.1336
Protein Metabolism	Protein biosynthesis	Ribosome LSU bacterial	LSU ribosomal protein L19p	fig|6666666.1028224.peg.1359
Protein Metabolism	Protein biosynthesis	Ribosome LSU bacterial	LSU ribosomal protein L35p	fig|6666666.1028224.peg.2212
Protein Metabolism	Protein biosynthesis	Ribosome LSU bacterial	LSU ribosomal protein L36p	fig|6666666.1028224.peg.3062, fig|6666666.1028224.peg.5607
Protein Metabolism	Protein biosynthesis	Ribosome LSU bacterial	LSU ribosomal protein L20p	fig|6666666.1028224.peg.2213
Protein Metabolism	Protein biosynthesis	Ribosome LSU bacterial	LSU ribosomal protein L32p	fig|6666666.1028224.peg.1450
Protein Metabolism	Protein biosynthesis	Ribosome LSU bacterial	LSU ribosomal protein L33p	fig|6666666.1028224.peg.1335
Protein Metabolism	Protein biosynthesis	Ribosome LSU bacterial	LSU ribosomal protein L17p	fig|6666666.1028224.peg.5602
Protein Metabolism	Protein biosynthesis	Ribosome LSU bacterial	LSU ribosomal protein L27p	fig|6666666.1028224.peg.1214
Protein Metabolism	Protein biosynthesis	Ribosome LSU bacterial	LSU ribosomal protein L4p (L1e)	fig|6666666.1028224.peg.408
Protein Metabolism	Protein biosynthesis	Programmed frameshift	programmed frameshift-containing	fig|6666666.1028224.peg.3488
Protein Metabolism	Protein biosynthesis	Programmed frameshift	Peptide chain release factor 2	fig|6666666.1028224.peg.3488
Protein Metabolism	Protein biosynthesis	tRNA aminoacylation, Cys	Cysteinyl-tRNA synthetase (EC 6.1.1.16)	fig|6666666.1028224.peg.4160
Protein Metabolism	Protein biosynthesis	Translation termination factors bacterial	Ribosome recycling factor	fig|6666666.1028224.peg.1804
Protein Metabolism	Protein biosynthesis	Translation termination factors bacterial	Peptide chain release factor homolog	fig|6666666.1028224.peg.4211
Protein Metabolism	Protein biosynthesis	Translation termination factors bacterial	Peptidyl-tRNA hydrolase (EC 3.1.1.29)	fig|6666666.1028224.peg.1263
Protein Metabolism	Protein biosynthesis	Translation termination factors bacterial	Peptide deformylase (EC 3.5.1.88)	fig|6666666.1028224.peg.1896, fig|6666666.1028224.peg.5826
Protein Metabolism	Protein biosynthesis	Translation termination factors bacterial	Peptide chain release factor 3	fig|6666666.1028224.peg.721
Protein Metabolism	Protein biosynthesis	Translation termination factors bacterial	tmRNA-binding protein SmpB	fig|6666666.1028224.peg.3703
Protein Metabolism	Protein biosynthesis	Translation termination factors bacterial	Protein with similarity to RtcB	fig|6666666.1028224.peg.4210
Protein Metabolism	Protein biosynthesis	Translation termination factors bacterial	Peptide chain release factor 1	fig|6666666.1028224.peg.1223
Protein Metabolism	Protein biosynthesis	Translation termination factors bacterial	Methionine aminopeptidase (EC 3.4.11.18)	fig|6666666.1028224.peg.1702, fig|6666666.1028224.peg.1899
Protein Metabolism	Protein biosynthesis	Translation termination factors bacterial	Peptide chain release factor 2	fig|6666666.1028224.peg.3488
Protein Metabolism	Protein biosynthesis	tRNA aminoacylation, His	Histidyl-tRNA synthetase (EC 6.1.1.21)	fig|6666666.1028224.peg.1721
Protein Metabolism	Protein biosynthesis	tRNA aminoacylation, Asp and Asn	Aspartyl-tRNA(Asn) synthetase (EC 6.1.1.23)	fig|6666666.1028224.peg.1246
Protein Metabolism	Protein biosynthesis	tRNA aminoacylation, Asp and Asn	Aspartyl-tRNA(Asn) amidotransferase subunit C (EC 6.3.5.6)	fig|6666666.1028224.peg.364
Protein Metabolism	Protein biosynthesis	tRNA aminoacylation, Asp and Asn	Aspartyl-tRNA(Asn) amidotransferase subunit B (EC 6.3.5.6)	fig|6666666.1028224.peg.362
Protein Metabolism	Protein biosynthesis	tRNA aminoacylation, Asp and Asn	Aspartyl-tRNA synthetase (EC 6.1.1.12)	fig|6666666.1028224.peg.1246
Protein Metabolism	Protein biosynthesis	tRNA aminoacylation, Asp and Asn	Aspartyl-tRNA(Asn) amidotransferase subunit A (EC 6.3.5.6)	fig|6666666.1028224.peg.363
Protein Metabolism	Protein biosynthesis	Translation elongation factors bacterial	Translation elongation factor G	fig|6666666.1028224.peg.404, fig|6666666.1028224.peg.4375
Protein Metabolism	Protein biosynthesis	Translation elongation factors bacterial	Translation elongation factor LepA	fig|6666666.1028224.peg.1460
Protein Metabolism	Protein biosynthesis	Translation elongation factors bacterial	Translation elongation factor Tu	fig|6666666.1028224.peg.405, fig|6666666.1028224.peg.452
Protein Metabolism	Protein biosynthesis	Translation elongation factors bacterial	Translation elongation factor Ts	fig|6666666.1028224.peg.1802
Protein Metabolism	Protein biosynthesis	Translation elongation factors bacterial	Translation elongation factor P	fig|6666666.1028224.peg.3893
Protein Metabolism	Protein biosynthesis	tRNAs	tRNA-Phe-GAA	fig|6666666.1028224.rna.7
Protein Metabolism	Protein biosynthesis	tRNAs	tRNA-Leu-CAG	fig|6666666.1028224.rna.27, fig|6666666.1028224.rna.28, fig|6666666.1028224.rna.29, fig|6666666.1028224.rna.30
Protein Metabolism	Protein biosynthesis	tRNAs	tRNA-Arg-ACG	fig|6666666.1028224.rna.22, fig|6666666.1028224.rna.78, fig|6666666.1028224.rna.79
Protein Metabolism	Protein biosynthesis	tRNAs	tRNA-Val-GAC	fig|6666666.1028224.rna.61, fig|6666666.1028224.rna.62
Protein Metabolism	Protein biosynthesis	tRNAs	tRNA-Leu-CAA	fig|6666666.1028224.rna.76
Protein Metabolism	Protein biosynthesis	tRNAs	tRNA-Leu-GAG	fig|6666666.1028224.rna.26
Protein Metabolism	Protein biosynthesis	tRNAs	tRNA-Arg-CCG	fig|6666666.1028224.rna.2
Protein Metabolism	Protein biosynthesis	tRNAs	tRNA-Ala-GGC	fig|6666666.1028224.rna.34, fig|6666666.1028224.rna.39, fig|6666666.1028224.rna.42
Protein Metabolism	Protein biosynthesis	tRNAs	tRNA-Pro-CGG	fig|6666666.1028224.rna.19
Protein Metabolism	Protein biosynthesis	tRNAs	tRNA-Gly-CCC	fig|6666666.1028224.rna.48
Protein Metabolism	Protein biosynthesis	tRNAs	tRNA-Cys-GCA	fig|6666666.1028224.rna.65
Protein Metabolism	Protein biosynthesis	tRNAs	tRNA-Pro-GGG	fig|6666666.1028224.rna.46, fig|6666666.1028224.rna.47
Protein Metabolism	Protein biosynthesis	tRNAs	tRNA-Val-CAC	fig|6666666.1028224.rna.49, fig|6666666.1028224.rna.50, fig|6666666.1028224.rna.51, fig|6666666.1028224.rna.52
Protein Metabolism	Protein biosynthesis	tRNAs	tRNA-Gly-GCC	fig|6666666.1028224.rna.64, fig|6666666.1028224.rna.66, fig|6666666.1028224.rna.67, fig|6666666.1028224.rna.68
Protein Metabolism	Protein biosynthesis	tRNAs	tRNA-Trp-CCA	fig|6666666.1028224.rna.6
Protein Metabolism	Protein biosynthesis	tRNAs	tRNA-Ser-CGA	fig|6666666.1028224.rna.81
Protein Metabolism	Protein biosynthesis	tRNAs	tRNA-Ser-GGA	fig|6666666.1028224.rna.55, fig|6666666.1028224.rna.56
Protein Metabolism	Protein biosynthesis	tRNA aminoacylation, Lys	Lysyl-tRNA synthetase (class II) (EC 6.1.1.6)	fig|6666666.1028224.peg.1476
Protein Metabolism	Protein biosynthesis	tRNA aminoacylation, Thr	Threonyl-tRNA synthetase (EC 6.1.1.3)	fig|6666666.1028224.peg.2210
Protein Metabolism	Protein biosynthesis	tRNA aminoacylation, Pro	Prolyl-tRNA synthetase (EC 6.1.1.15), bacterial type	fig|6666666.1028224.peg.1218
Protein Metabolism	Protein biosynthesis	tRNA aminoacylation, Pro	Cys-tRNA(Pro) deacylase YbaK	fig|6666666.1028224.peg.1968
Protein Metabolism	Protein biosynthesis	Translation elongation factor G family	Translation elongation factor G	fig|6666666.1028224.peg.404, fig|6666666.1028224.peg.4375
Protein Metabolism	Protein biosynthesis	tRNA aminoacylation, Glu and Gln	Glutamyl-tRNA(Gln) amidotransferase subunit A (EC 6.3.5.7)	fig|6666666.1028224.peg.363
Protein Metabolism	Protein biosynthesis	tRNA aminoacylation, Glu and Gln	Glutamyl-tRNA synthetase (EC 6.1.1.17)	fig|6666666.1028224.peg.2007
Protein Metabolism	Protein biosynthesis	tRNA aminoacylation, Glu and Gln	Glutamyl-tRNA(Gln) amidotransferase subunit B (EC 6.3.5.7)	fig|6666666.1028224.peg.362
Protein Metabolism	Protein biosynthesis	tRNA aminoacylation, Glu and Gln	Glutaminyl-tRNA synthetase (EC 6.1.1.18)	fig|6666666.1028224.peg.4179
Protein Metabolism	Protein biosynthesis	tRNA aminoacylation, Glu and Gln	Glutamyl-tRNA(Gln) amidotransferase subunit C (EC 6.3.5.7)	fig|6666666.1028224.peg.364
Protein Metabolism	Protein biosynthesis	tRNA aminoacylation, Ser	Seryl-tRNA synthetase (EC 6.1.1.11)	fig|6666666.1028224.peg.4711
Protein Metabolism	Protein biosynthesis	tRNA aminoacylation, Tyr	Tyrosyl-tRNA synthetase (EC 6.1.1.1)	fig|6666666.1028224.peg.745
Protein Metabolism	Protein biosynthesis	tRNA aminoacylation, Leu	Leucyl-tRNA synthetase (EC 6.1.1.4)	fig|6666666.1028224.peg.6018
Protein Metabolism	Protein biosynthesis	Glycyl-tRNA synthetase	Glycyl-tRNA synthetase alpha chain (EC 6.1.1.14)	fig|6666666.1028224.peg.5344
Protein Metabolism	Protein biosynthesis	Glycyl-tRNA synthetase	Glycyl-tRNA synthetase beta chain (EC 6.1.1.14)	fig|6666666.1028224.peg.5343
Protein Metabolism	Protein biosynthesis	tRNA aminoacylation, Phe	Phenylalanyl-tRNA synthetase alpha chain (EC 6.1.1.20)	fig|6666666.1028224.peg.2214
Protein Metabolism	Protein biosynthesis	tRNA aminoacylation, Phe	Phenylalanyl-tRNA synthetase beta chain (EC 6.1.1.20)	fig|6666666.1028224.peg.2215
Protein Metabolism	Protein processing and modification	Protein-L-isoaspartate O-methyltransferase	Protein-L-isoaspartate O-methyltransferase (EC 2.1.1.77)	fig|6666666.1028224.peg.1711, fig|6666666.1028224.peg.2840
Protein Metabolism	Protein processing and modification	Signal peptidase	Signal peptidase I (EC 3.4.21.89)	fig|6666666.1028224.peg.1461
Protein Metabolism	Protein processing and modification	Signal peptidase	Lipoprotein signal peptidase (EC 3.4.23.36)	fig|6666666.1028224.peg.1315, fig|6666666.1028224.peg.2909
Protein Metabolism	Protein processing and modification	G3E family of P-loop GTPases (metallocenter biosynthesis)	FKBP-type peptidyl-prolyl cis-trans isomerase SlyD (EC 5.2.1.8)	fig|6666666.1028224.peg.1637, fig|6666666.1028224.peg.5744
Protein Metabolism	Protein processing and modification	G3E family of P-loop GTPases (metallocenter biosynthesis)	Urease accessory protein UreF	fig|6666666.1028224.peg.5460
Protein Metabolism	Protein processing and modification	G3E family of P-loop GTPases (metallocenter biosynthesis)	CobW GTPase involved in cobalt insertion for B12 biosynthesis	fig|6666666.1028224.peg.935
Protein Metabolism	Protein processing and modification	G3E family of P-loop GTPases (metallocenter biosynthesis)	Urease gamma subunit (EC 3.5.1.5)	fig|6666666.1028224.peg.5453
Protein Metabolism	Protein processing and modification	G3E family of P-loop GTPases (metallocenter biosynthesis)	Urease accessory protein UreE	fig|6666666.1028224.peg.5459
Protein Metabolism	Protein processing and modification	G3E family of P-loop GTPases (metallocenter biosynthesis)	Urease alpha subunit (EC 3.5.1.5)	fig|6666666.1028224.peg.5456
Protein Metabolism	Protein processing and modification	G3E family of P-loop GTPases (metallocenter biosynthesis)	Urease accessory protein UreD	fig|6666666.1028224.peg.5452
Protein Metabolism	Protein processing and modification	G3E family of P-loop GTPases (metallocenter biosynthesis)	Urease beta subunit (EC 3.5.1.5)	fig|6666666.1028224.peg.5455
Protein Metabolism	Protein processing and modification	G3E family of P-loop GTPases (metallocenter biosynthesis)	B12 binding domain of Methylmalonyl-CoA mutase (EC 5.4.99.2)	fig|6666666.1028224.peg.2959
Protein Metabolism	Protein processing and modification	G3E family of P-loop GTPases (metallocenter biosynthesis)	Methylmalonyl-CoA mutase (EC 5.4.99.2)	fig|6666666.1028224.peg.2959
Protein Metabolism	Protein processing and modification	G3E family of P-loop GTPases (metallocenter biosynthesis)	Urease accessory protein UreG	fig|6666666.1028224.peg.5461
Protein Metabolism	Protein degradation	Putative TldE-TldD proteolytic complex	TldE protein, part of TldE/TldD proteolytic complex	fig|6666666.1028224.peg.4339
Protein Metabolism	Protein degradation	Putative TldE-TldD proteolytic complex	TldD protein, part of TldE/TldD proteolytic complex	fig|6666666.1028224.peg.5164
Protein Metabolism	Protein degradation	Aminopeptidases (EC 3.4.11.-)	Peptidase B (EC 3.4.11.23)	fig|6666666.1028224.peg.2388
Protein Metabolism	Protein degradation	Aminopeptidases (EC 3.4.11.-)	Xaa-Pro aminopeptidase (EC 3.4.11.9)	fig|6666666.1028224.peg.5733
Protein Metabolism	Protein degradation	Aminopeptidases (EC 3.4.11.-)	Membrane alanine aminopeptidase N (EC 3.4.11.2)	fig|6666666.1028224.peg.3489
Protein Metabolism	Protein degradation	Aminopeptidases (EC 3.4.11.-)	Cytosol aminopeptidase PepA (EC 3.4.11.1)	fig|6666666.1028224.peg.3154
Protein Metabolism	Protein degradation	Protein degradation	Oligopeptidase A (EC 3.4.24.70)	fig|6666666.1028224.peg.2815
Protein Metabolism	Protein degradation	Protein degradation	Leucyl/phenylalanyl-tRNA--protein transferase (EC 2.3.2.6)	fig|6666666.1028224.peg.1893
Protein Metabolism	Protein degradation	Protein degradation	Asp-X dipeptidase	fig|6666666.1028224.peg.3106
Protein Metabolism	Protein degradation	Metallocarboxypeptidases (EC 3.4.17.-)	Glutamate carboxypeptidase (EC 3.4.17.11)	fig|6666666.1028224.peg.51
Protein Metabolism	Protein degradation	Metallocarboxypeptidases (EC 3.4.17.-)	D-alanyl-D-alanine carboxypeptidase (EC 3.4.16.4)	fig|6666666.1028224.peg.401, fig|6666666.1028224.peg.5679
Protein Metabolism	Protein degradation	Metallocarboxypeptidases (EC 3.4.17.-)	Muramoyltetrapeptide carboxypeptidase (EC 3.4.17.13)	fig|6666666.1028224.peg.1951
Protein Metabolism	Protein degradation	Serine endopeptidase (EC 3.4.21.-)	Lysyl endopeptidase (EC 3.4.21.50)	fig|6666666.1028224.peg.967
Protein Metabolism	Protein degradation	Proteolysis in bacteria, ATP-dependent	DNA repair protein RadA	fig|6666666.1028224.peg.320
Protein Metabolism	Protein degradation	Proteolysis in bacteria, ATP-dependent	ATP-dependent Clp protease ATP-binding subunit ClpX	fig|6666666.1028224.peg.4057
Protein Metabolism	Protein degradation	Proteolysis in bacteria, ATP-dependent	ATP-dependent Clp protease ATP-binding subunit ClpA	fig|6666666.1028224.peg.3189
Protein Metabolism	Protein degradation	Proteolysis in bacteria, ATP-dependent	Outer membrane stress sensor protease DegS	fig|6666666.1028224.peg.1190
Protein Metabolism	Protein degradation	Proteolysis in bacteria, ATP-dependent	ATP-dependent hsl protease ATP-binding subunit HslU	fig|6666666.1028224.peg.5190
Protein Metabolism	Protein degradation	Proteolysis in bacteria, ATP-dependent	ATP-dependent protease La (EC 3.4.21.53) Type I	fig|6666666.1028224.peg.4056
Protein Metabolism	Protein degradation	Proteolysis in bacteria, ATP-dependent	ATP-dependent Clp protease adaptor protein ClpS	fig|6666666.1028224.peg.3190
Protein Metabolism	Protein degradation	Omega peptidases (EC 3.4.19.-)	Isoaspartyl aminopeptidase (EC 3.4.19.5)	fig|6666666.1028224.peg.3106
Protein Metabolism	Protein degradation	Omega peptidases (EC 3.4.19.-)	Pyrrolidone-carboxylate peptidase (EC 3.4.19.3)	fig|6666666.1028224.peg.955
Motility and Chemotaxis	Flagellar motility in Prokaryota	Flagellum in Campylobacter	Flagellar basal-body rod protein FlgC	fig|6666666.1028224.peg.581
Motility and Chemotaxis	Flagellar motility in Prokaryota	Flagellum in Campylobacter	Flagellin protein FlaA	fig|6666666.1028224.peg.566, fig|6666666.1028224.peg.567
Motility and Chemotaxis	Flagellar motility in Prokaryota	Flagellum in Campylobacter	Cell division protein FtsI [Peptidoglycan synthetase] (EC 2.4.1.129)	fig|6666666.1028224.peg.5186
Motility and Chemotaxis	Flagellar motility in Prokaryota	Flagellum in Campylobacter	Flagellar hook-basal body complex protein FliE	fig|6666666.1028224.peg.586
Motility and Chemotaxis	Flagellar motility in Prokaryota	Flagellum in Campylobacter	Flagellar basal-body rod protein FlgB	fig|6666666.1028224.peg.582, fig|6666666.1028224.peg.3816
Motility and Chemotaxis	Flagellar motility in Prokaryota	Flagellum	Flagellar synthesis regulator FleN	fig|6666666.1028224.peg.2753
Motility and Chemotaxis	Flagellar motility in Prokaryota	Flagellum	RNA polymerase sigma factor RpoD	fig|6666666.1028224.peg.1693
Motility and Chemotaxis	Flagellar motility in Prokaryota	Flagellum	Flagellar hook-associated protein FlgK	fig|6666666.1028224.peg.573
Motility and Chemotaxis	Flagellar motility in Prokaryota	Flagellum	Flagellar assembly protein FliH	fig|6666666.1028224.peg.589
Motility and Chemotaxis	Flagellar motility in Prokaryota	Flagellum	Flagellar biosynthesis protein FliR	fig|6666666.1028224.peg.599
Motility and Chemotaxis	Flagellar motility in Prokaryota	Flagellum	Flagellar biosynthesis protein FliP	fig|6666666.1028224.peg.597
Motility and Chemotaxis	Flagellar motility in Prokaryota	Flagellum	Flagellar hook protein FlgE	fig|6666666.1028224.peg.579
Motility and Chemotaxis	Flagellar motility in Prokaryota	Flagellum	Flagellar M-ring protein FliF	fig|6666666.1028224.peg.587
Motility and Chemotaxis	Flagellar motility in Prokaryota	Flagellum	Flagellar basal-body rod modification protein FlgD	fig|6666666.1028224.peg.580
Motility and Chemotaxis	Flagellar motility in Prokaryota	Flagellum	Flagellar P-ring protein FlgI	fig|6666666.1028224.peg.575
Motility and Chemotaxis	Flagellar motility in Prokaryota	Flagellum	Flagellar basal-body rod protein FlgC	fig|6666666.1028224.peg.581
Motility and Chemotaxis	Flagellar motility in Prokaryota	Flagellum	Flagellar biosynthesis protein FlhB	fig|6666666.1028224.peg.553
Motility and Chemotaxis	Flagellar motility in Prokaryota	Flagellum	Flagellar hook-basal body complex protein FliE	fig|6666666.1028224.peg.586
Motility and Chemotaxis	Flagellar motility in Prokaryota	Flagellum	Flagellar basal-body rod protein FlgB	fig|6666666.1028224.peg.582, fig|6666666.1028224.peg.3816
Motility and Chemotaxis	Flagellar motility in Prokaryota	Flagellum	Flagellar biosynthesis protein FliO	fig|6666666.1028224.peg.596
Motility and Chemotaxis	Flagellar motility in Prokaryota	Flagellum	Flagellar biosynthesis protein FliS	fig|6666666.1028224.peg.569
Motility and Chemotaxis	Flagellar motility in Prokaryota	Flagellum	Flagellar basal-body rod protein FlgF	fig|6666666.1028224.peg.578
Motility and Chemotaxis	Flagellar motility in Prokaryota	Flagellum	Flagellar L-ring protein FlgH	fig|6666666.1028224.peg.576
Motility and Chemotaxis	Flagellar motility in Prokaryota	Flagellum	Flagellar transcriptional activator FlhD	fig|6666666.1028224.peg.4436
Motility and Chemotaxis	Flagellar motility in Prokaryota	Flagellum	Flagellin protein FlaA	fig|6666666.1028224.peg.566, fig|6666666.1028224.peg.567
Motility and Chemotaxis	Flagellar motility in Prokaryota	Flagellum	Flagellar basal-body P-ring formation protein FlgA	fig|6666666.1028224.peg.583
Motility and Chemotaxis	Flagellar motility in Prokaryota	Flagellum	Flagellar motor switch protein FliN	fig|6666666.1028224.peg.595
Motility and Chemotaxis	Flagellar motility in Prokaryota	Flagellum	Flagellar basal-body rod protein FlgG	fig|6666666.1028224.peg.577
Motility and Chemotaxis	Flagellar motility in Prokaryota	Flagellum	RNA polymerase sigma-54 factor RpoN	fig|6666666.1028224.peg.2466, fig|6666666.1028224.peg.5993
Motility and Chemotaxis	Flagellar motility in Prokaryota	Flagellum	Flagellar motor rotation protein MotB	fig|6666666.1028224.peg.556
Motility and Chemotaxis	Flagellar motility in Prokaryota	Flagellum	Flagellar protein FliJ	fig|6666666.1028224.peg.591
Motility and Chemotaxis	Flagellar motility in Prokaryota	Flagellum	Flagellar hook-associated protein FlgL	fig|6666666.1028224.peg.572
Motility and Chemotaxis	Flagellar motility in Prokaryota	Flagellum	Flagellum-specific ATP synthase FliI	fig|6666666.1028224.peg.590
Motility and Chemotaxis	Flagellar motility in Prokaryota	Flagellum	Flagellar biosynthesis protein FlhA	fig|6666666.1028224.peg.552
Motility and Chemotaxis	Flagellar motility in Prokaryota	Flagellum	Flagellar biosynthesis protein FliQ	fig|6666666.1028224.peg.598
Motility and Chemotaxis	Flagellar motility in Prokaryota	Flagellum	Flagellar hook-length control protein FliK	fig|6666666.1028224.peg.592
Motility and Chemotaxis	Flagellar motility in Prokaryota	Flagellum	Flagellar transcriptional activator FlhC	fig|6666666.1028224.peg.4437
Motility and Chemotaxis	Flagellar motility in Prokaryota	Flagellum	Flagellar motor switch protein FliM	fig|6666666.1028224.peg.594
Motility and Chemotaxis	Flagellar motility in Prokaryota	Flagellum	Flagellar biosynthesis protein FlhF	fig|6666666.1028224.peg.551
Motility and Chemotaxis	Flagellar motility in Prokaryota	Flagellum	Flagellar motor rotation protein MotA	fig|6666666.1028224.peg.557
Motility and Chemotaxis	Flagellar motility in Prokaryota	Flagellum	Flagellar motor switch protein FliG	fig|6666666.1028224.peg.588
Motility and Chemotaxis	Flagellar motility in Prokaryota	Flagellum	RNA polymerase sigma factor for flagellar operon	fig|6666666.1028224.peg.549
Motility and Chemotaxis	Flagellar motility in Prokaryota	Flagellum	Flagellar biosynthesis protein FliT	fig|6666666.1028224.peg.570
Motility and Chemotaxis	Flagellar motility in Prokaryota	Flagellar motility	Flagellar synthesis regulator FleN	fig|6666666.1028224.peg.2753
Motility and Chemotaxis	Flagellar motility in Prokaryota	Flagellar motility	Flagellar motor switch protein FliM	fig|6666666.1028224.peg.594
Motility and Chemotaxis	Flagellar motility in Prokaryota	Flagellar motility	Flagellar L-ring protein FlgH	fig|6666666.1028224.peg.576
Motility and Chemotaxis	Flagellar motility in Prokaryota	Flagellar motility	Flagellar motor switch protein FliN	fig|6666666.1028224.peg.595
Motility and Chemotaxis	Flagellar motility in Prokaryota	Flagellar motility	Flagellar biosynthesis protein FlhB	fig|6666666.1028224.peg.553
Motility and Chemotaxis	Flagellar motility in Prokaryota	Flagellar motility	Flagellar motor rotation protein MotA	fig|6666666.1028224.peg.557
Motility and Chemotaxis	Flagellar motility in Prokaryota	Flagellar motility	Flagellar biosynthesis protein FliR	fig|6666666.1028224.peg.599
Motility and Chemotaxis	Flagellar motility in Prokaryota	Flagellar motility	Flagellar biosynthesis protein FlhF	fig|6666666.1028224.peg.551
Motility and Chemotaxis	Flagellar motility in Prokaryota	Flagellar motility	RNA polymerase sigma-54 factor RpoN	fig|6666666.1028224.peg.2466, fig|6666666.1028224.peg.5993
Motility and Chemotaxis	Flagellar motility in Prokaryota	Flagellar motility	Flagellar motor rotation protein MotB	fig|6666666.1028224.peg.556
Motility and Chemotaxis	Flagellar motility in Prokaryota	Flagellar motility	Flagellum-specific ATP synthase FliI	fig|6666666.1028224.peg.590
Motility and Chemotaxis	Flagellar motility in Prokaryota	Flagellar motility	Flagellar biosynthesis protein FlhA	fig|6666666.1028224.peg.552
Motility and Chemotaxis	Flagellar motility in Prokaryota	Flagellar motility	RNA polymerase sigma factor for flagellar operon	fig|6666666.1028224.peg.549
Motility and Chemotaxis	Flagellar motility in Prokaryota	Flagellar motility	Flagellar basal-body rod modification protein FlgD	fig|6666666.1028224.peg.580
Regulation and Cell signaling	Regulation and Cell signaling - no subcategory	cAMP signaling in bacteria	cAMP-binding proteins - catabolite gene activator and regulatory subunit of cAMP-dependent protein kinases	fig|6666666.1028224.peg.4542, fig|6666666.1028224.peg.4786, fig|6666666.1028224.peg.5583, fig|6666666.1028224.peg.6069
Regulation and Cell signaling	Regulation and Cell signaling - no subcategory	cAMP signaling in bacteria	Predicted signal-transduction protein containing cAMP-binding and CBS domains	fig|6666666.1028224.peg.643
Regulation and Cell signaling	Regulation and Cell signaling - no subcategory	cAMP signaling in bacteria	Prophage Clp protease-like protein	fig|6666666.1028224.peg.3315
Regulation and Cell signaling	Regulation and Cell signaling - no subcategory	cAMP signaling in bacteria	Putative Heme-regulated two-component response regulator	fig|6666666.1028224.peg.1926, fig|6666666.1028224.peg.3223
Regulation and Cell signaling	Regulation and Cell signaling - no subcategory	cAMP signaling in bacteria	Adenylate cyclase (EC 4.6.1.1)	fig|6666666.1028224.peg.928, fig|6666666.1028224.peg.946
Regulation and Cell signaling	Regulation and Cell signaling - no subcategory	cAMP signaling in bacteria	Adenine phosphoribosyltransferase (EC 2.4.2.7)	fig|6666666.1028224.peg.6067
Regulation and Cell signaling	Regulation and Cell signaling - no subcategory	cAMP signaling in bacteria	3',5'-cyclic-nucleotide phosphodiesterase (EC 3.1.4.17)	fig|6666666.1028224.peg.3580
Regulation and Cell signaling	Regulation and Cell signaling - no subcategory	LysR-family proteins in Salmonella enterica Typhimurium	LysR family transcriptional regulator STM3121	fig|6666666.1028224.peg.3183, fig|6666666.1028224.peg.4725
Regulation and Cell signaling	Regulation and Cell signaling - no subcategory	LysR-family proteins in Salmonella enterica Typhimurium	LysR family transcriptional regulator lrhA	fig|6666666.1028224.peg.272
Regulation and Cell signaling	Regulation and Cell signaling - no subcategory	LysR-family proteins in Salmonella enterica Typhimurium	Transcriptional activator MetR	fig|6666666.1028224.peg.830
Regulation and Cell signaling	Regulation and Cell signaling - no subcategory	LysR-family proteins in Salmonella enterica Typhimurium	Transcriptional activator protein LysR	fig|6666666.1028224.peg.4792
Regulation and Cell signaling	Regulation and Cell signaling - no subcategory	LysR-family proteins in Salmonella enterica Typhimurium	LysR family transcriptional regulator YnfL	fig|6666666.1028224.peg.2360
Regulation and Cell signaling	Regulation and Cell signaling - no subcategory	LysR-family proteins in Escherichia coli	LysR family transcriptional regulator lrhA	fig|6666666.1028224.peg.272
Regulation and Cell signaling	Regulation and Cell signaling - no subcategory	LysR-family proteins in Escherichia coli	Transcriptional activator MetR	fig|6666666.1028224.peg.830
Regulation and Cell signaling	Regulation and Cell signaling - no subcategory	LysR-family proteins in Escherichia coli	Transcriptional activator protein LysR	fig|6666666.1028224.peg.4792
Regulation and Cell signaling	Regulation and Cell signaling - no subcategory	LysR-family proteins in Escherichia coli	Cys regulon transcriptional activator CysB	fig|6666666.1028224.peg.3158
Regulation and Cell signaling	Regulation and Cell signaling - no subcategory	LysR-family proteins in Escherichia coli	LysR family transcriptional regulator YnfL	fig|6666666.1028224.peg.2360
Regulation and Cell signaling	Regulation and Cell signaling - no subcategory	Orphan regulatory proteins	Copper-sensing two-component system response regulator CusR	fig|6666666.1028224.peg.5555, fig|6666666.1028224.peg.5946
Regulation and Cell signaling	Regulation and Cell signaling - no subcategory	Orphan regulatory proteins	Two-component system response regulator QseB	fig|6666666.1028224.peg.5727
Regulation and Cell signaling	Regulation and Cell signaling - no subcategory	Orphan regulatory proteins	Sensory histidine kinase QseC	fig|6666666.1028224.peg.2836, fig|6666666.1028224.peg.5726
Regulation and Cell signaling	Regulation and Cell signaling - no subcategory	Orphan regulatory proteins	Copper sensory histidine kinase CusS	fig|6666666.1028224.peg.5556
Regulation and Cell signaling	Regulation and Cell signaling - no subcategory	DNA-binding regulatory proteins, strays	Aromatic hydrocarbon utilization transcriptional regulator CatR (LysR family)	fig|6666666.1028224.peg.3573
Regulation and Cell signaling	Regulation and Cell signaling - no subcategory	Global Two-component Regulator PrrBA in Proteobacteria	Dna binding response regulator PrrA (RegA)	fig|6666666.1028224.peg.2725
Regulation and Cell signaling	Regulation and Cell signaling - no subcategory	Global Two-component Regulator PrrBA in Proteobacteria	Sensor histidine kinase PrrB (RegB) (EC 2.7.3.-)	fig|6666666.1028224.peg.2726
Regulation and Cell signaling	Regulation and Cell signaling - no subcategory	Stringent Response, (p)ppGpp metabolism	GTP pyrophosphokinase (EC 2.7.6.5), (p)ppGpp synthetase II	fig|6666666.1028224.peg.4648
Regulation and Cell signaling	Regulation and Cell signaling - no subcategory	Stringent Response, (p)ppGpp metabolism	Guanosine-3',5'-bis(diphosphate) 3'-pyrophosphohydrolase (EC 3.1.7.2)	fig|6666666.1028224.peg.4648
Regulation and Cell signaling	Regulation and Cell signaling - no subcategory	Stringent Response, (p)ppGpp metabolism	GTP pyrophosphokinase (EC 2.7.6.5), (p)ppGpp synthetase I	fig|6666666.1028224.peg.3924
Regulation and Cell signaling	Programmed Cell Death and Toxin-antitoxin Systems	Murein hydrolase regulation and cell death	LrgA-associated membrane protein LrgB	fig|6666666.1028224.peg.4463
Regulation and Cell signaling	Programmed Cell Death and Toxin-antitoxin Systems	Murein hydrolase regulation and cell death	Antiholin-like protein LrgA	fig|6666666.1028224.peg.4462
Regulation and Cell signaling	Programmed Cell Death and Toxin-antitoxin Systems	Toxin-antitoxin replicon stabilization systems	VapB protein (antitoxin to VapC)	fig|6666666.1028224.peg.5243
Regulation and Cell signaling	Programmed Cell Death and Toxin-antitoxin Systems	Toxin-antitoxin replicon stabilization systems	VapC toxin protein	fig|6666666.1028224.peg.369, fig|6666666.1028224.peg.5242
Regulation and Cell signaling	Programmed Cell Death and Toxin-antitoxin Systems	Phd-Doc, YdcE-YdcD toxin-antitoxin (programmed cell death) systems	Prevent host death protein, Phd antitoxin	fig|6666666.1028224.peg.3696, fig|6666666.1028224.peg.5458
Regulation and Cell signaling	Programmed Cell Death and Toxin-antitoxin Systems	Phd-Doc, YdcE-YdcD toxin-antitoxin (programmed cell death) systems	Death on curing protein, Doc toxin	fig|6666666.1028224.peg.856, fig|6666666.1028224.peg.3695, fig|6666666.1028224.peg.5457
Secondary Metabolism	Secondary Metabolism - no subcategory	Thiazole- oxazole-modified microcin (TOMM) synthesis	TOMM biosynthesis cyclodehydratase (protein C)	fig|6666666.1028224.peg.2442
Secondary Metabolism	Secondary Metabolism - no subcategory	Thiazole- oxazole-modified microcin (TOMM) synthesis	TOMM biosynthesis docking scaffold (protein D)	fig|6666666.1028224.peg.2442
Secondary Metabolism	Plant Hormones	Auxin biosynthesis	Tryptophan synthase alpha chain (EC 4.2.1.20)	fig|6666666.1028224.peg.1480
Secondary Metabolism	Plant Hormones	Auxin biosynthesis	Anthranilate phosphoribosyltransferase (EC 2.4.2.18)	fig|6666666.1028224.peg.5898
Secondary Metabolism	Plant Hormones	Auxin biosynthesis	Tryptophan synthase beta chain (EC 4.2.1.20)	fig|6666666.1028224.peg.1481
Secondary Metabolism	Plant Hormones	Auxin biosynthesis	Phosphoribosylanthranilate isomerase (EC 5.3.1.24)	fig|6666666.1028224.peg.1482
DNA Metabolism	DNA repair	DNA repair, bacterial MutL-MutS system	DNA mismatch repair protein MutS	fig|6666666.1028224.peg.4393
DNA Metabolism	DNA repair	DNA repair, bacterial MutL-MutS system	DNA mismatch repair protein MutL	fig|6666666.1028224.peg.1597
DNA Metabolism	DNA repair	DNA repair, UvrABC system	Excinuclease ABC subunit C	fig|6666666.1028224.peg.3887
DNA Metabolism	DNA repair	DNA repair, UvrABC system	Excinuclease ABC subunit A paralog of unknown function	fig|6666666.1028224.peg.754
DNA Metabolism	DNA repair	DNA repair, UvrABC system	Excinuclease ABC subunit A	fig|6666666.1028224.peg.5840
DNA Metabolism	DNA repair	DNA repair, UvrABC system	Excinuclease ABC subunit A, dimeric form	fig|6666666.1028224.peg.697
DNA Metabolism	DNA repair	DNA repair, UvrABC system	Excinuclease ABC subunit B	fig|6666666.1028224.peg.2796
DNA Metabolism	DNA repair	DNA repair, bacterial photolyase	Deoxyribodipyrimidine photolyase (EC 4.1.99.3)	fig|6666666.1028224.peg.5058
DNA Metabolism	DNA repair	DNA repair, bacterial DinG and relatives	DinG family ATP-dependent helicase CPE1197	fig|6666666.1028224.peg.872
DNA Metabolism	DNA repair	DNA repair, bacterial DinG and relatives	DinG family ATP-dependent helicase YoaA	fig|6666666.1028224.peg.3193
DNA Metabolism	DNA repair	DNA repair, bacterial DinG and relatives	ATP-dependent helicase DinG/Rad3	fig|6666666.1028224.peg.14
DNA Metabolism	DNA repair	2-phosphoglycolate salvage	Putative phosphatase YieH	fig|6666666.1028224.peg.626
DNA Metabolism	DNA repair	2-phosphoglycolate salvage	Phosphoglycolate phosphatase (EC 3.1.3.18)	fig|6666666.1028224.peg.5929
DNA Metabolism	DNA repair	2-phosphoglycolate salvage	Similar to phosphoglycolate phosphatase, clustered with ubiquinone biosynthesis SAM-dependent O-methyltransferase	fig|6666666.1028224.peg.2059
DNA Metabolism	DNA repair	2-phosphoglycolate salvage	Similar to phosphoglycolate phosphatase, clustered with ribosomal large subunit pseudouridine synthase C	fig|6666666.1028224.peg.1444
DNA Metabolism	DNA repair	RecA and RecX	RecA protein	fig|6666666.1028224.peg.5783
DNA Metabolism	DNA repair	RecA and RecX	Regulatory protein RecX	fig|6666666.1028224.peg.5784
DNA Metabolism	DNA repair	DNA repair system including RecA, MutS and a hypothetical protein	DNA mismatch repair protein MutS	fig|6666666.1028224.peg.4393
DNA Metabolism	DNA repair	DNA repair system including RecA, MutS and a hypothetical protein	RecA protein	fig|6666666.1028224.peg.5783
DNA Metabolism	DNA repair	DNA repair system including RecA, MutS and a hypothetical protein	Regulatory protein RecX	fig|6666666.1028224.peg.5784
DNA Metabolism	DNA repair	DNA repair, bacterial	Exodeoxyribonuclease VII large subunit (EC 3.1.11.6)	fig|6666666.1028224.peg.3134
DNA Metabolism	DNA repair	DNA repair, bacterial	DNA repair protein RadA	fig|6666666.1028224.peg.320
DNA Metabolism	DNA repair	DNA repair, bacterial	Exonuclease SbcD	fig|6666666.1028224.peg.5760
DNA Metabolism	DNA repair	DNA repair, bacterial	ADA regulatory protein	fig|6666666.1028224.peg.4512
DNA Metabolism	DNA repair	DNA repair, bacterial	SOS-response repressor and protease LexA (EC 3.4.21.88)	fig|6666666.1028224.peg.3142
DNA Metabolism	DNA repair	DNA repair, bacterial	DNA repair protein RecN	fig|6666666.1028224.peg.1278
DNA Metabolism	DNA repair	DNA repair, bacterial	DNA recombination protein RmuC	fig|6666666.1028224.peg.2038
DNA Metabolism	DNA repair	DNA repair, bacterial	A/G-specific adenine glycosylase (EC 3.2.2.-)	fig|6666666.1028224.peg.1272
DNA Metabolism	DNA repair	DNA repair, bacterial	DNA polymerase IV (EC 2.7.7.7)	fig|6666666.1028224.peg.1417, fig|6666666.1028224.peg.2576
DNA Metabolism	DNA repair	DNA repair, bacterial	Exonuclease SbcC	fig|6666666.1028224.peg.5761
DNA Metabolism	DNA repair	DNA repair, bacterial	Single-stranded DNA-binding protein	fig|6666666.1028224.peg.5842
DNA Metabolism	DNA repair	DNA repair, bacterial	Methylated-DNA--protein-cysteine methyltransferase (EC 2.1.1.63)	fig|6666666.1028224.peg.3402, fig|6666666.1028224.peg.4512
DNA Metabolism	DNA repair	DNA repair, bacterial	RecA protein	fig|6666666.1028224.peg.5783
DNA Metabolism	DNA repair	DNA repair, bacterial	Exodeoxyribonuclease III (EC 3.1.11.2)	fig|6666666.1028224.peg.351, fig|6666666.1028224.peg.1742
DNA Metabolism	DNA repair	DNA repair, bacterial	Exodeoxyribonuclease VII small subunit (EC 3.1.11.6)	fig|6666666.1028224.peg.4432
DNA Metabolism	DNA repair	DNA repair, bacterial RecFOR pathway	ATP-dependent DNA helicase RecQ	fig|6666666.1028224.peg.133
DNA Metabolism	DNA repair	DNA repair, bacterial RecFOR pathway	Single-stranded DNA-binding protein	fig|6666666.1028224.peg.5842
DNA Metabolism	DNA repair	DNA repair, bacterial RecFOR pathway	Recombination protein RecR	fig|6666666.1028224.peg.1850
DNA Metabolism	DNA repair	DNA repair, bacterial RecFOR pathway	RecA protein	fig|6666666.1028224.peg.5783
DNA Metabolism	DNA repair	DNA repair, bacterial RecFOR pathway	DNA recombination and repair protein RecO	fig|6666666.1028224.peg.1465
DNA Metabolism	DNA repair	DNA repair, bacterial RecBCD pathway	Exodeoxyribonuclease V beta chain (EC 3.1.11.5)	fig|6666666.1028224.peg.472
DNA Metabolism	DNA repair	DNA repair, bacterial RecBCD pathway	Exodeoxyribonuclease V gamma chain (EC 3.1.11.5)	fig|6666666.1028224.peg.471
DNA Metabolism	DNA repair	DNA repair, bacterial RecBCD pathway	Exodeoxyribonuclease V alpha chain (EC 3.1.11.5)	fig|6666666.1028224.peg.473
DNA Metabolism	DNA repair	Nonhomologous End-Joining in Bacteria	ATP-dependent DNA ligase (EC 6.5.1.1) LigC	fig|6666666.1028224.peg.3648
DNA Metabolism	DNA repair	Nonhomologous End-Joining in Bacteria	Ku domain protein	fig|6666666.1028224.peg.772, fig|6666666.1028224.peg.2477
DNA Metabolism	DNA repair	Nonhomologous End-Joining in Bacteria	ATP-dependent DNA ligase (EC 6.5.1.1) clustered with Ku protein, LigD	fig|6666666.1028224.peg.774, fig|6666666.1028224.peg.2478
DNA Metabolism	DNA repair	DNA Repair Base Excision	ATP-dependent DNA ligase (EC 6.5.1.1) LigC	fig|6666666.1028224.peg.3648
DNA Metabolism	DNA repair	DNA Repair Base Excision	DNA-3-methyladenine glycosylase II (EC 3.2.2.21)	fig|6666666.1028224.peg.4511
DNA Metabolism	DNA repair	DNA Repair Base Excision	DNA-3-methyladenine glycosylase (EC 3.2.2.20)	fig|6666666.1028224.peg.5067
DNA Metabolism	DNA repair	DNA Repair Base Excision	Formamidopyrimidine-DNA glycosylase (EC 3.2.2.23)	fig|6666666.1028224.peg.1270
DNA Metabolism	DNA repair	DNA Repair Base Excision	Ku domain protein	fig|6666666.1028224.peg.772, fig|6666666.1028224.peg.2477
DNA Metabolism	DNA repair	DNA Repair Base Excision	ATP-dependent DNA ligase (EC 6.5.1.1) clustered with Ku protein, LigD	fig|6666666.1028224.peg.774, fig|6666666.1028224.peg.2478
DNA Metabolism	DNA repair	DNA Repair Base Excision	Endonuclease III (EC 4.2.99.18)	fig|6666666.1028224.peg.3958
DNA Metabolism	DNA repair	DNA Repair Base Excision	DNA polymerase I (EC 2.7.7.7)	fig|6666666.1028224.peg.1380
DNA Metabolism	DNA repair	DNA Repair Base Excision	Exodeoxyribonuclease I (EC 3.1.11.1)	fig|6666666.1028224.peg.3187
DNA Metabolism	DNA repair	DNA repair, bacterial UvrD and related helicases	ATP-dependent DNA helicase Rep	fig|6666666.1028224.peg.507
DNA Metabolism	CRISPs	CRISPRs	CRISPR-associated protein, Csy4 family	fig|6666666.1028224.peg.5416
DNA Metabolism	CRISPs	CRISPRs	CRISPR-associated protein, Csd1 family	fig|6666666.1028224.peg.4366
DNA Metabolism	CRISPs	CRISPRs	CRISPR-associated protein, Csy2 family	fig|6666666.1028224.peg.5418
DNA Metabolism	CRISPs	CRISPRs	CRISPR-associated protein, Csy1 family	fig|6666666.1028224.peg.5419
DNA Metabolism	CRISPs	CRISPRs	CRISPR-associated helicase Cas3	fig|6666666.1028224.peg.4368, fig|6666666.1028224.peg.5422
DNA Metabolism	CRISPs	CRISPRs	CRISPR-associated protein Cas1	fig|6666666.1028224.peg.4363, fig|6666666.1028224.peg.5423
DNA Metabolism	CRISPs	CRISPRs	CRISPR-associated protein Cas2	fig|6666666.1028224.peg.4362
DNA Metabolism	CRISPs	CRISPRs	CRISPR-associated protein, Csy3 family	fig|6666666.1028224.peg.5417
DNA Metabolism	DNA Metabolism - no subcategory	Type I Restriction-Modification	Type I restriction-modification system, restriction subunit R (EC 3.1.21.3)	fig|6666666.1028224.peg.3690
DNA Metabolism	DNA Metabolism - no subcategory	Type I Restriction-Modification	Type I restriction-modification system, DNA-methyltransferase subunit M (EC 2.1.1.72)	fig|6666666.1028224.peg.3692
DNA Metabolism	DNA Metabolism - no subcategory	Restriction-Modification System	Type I restriction-modification system, restriction subunit R (EC 3.1.21.3)	fig|6666666.1028224.peg.3690
DNA Metabolism	DNA Metabolism - no subcategory	Restriction-Modification System	Type I restriction-modification system, DNA-methyltransferase subunit M (EC 2.1.1.72)	fig|6666666.1028224.peg.3692
DNA Metabolism	DNA Metabolism - no subcategory	DNA ligases	ATP-dependent DNA ligase (EC 6.5.1.1) LigC	fig|6666666.1028224.peg.3648
DNA Metabolism	DNA Metabolism - no subcategory	DNA ligases	Ku domain protein	fig|6666666.1028224.peg.772, fig|6666666.1028224.peg.2477
DNA Metabolism	DNA Metabolism - no subcategory	DNA ligases	ATP-dependent DNA ligase (EC 6.5.1.1) clustered with Ku protein, LigD	fig|6666666.1028224.peg.774, fig|6666666.1028224.peg.2478
DNA Metabolism	DNA Metabolism - no subcategory	DNA structural proteins, bacterial	Chromosome partition protein smc	fig|6666666.1028224.peg.3119
DNA Metabolism	DNA Metabolism - no subcategory	DNA structural proteins, bacterial	Integration host factor beta subunit	fig|6666666.1028224.peg.2050
DNA Metabolism	DNA Metabolism - no subcategory	DNA structural proteins, bacterial	Integration host factor alpha subunit	fig|6666666.1028224.peg.2216
DNA Metabolism	DNA Metabolism - no subcategory	DNA structural proteins, bacterial	DNA-binding protein HU-beta	fig|6666666.1028224.peg.3885
DNA Metabolism	DNA Metabolism - no subcategory	DNA structural proteins, bacterial	DNA-binding protein Fis	fig|6666666.1028224.peg.5070
DNA Metabolism	DNA replication	DNA topoisomerases, Type I, ATP-independent	Hypothetical protein PA2244 (similar to DNA topoisomerase IB, but possibly involved in glycosyl-transfer)	fig|6666666.1028224.peg.2473
DNA Metabolism	DNA replication	DNA topoisomerases, Type I, ATP-independent	DNA topoisomerase III, Burkholderia type (EC 5.99.1.2)	fig|6666666.1028224.peg.5773
DNA Metabolism	DNA replication	DNA topoisomerases, Type I, ATP-independent	DNA topoisomerase III (EC 5.99.1.2) in PFGI-1-like cluster	fig|6666666.1028224.peg.2660
DNA Metabolism	DNA replication	DNA replication strays	cd06127 DEDDh DNA polymerase III 3'-5' exonuclease domain	fig|6666666.1028224.peg.90
DNA Metabolism	DNA replication	DNA replication strays	Error-prone repair homolog of DNA polymerase III alpha subunit (EC 2.7.7.7)	fig|6666666.1028224.peg.2577
DNA Metabolism	DNA replication	DNA topoisomerases, Type II, ATP-dependent	DNA gyrase subunit B (EC 5.99.1.3)	fig|6666666.1028224.peg.3
DNA Metabolism	DNA replication	DNA topoisomerases, Type II, ATP-dependent	DNA gyrase subunit A (EC 5.99.1.3)	fig|6666666.1028224.peg.2056
DNA Metabolism	DNA uptake, competence	DNA processing cluster	Recombination protein RecR	fig|6666666.1028224.peg.1850
DNA Metabolism	DNA uptake, competence	DNA processing cluster	DNA polymerase III subunits gamma and tau (EC 2.7.7.7)	fig|6666666.1028224.peg.1848
Fatty Acids, Lipids, and Isoprenoids	Triacylglycerols	Triacylglycerol metabolism	Monoglyceride lipase (EC 3.1.1.23)	fig|6666666.1028224.peg.6053
Fatty Acids, Lipids, and Isoprenoids	Triacylglycerols	Triacylglycerol metabolism	Lysophospholipase (EC 3.1.1.5)	fig|6666666.1028224.peg.6053
Fatty Acids, Lipids, and Isoprenoids	Fatty acids	Fatty Acid Biosynthesis FASII	3-hydroxyacyl-[acyl-carrier-protein] dehydratase, FabA form (EC 4.2.1.59)	fig|6666666.1028224.peg.5359
Fatty Acids, Lipids, and Isoprenoids	Fatty acids	Fatty Acid Biosynthesis FASII	Acetyl-coenzyme A carboxyl transferase alpha chain (EC 6.4.1.2)	fig|6666666.1028224.peg.4158
Fatty Acids, Lipids, and Isoprenoids	Fatty acids	Fatty Acid Biosynthesis FASII	3-oxoacyl-[acyl-carrier-protein] synthase, KASI (EC 2.3.1.41)	fig|6666666.1028224.peg.5358
Fatty Acids, Lipids, and Isoprenoids	Fatty acids	Fatty Acid Biosynthesis FASII	Enoyl-[acyl-carrier-protein] reductase [NADH] (EC 1.3.1.9)	fig|6666666.1028224.peg.3733, fig|6666666.1028224.peg.5909
Fatty Acids, Lipids, and Isoprenoids	Fatty acids	Fatty Acid Biosynthesis FASII	Biotin carboxyl carrier protein of acetyl-CoA carboxylase	fig|6666666.1028224.peg.5155
Fatty Acids, Lipids, and Isoprenoids	Fatty acids	Fatty Acid Biosynthesis FASII	Biotin carboxylase of acetyl-CoA carboxylase (EC 6.3.4.14)	fig|6666666.1028224.peg.5154
Fatty Acids, Lipids, and Isoprenoids	Fatty acids	Fatty Acid Biosynthesis FASII	4'-phosphopantetheinyl transferase (EC 2.7.8.-)	fig|6666666.1028224.peg.2016
Fatty Acids, Lipids, and Isoprenoids	Fatty acids	Fatty Acid Biosynthesis FASII	Acetyl-coenzyme A carboxyl transferase beta chain (EC 6.4.1.2)	fig|6666666.1028224.peg.1479
Fatty Acids, Lipids, and Isoprenoids	Fatty acids	Fatty Acid Biosynthesis FASII	Acyl carrier protein	fig|6666666.1028224.peg.1455, fig|6666666.1028224.peg.3771
Fatty Acids, Lipids, and Isoprenoids	Fatty acids	Fatty Acid Biosynthesis FASII	Biotin carboxyl carrier protein	fig|6666666.1028224.peg.5559
Fatty Acids, Lipids, and Isoprenoids	Fatty acids	Fatty Acid Biosynthesis FASII	Malonyl CoA-acyl carrier protein transacylase (EC 2.3.1.39)	fig|6666666.1028224.peg.1453
Fatty Acids, Lipids, and Isoprenoids	Fatty acids	Fatty Acid Biosynthesis FASII	3-hydroxyacyl-[acyl-carrier-protein] dehydratase, FabZ form (EC 4.2.1.59)	fig|6666666.1028224.peg.1812
Fatty Acids, Lipids, and Isoprenoids	Fatty acids	Fatty acid metabolism cluster	3-hydroxybutyryl-CoA epimerase (EC 5.1.2.3)	fig|6666666.1028224.peg.3442, fig|6666666.1028224.peg.5239
Fatty Acids, Lipids, and Isoprenoids	Fatty acids	Fatty acid metabolism cluster	Long-chain-fatty-acid--CoA ligase (EC 6.2.1.3)	fig|6666666.1028224.peg.22, fig|6666666.1028224.peg.112, fig|6666666.1028224.peg.181, fig|6666666.1028224.peg.203, fig|6666666.1028224.peg.1931, fig|6666666.1028224.peg.2225, fig|6666666.1028224.peg.2285, fig|6666666.1028224.peg.2496, fig|6666666.1028224.peg.2962, fig|6666666.1028224.peg.3098, fig|6666666.1028224.peg.3525, fig|6666666.1028224.peg.4013, fig|6666666.1028224.peg.4938, fig|6666666.10…
Fatty Acids, Lipids, and Isoprenoids	Fatty acids	Fatty acid metabolism cluster	Enoyl-CoA hydratase (EC 4.2.1.17)	fig|6666666.1028224.peg.21, fig|6666666.1028224.peg.80, fig|6666666.1028224.peg.189, fig|6666666.1028224.peg.1935, fig|6666666.1028224.peg.2343, fig|6666666.1028224.peg.3442, fig|6666666.1028224.peg.4278, fig|6666666.1028224.peg.4848, fig|6666666.1028224.peg.4940, fig|6666666.1028224.peg.4943, fig|6666666.1028224.peg.5235, fig|6666666.1028224.peg.5239, fig|6666666.1028224.peg.5288, fig|6666666.10…
Fatty Acids, Lipids, and Isoprenoids	Fatty acids	Fatty acid metabolism cluster	3-ketoacyl-CoA thiolase (EC 2.3.1.16)	fig|6666666.1028224.peg.20, fig|6666666.1028224.peg.616, fig|6666666.1028224.peg.1941, fig|6666666.1028224.peg.2224, fig|6666666.1028224.peg.3441, fig|6666666.1028224.peg.4939, fig|6666666.1028224.peg.5238, fig|6666666.1028224.peg.5972
Fatty Acids, Lipids, and Isoprenoids	Fatty acids	Fatty acid metabolism cluster	3-hydroxyacyl-CoA dehydrogenase (EC 1.1.1.35)	fig|6666666.1028224.peg.3442, fig|6666666.1028224.peg.3468, fig|6666666.1028224.peg.5239
Fatty Acids, Lipids, and Isoprenoids	Fatty acids	Acyl-CoA thioesterase II	TesB-like acyl-CoA thioesterase 2	fig|6666666.1028224.peg.5289
Fatty Acids, Lipids, and Isoprenoids	Fatty Acids, Lipids, and Isoprenoids - no subcategory	Polyhydroxybutyrate metabolism	3-hydroxybutyryl-CoA epimerase (EC 5.1.2.3)	fig|6666666.1028224.peg.3442, fig|6666666.1028224.peg.5239
Fatty Acids, Lipids, and Isoprenoids	Fatty Acids, Lipids, and Isoprenoids - no subcategory	Polyhydroxybutyrate metabolism	3-hydroxybutyryl-CoA dehydratase (EC 4.2.1.55)	fig|6666666.1028224.peg.2520
Fatty Acids, Lipids, and Isoprenoids	Fatty Acids, Lipids, and Isoprenoids - no subcategory	Polyhydroxybutyrate metabolism	D(-)-3-hydroxybutyrate oligomer hydrolase (EC 3.1.1.22)	fig|6666666.1028224.peg.4115
Fatty Acids, Lipids, and Isoprenoids	Fatty Acids, Lipids, and Isoprenoids - no subcategory	Polyhydroxybutyrate metabolism	Polyhydroxyalkanoic acid synthase	fig|6666666.1028224.peg.3110
Fatty Acids, Lipids, and Isoprenoids	Fatty Acids, Lipids, and Isoprenoids - no subcategory	Polyhydroxybutyrate metabolism	Acetyl-CoA acetyltransferase (EC 2.3.1.9)	fig|6666666.1028224.peg.20, fig|6666666.1028224.peg.187, fig|6666666.1028224.peg.1141, fig|6666666.1028224.peg.1941, fig|6666666.1028224.peg.2224, fig|6666666.1028224.peg.3109, fig|6666666.1028224.peg.3441, fig|6666666.1028224.peg.4939, fig|6666666.1028224.peg.5238, fig|6666666.1028224.peg.5972
Fatty Acids, Lipids, and Isoprenoids	Fatty Acids, Lipids, and Isoprenoids - no subcategory	Polyhydroxybutyrate metabolism	Acetoacetyl-CoA reductase (EC 1.1.1.36)	fig|6666666.1028224.peg.3108
Fatty Acids, Lipids, and Isoprenoids	Fatty Acids, Lipids, and Isoprenoids - no subcategory	Polyhydroxybutyrate metabolism	D-beta-hydroxybutyrate permease	fig|6666666.1028224.peg.3069
Fatty Acids, Lipids, and Isoprenoids	Fatty Acids, Lipids, and Isoprenoids - no subcategory	Polyhydroxybutyrate metabolism	Enoyl-CoA hydratase (EC 4.2.1.17)	fig|6666666.1028224.peg.21, fig|6666666.1028224.peg.80, fig|6666666.1028224.peg.189, fig|6666666.1028224.peg.1935, fig|6666666.1028224.peg.2343, fig|6666666.1028224.peg.3442, fig|6666666.1028224.peg.4278, fig|6666666.1028224.peg.4848, fig|6666666.1028224.peg.4940, fig|6666666.1028224.peg.4943, fig|6666666.1028224.peg.5235, fig|6666666.1028224.peg.5239, fig|6666666.1028224.peg.5288, fig|6666666.10…
Fatty Acids, Lipids, and Isoprenoids	Fatty Acids, Lipids, and Isoprenoids - no subcategory	Polyhydroxybutyrate metabolism	Acetoacetyl-CoA synthetase (EC 6.2.1.16)	fig|6666666.1028224.peg.77, fig|6666666.1028224.peg.4397
Fatty Acids, Lipids, and Isoprenoids	Fatty Acids, Lipids, and Isoprenoids - no subcategory	Polyhydroxybutyrate metabolism	3-ketoacyl-CoA thiolase (EC 2.3.1.16)	fig|6666666.1028224.peg.20, fig|6666666.1028224.peg.616, fig|6666666.1028224.peg.1941, fig|6666666.1028224.peg.2224, fig|6666666.1028224.peg.3441, fig|6666666.1028224.peg.4939, fig|6666666.1028224.peg.5238, fig|6666666.1028224.peg.5972
Fatty Acids, Lipids, and Isoprenoids	Fatty Acids, Lipids, and Isoprenoids - no subcategory	Polyhydroxybutyrate metabolism	3-hydroxyacyl-CoA dehydrogenase (EC 1.1.1.35)	fig|6666666.1028224.peg.3442, fig|6666666.1028224.peg.3468, fig|6666666.1028224.peg.5239
Fatty Acids, Lipids, and Isoprenoids	Fatty Acids, Lipids, and Isoprenoids - no subcategory	Polyhydroxybutyrate metabolism	3-hydroxybutyryl-CoA dehydrogenase (EC 1.1.1.157)	fig|6666666.1028224.peg.637, fig|6666666.1028224.peg.5436
Fatty Acids, Lipids, and Isoprenoids	Isoprenoids	Isoprenoinds for Quinones	Octaprenyl diphosphate synthase (EC 2.5.1.90)	fig|6666666.1028224.peg.1212
Fatty Acids, Lipids, and Isoprenoids	Isoprenoids	Isoprenoinds for Quinones	Undecaprenyl diphosphate synthase (EC 2.5.1.31)	fig|6666666.1028224.peg.1805
Fatty Acids, Lipids, and Isoprenoids	Isoprenoids	Isoprenoinds for Quinones	(2E,6E)-farnesyl diphosphate synthase (EC 2.5.1.10)	fig|6666666.1028224.peg.4431
Fatty Acids, Lipids, and Isoprenoids	Isoprenoids	Polyprenyl Diphosphate Biosynthesis	Octaprenyl diphosphate synthase (EC 2.5.1.90)	fig|6666666.1028224.peg.1212
Fatty Acids, Lipids, and Isoprenoids	Isoprenoids	Polyprenyl Diphosphate Biosynthesis	Undecaprenyl diphosphate synthase (EC 2.5.1.31)	fig|6666666.1028224.peg.1805
Fatty Acids, Lipids, and Isoprenoids	Isoprenoids	Polyprenyl Diphosphate Biosynthesis	(2E,6E)-farnesyl diphosphate synthase (EC 2.5.1.10)	fig|6666666.1028224.peg.4431
Fatty Acids, Lipids, and Isoprenoids	Isoprenoids	Nonmevalonate Branch of Isoprenoid Biosynthesis	1-deoxy-D-xylulose 5-phosphate reductoisomerase (EC 1.1.1.267)	fig|6666666.1028224.peg.1807
Fatty Acids, Lipids, and Isoprenoids	Isoprenoids	Nonmevalonate Branch of Isoprenoid Biosynthesis	4-diphosphocytidyl-2-C-methyl-D-erythritol kinase (EC 2.7.1.148)	fig|6666666.1028224.peg.1267
Fatty Acids, Lipids, and Isoprenoids	Isoprenoids	Nonmevalonate Branch of Isoprenoid Biosynthesis	2-C-methyl-D-erythritol 2,4-cyclodiphosphate synthase (EC 4.6.1.12)	fig|6666666.1028224.peg.3930
Fatty Acids, Lipids, and Isoprenoids	Isoprenoids	Nonmevalonate Branch of Isoprenoid Biosynthesis	2-C-methyl-D-erythritol 4-phosphate cytidylyltransferase (EC 2.7.7.60)	fig|6666666.1028224.peg.3931
Fatty Acids, Lipids, and Isoprenoids	Isoprenoids	Nonmevalonate Branch of Isoprenoid Biosynthesis	1-deoxy-D-xylulose 5-phosphate synthase (EC 2.2.1.7)	fig|6666666.1028224.peg.4430
Fatty Acids, Lipids, and Isoprenoids	Isoprenoids	Isoprenoid Biosynthesis: Interconversions	(2E,6E)-farnesyl diphosphate synthase (EC 2.5.1.10)	fig|6666666.1028224.peg.4431
Nitrogen Metabolism	Nitrogen Metabolism - no subcategory	Nitrosative stress	Anaerobic nitric oxide reductase transcription regulator NorR	fig|6666666.1028224.peg.5572
Nitrogen Metabolism	Nitrogen Metabolism - no subcategory	Nitrosative stress	NnrS protein involved in response to NO	fig|6666666.1028224.peg.468
Nitrogen Metabolism	Nitrogen Metabolism - no subcategory	Nitrosative stress	Nitrite-sensitive transcriptional repressor NsrR	fig|6666666.1028224.peg.469
Nitrogen Metabolism	Nitrogen Metabolism - no subcategory	Nitrate and nitrite ammonification	Respiratory nitrate reductase alpha chain (EC 1.7.99.4)	fig|6666666.1028224.peg.5532
Nitrogen Metabolism	Nitrogen Metabolism - no subcategory	Nitrate and nitrite ammonification	Response regulator NasT	fig|6666666.1028224.peg.4288
Nitrogen Metabolism	Nitrogen Metabolism - no subcategory	Nitrate and nitrite ammonification	Nitrate ABC transporter, ATP-binding protein	fig|6666666.1028224.peg.4292
Nitrogen Metabolism	Nitrogen Metabolism - no subcategory	Nitrate and nitrite ammonification	Respiratory nitrate reductase gamma chain (EC 1.7.99.4)	fig|6666666.1028224.peg.5529
Nitrogen Metabolism	Nitrogen Metabolism - no subcategory	Nitrate and nitrite ammonification	Nitrate ABC transporter, permease protein	fig|6666666.1028224.peg.4291
Nitrogen Metabolism	Nitrogen Metabolism - no subcategory	Nitrate and nitrite ammonification	Respiratory nitrate reductase beta chain (EC 1.7.99.4)	fig|6666666.1028224.peg.5531
Nitrogen Metabolism	Nitrogen Metabolism - no subcategory	Nitrate and nitrite ammonification	Respiratory nitrate reductase delta chain (EC 1.7.99.4)	fig|6666666.1028224.peg.5530
Nitrogen Metabolism	Nitrogen Metabolism - no subcategory	Nitrate and nitrite ammonification	Nitrate/nitrite response regulator protein	fig|6666666.1028224.peg.5539
Nitrogen Metabolism	Nitrogen Metabolism - no subcategory	Nitrate and nitrite ammonification	Nitrite reductase [NAD(P)H] large subunit (EC 1.7.1.4)	fig|6666666.1028224.peg.4297, fig|6666666.1028224.peg.4673
Nitrogen Metabolism	Nitrogen Metabolism - no subcategory	Nitrate and nitrite ammonification	Nitrite reductase [NAD(P)H] small subunit (EC 1.7.1.4)	fig|6666666.1028224.peg.4674
Nitrogen Metabolism	Nitrogen Metabolism - no subcategory	Ammonia assimilation	Ferredoxin-dependent glutamate synthase (EC 1.4.7.1)	fig|6666666.1028224.peg.3625
Nitrogen Metabolism	Nitrogen Metabolism - no subcategory	Ammonia assimilation	Nitrogen regulatory protein P-II	fig|6666666.1028224.peg.1877
Nitrogen Metabolism	Nitrogen Metabolism - no subcategory	Ammonia assimilation	Glutamate-ammonia-ligase adenylyltransferase (EC 2.7.7.42)	fig|6666666.1028224.peg.5808
Nitrogen Metabolism	Nitrogen Metabolism - no subcategory	Ammonia assimilation	Ammonium transporter	fig|6666666.1028224.peg.307, fig|6666666.1028224.peg.4332
Nitrogen Metabolism	Nitrogen Metabolism - no subcategory	Ammonia assimilation	Glutamate synthase [NADPH] large chain (EC 1.4.1.13)	fig|6666666.1028224.peg.1146
Nitrogen Metabolism	Nitrogen Metabolism - no subcategory	Ammonia assimilation	Glutamine synthetase type I (EC 6.3.1.2)	fig|6666666.1028224.peg.1737
Nitrogen Metabolism	Nitrogen Metabolism - no subcategory	Ammonia assimilation	[Protein-PII] uridylyltransferase (EC 2.7.7.59)	fig|6666666.1028224.peg.1898
Nitrogen Metabolism	Nitrogen Metabolism - no subcategory	Ammonia assimilation	Glutamate synthase [NADPH] small chain (EC 1.4.1.13)	fig|6666666.1028224.peg.1147
Nitrogen Metabolism	Denitrification	Denitrifying reductase gene clusters	Nitric oxide reductase activation protein NorD	fig|6666666.1028224.peg.3072
Nitrogen Metabolism	Denitrification	Denitrifying reductase gene clusters	Respiratory nitrate reductase alpha chain (EC 1.7.99.4)	fig|6666666.1028224.peg.5532
Nitrogen Metabolism	Denitrification	Denitrifying reductase gene clusters	Respiratory nitrate reductase gamma chain (EC 1.7.99.4)	fig|6666666.1028224.peg.5529
Nitrogen Metabolism	Denitrification	Denitrifying reductase gene clusters	Respiratory nitrate reductase delta chain (EC 1.7.99.4)	fig|6666666.1028224.peg.5530
Nitrogen Metabolism	Denitrification	Denitrifying reductase gene clusters	Respiratory nitrate reductase beta chain (EC 1.7.99.4)	fig|6666666.1028224.peg.5531
Dormancy and Sporulation	Dormancy and Sporulation - no subcategory	Sporulation-associated proteins with broader functions	Peptidyl-tRNA hydrolase (EC 3.1.1.29)	fig|6666666.1028224.peg.1263
Respiration	ATP synthases	F0F1-type ATP synthase	ATP synthase F0 sector subunit c (EC 3.6.3.14)	fig|6666666.1028224.peg.434
Respiration	ATP synthases	F0F1-type ATP synthase	ATP synthase delta chain (EC 3.6.3.14)	fig|6666666.1028224.peg.436
Respiration	ATP synthases	F0F1-type ATP synthase	ATP synthase protein I	fig|6666666.1028224.peg.432
Respiration	ATP synthases	F0F1-type ATP synthase	ATP synthase beta chain (EC 3.6.3.14)	fig|6666666.1028224.peg.439
Respiration	ATP synthases	F0F1-type ATP synthase	ATP synthase gamma chain (EC 3.6.3.14)	fig|6666666.1028224.peg.438
Respiration	ATP synthases	F0F1-type ATP synthase	ATP synthase F0 sector subunit b (EC 3.6.3.14)	fig|6666666.1028224.peg.435
Respiration	ATP synthases	F0F1-type ATP synthase	ATP synthase F0 sector subunit a (EC 3.6.3.14)	fig|6666666.1028224.peg.433
Respiration	ATP synthases	F0F1-type ATP synthase	ATP synthase alpha chain (EC 3.6.3.14)	fig|6666666.1028224.peg.437
Respiration	ATP synthases	F0F1-type ATP synthase	ATP synthase epsilon chain (EC 3.6.3.14)	fig|6666666.1028224.peg.440
Respiration	Electron accepting reactions	Tetrathionate respiration	Tetrathionate reductase subunit A	fig|6666666.1028224.peg.2594
Respiration	Electron accepting reactions	Tetrathionate respiration	Tetrathionate reductase subunit C	fig|6666666.1028224.peg.2595
Respiration	Electron accepting reactions	Tetrathionate respiration	Tetrathionate reductase subunit B	fig|6666666.1028224.peg.2596
Respiration	Electron accepting reactions	Terminal cytochrome d ubiquinol oxidases	Cytochrome d ubiquinol oxidase subunit I (EC 1.10.3.-)	fig|6666666.1028224.peg.4268
Respiration	Electron accepting reactions	Terminal cytochrome d ubiquinol oxidases	Cytochrome d ubiquinol oxidase subunit II (EC 1.10.3.-)	fig|6666666.1028224.peg.4267
Respiration	Electron accepting reactions	Terminal cytochrome O ubiquinol oxidase	Cytochrome O ubiquinol oxidase subunit III (EC 1.10.3.-)	fig|6666666.1028224.peg.2729
Respiration	Electron accepting reactions	Terminal cytochrome O ubiquinol oxidase	Cytochrome O ubiquinol oxidase subunit IV (EC 1.10.3.-)	fig|6666666.1028224.peg.2728
Respiration	Electron accepting reactions	Terminal cytochrome O ubiquinol oxidase	Cytochrome O ubiquinol oxidase subunit I (EC 1.10.3.-)	fig|6666666.1028224.peg.2730
Respiration	Electron accepting reactions	Terminal cytochrome O ubiquinol oxidase	Cytochrome O ubiquinol oxidase subunit II (EC 1.10.3.-)	fig|6666666.1028224.peg.2731
Respiration	Electron accepting reactions	Terminal cytochrome C oxidases	Type cbb3 cytochrome oxidase biogenesis protein CcoS, involved in heme b insertion	fig|6666666.1028224.peg.4010
Respiration	Electron accepting reactions	Terminal cytochrome C oxidases	Type cbb3 cytochrome oxidase biogenesis protein CcoG, involved in Cu oxidation	fig|6666666.1028224.peg.4005, fig|6666666.1028224.peg.4224
Respiration	Electron accepting reactions	Terminal cytochrome C oxidases	Cytochrome c oxidase polypeptide III (EC 1.9.3.1)	fig|6666666.1028224.peg.4872
Respiration	Electron accepting reactions	Terminal cytochrome C oxidases	Cytochrome c oxidase polypeptide I (EC 1.9.3.1)	fig|6666666.1028224.peg.4876
Respiration	Electron accepting reactions	Terminal cytochrome C oxidases	Cytochrome c oxidase polypeptide II (EC 1.9.3.1)	fig|6666666.1028224.peg.2862, fig|6666666.1028224.peg.4877
Respiration	Electron accepting reactions	Anaerobic respiratory reductases	Vanillate O-demethylase oxidoreductase (EC 1.14.13.-)	fig|6666666.1028224.peg.5274, fig|6666666.1028224.peg.5691
Respiration	Electron accepting reactions	Anaerobic respiratory reductases	Electron transfer flavoprotein-ubiquinone oxidoreductase (EC 1.5.5.1)	fig|6666666.1028224.peg.2513
Respiration	Electron accepting reactions	Anaerobic respiratory reductases	Butyryl-CoA dehydrogenase (EC 1.3.8.1)	fig|6666666.1028224.peg.4936
Respiration	Electron accepting reactions	Anaerobic respiratory reductases	Flavodoxin reductases (ferredoxin-NADPH reductases) family 1	fig|6666666.1028224.peg.2993, fig|6666666.1028224.peg.5274, fig|6666666.1028224.peg.5691
Respiration	Electron accepting reactions	Anaerobic respiratory reductases	Ferredoxin reductase	fig|6666666.1028224.peg.1152, fig|6666666.1028224.peg.4314
Respiration	Electron accepting reactions	Terminal cytochrome oxidases	Cytochrome d ubiquinol oxidase subunit I (EC 1.10.3.-)	fig|6666666.1028224.peg.4268
Respiration	Electron accepting reactions	Terminal cytochrome oxidases	Cytochrome d ubiquinol oxidase subunit II (EC 1.10.3.-)	fig|6666666.1028224.peg.4267
Respiration	Electron accepting reactions	Terminal cytochrome oxidases	Cytochrome O ubiquinol oxidase subunit III (EC 1.10.3.-)	fig|6666666.1028224.peg.2729
Respiration	Electron accepting reactions	Terminal cytochrome oxidases	Cytochrome O ubiquinol oxidase subunit IV (EC 1.10.3.-)	fig|6666666.1028224.peg.2728
Respiration	Electron accepting reactions	Terminal cytochrome oxidases	Cytochrome O ubiquinol oxidase subunit I (EC 1.10.3.-)	fig|6666666.1028224.peg.2730
Respiration	Electron accepting reactions	Terminal cytochrome oxidases	Cytochrome O ubiquinol oxidase subunit II (EC 1.10.3.-)	fig|6666666.1028224.peg.2731
Respiration	Electron donating reactions	Respiratory Complex I	NADH-ubiquinone oxidoreductase chain K (EC 1.6.5.3)	fig|6666666.1028224.peg.1560
Respiration	Electron donating reactions	Respiratory Complex I	NADH-ubiquinone oxidoreductase chain L (EC 1.6.5.3)	fig|6666666.1028224.peg.1561
Respiration	Electron donating reactions	Respiratory Complex I	NADH-ubiquinone oxidoreductase chain J (EC 1.6.5.3)	fig|6666666.1028224.peg.1559
Respiration	Electron donating reactions	Respiratory Complex I	NADH-ubiquinone oxidoreductase chain N (EC 1.6.5.3)	fig|6666666.1028224.peg.1563
Respiration	Electron donating reactions	Respiratory Complex I	NADH-ubiquinone oxidoreductase chain H (EC 1.6.5.3)	fig|6666666.1028224.peg.1557
Respiration	Electron donating reactions	Respiratory Complex I	NADH-ubiquinone oxidoreductase chain E (EC 1.6.5.3)	fig|6666666.1028224.peg.1554
Respiration	Electron donating reactions	Respiratory Complex I	NADH-ubiquinone oxidoreductase chain B (EC 1.6.5.3)	fig|6666666.1028224.peg.1551
Respiration	Electron donating reactions	Respiratory Complex I	NADH-ubiquinone oxidoreductase chain I (EC 1.6.5.3)	fig|6666666.1028224.peg.1558
Respiration	Electron donating reactions	Respiratory Complex I	NADH-ubiquinone oxidoreductase chain M (EC 1.6.5.3)	fig|6666666.1028224.peg.1562
Respiration	Electron donating reactions	Respiratory Complex I	NADH-ubiquinone oxidoreductase chain F (EC 1.6.5.3)	fig|6666666.1028224.peg.1555
Respiration	Electron donating reactions	Respiratory Complex I	NADH-ubiquinone oxidoreductase chain G (EC 1.6.5.3)	fig|6666666.1028224.peg.1556
Respiration	Electron donating reactions	Respiratory Complex I	NADH-ubiquinone oxidoreductase chain C (EC 1.6.5.3)	fig|6666666.1028224.peg.1552
Respiration	Electron donating reactions	Respiratory Complex I	NADH ubiquinone oxidoreductase chain A (EC 1.6.5.3)	fig|6666666.1028224.peg.1550
Respiration	Electron donating reactions	Respiratory Complex I	NADH-ubiquinone oxidoreductase chain D (EC 1.6.5.3)	fig|6666666.1028224.peg.1553
Respiration	Electron donating reactions	Respiratory dehydrogenases 1	Glucose dehydrogenase, PQQ-dependent (EC 1.1.5.2)	fig|6666666.1028224.peg.354
Respiration	Electron donating reactions	Respiratory dehydrogenases 1	NADH dehydrogenase (EC 1.6.99.3)	fig|6666666.1028224.peg.1704
Respiration	Electron donating reactions	Respiratory dehydrogenases 1	Glucose-methanol-choline (GMC) oxidoreductase:NAD binding site	fig|6666666.1028224.peg.2526
Respiration	Electron donating reactions	Respiratory dehydrogenases 1	Aerobic glycerol-3-phosphate dehydrogenase (EC 1.1.5.3)	fig|6666666.1028224.peg.5620
Respiration	Electron donating reactions	Respiratory dehydrogenases 1	Glycerol-3-phosphate dehydrogenase (EC 1.1.5.3)	fig|6666666.1028224.peg.5521
Respiration	Electron donating reactions	Formate dehydrogenase	Formate dehydrogenase O beta subunit (EC 1.2.1.2)	fig|6666666.1028224.peg.3204
Respiration	Electron donating reactions	Formate dehydrogenase	Formate dehydrogenase O alpha subunit (EC 1.2.1.2)	fig|6666666.1028224.peg.3202, fig|6666666.1028224.peg.3203
Respiration	Electron donating reactions	Formate dehydrogenase	Formate dehydrogenase O gamma subunit (EC 1.2.1.2)	fig|6666666.1028224.peg.3205
Respiration	Electron donating reactions	NADH ubiquinone oxidoreductase	NADH-ubiquinone oxidoreductase chain K (EC 1.6.5.3)	fig|6666666.1028224.peg.1560
Respiration	Electron donating reactions	NADH ubiquinone oxidoreductase	NADH-ubiquinone oxidoreductase chain L (EC 1.6.5.3)	fig|6666666.1028224.peg.1561
Respiration	Electron donating reactions	NADH ubiquinone oxidoreductase	NADH-ubiquinone oxidoreductase chain J (EC 1.6.5.3)	fig|6666666.1028224.peg.1559
Respiration	Electron donating reactions	NADH ubiquinone oxidoreductase	NADH-ubiquinone oxidoreductase chain N (EC 1.6.5.3)	fig|6666666.1028224.peg.1563
Respiration	Electron donating reactions	NADH ubiquinone oxidoreductase	NADH-ubiquinone oxidoreductase chain H (EC 1.6.5.3)	fig|6666666.1028224.peg.1557
Respiration	Electron donating reactions	NADH ubiquinone oxidoreductase	NADH-ubiquinone oxidoreductase chain E (EC 1.6.5.3)	fig|6666666.1028224.peg.1554
Respiration	Electron donating reactions	NADH ubiquinone oxidoreductase	NADH-ubiquinone oxidoreductase chain B (EC 1.6.5.3)	fig|6666666.1028224.peg.1551
Respiration	Electron donating reactions	NADH ubiquinone oxidoreductase	NADH-ubiquinone oxidoreductase chain I (EC 1.6.5.3)	fig|6666666.1028224.peg.1558
Respiration	Electron donating reactions	NADH ubiquinone oxidoreductase	NADH-ubiquinone oxidoreductase chain M (EC 1.6.5.3)	fig|6666666.1028224.peg.1562
Respiration	Electron donating reactions	NADH ubiquinone oxidoreductase	NADH-ubiquinone oxidoreductase chain F (EC 1.6.5.3)	fig|6666666.1028224.peg.1555
Respiration	Electron donating reactions	NADH ubiquinone oxidoreductase	NADH-ubiquinone oxidoreductase chain G (EC 1.6.5.3)	fig|6666666.1028224.peg.1556
Respiration	Electron donating reactions	NADH ubiquinone oxidoreductase	NADH-ubiquinone oxidoreductase chain C (EC 1.6.5.3)	fig|6666666.1028224.peg.1552
Respiration	Electron donating reactions	NADH ubiquinone oxidoreductase	NADH ubiquinone oxidoreductase chain A (EC 1.6.5.3)	fig|6666666.1028224.peg.1550
Respiration	Electron donating reactions	NADH ubiquinone oxidoreductase	NADH-ubiquinone oxidoreductase chain D (EC 1.6.5.3)	fig|6666666.1028224.peg.1553
Respiration	Respiration - no subcategory	Quinone oxidoreductase family	Putative Zn-dependent oxidoreductase PA5234	fig|6666666.1028224.peg.1709
Respiration	Respiration - no subcategory	Quinone oxidoreductase family	Quinone oxidoreductase (EC 1.6.5.5)	fig|6666666.1028224.peg.185, fig|6666666.1028224.peg.1063, fig|6666666.1028224.peg.1312, fig|6666666.1028224.peg.1547, fig|6666666.1028224.peg.2404, fig|6666666.1028224.peg.3398, fig|6666666.1028224.peg.4668
Respiration	Respiration - no subcategory	Biogenesis of cytochrome c oxidases	Heme A synthase, cytochrome oxidase biogenesis protein Cox15-CtaA	fig|6666666.1028224.peg.2723
Respiration	Respiration - no subcategory	Biogenesis of cytochrome c oxidases	Ferredoxin--NADP(+) reductase (EC 1.18.1.2)	fig|6666666.1028224.peg.266
Respiration	Respiration - no subcategory	Biogenesis of cytochrome c oxidases	Cytochrome oxidase biogenesis protein Cox11-CtaG, copper delivery to Cox1	fig|6666666.1028224.peg.4874
Respiration	Respiration - no subcategory	Biogenesis of cytochrome c oxidases	Cytochrome oxidase biogenesis protein Surf1, facilitates heme A insertion	fig|6666666.1028224.peg.2727, fig|6666666.1028224.peg.4870
Respiration	Respiration - no subcategory	Biogenesis of cbb3-type cytochrome c oxidases	Type cbb3 cytochrome oxidase biogenesis protein CcoI	fig|6666666.1028224.peg.4011
Respiration	Respiration - no subcategory	Biogenesis of cbb3-type cytochrome c oxidases	Type cbb3 cytochrome oxidase biogenesis protein CcoS, involved in heme b insertion	fig|6666666.1028224.peg.4010
Respiration	Respiration - no subcategory	Biogenesis of cbb3-type cytochrome c oxidases	Putative analog of CcoH, COG3198	fig|6666666.1028224.peg.4004
Respiration	Respiration - no subcategory	Biogenesis of cbb3-type cytochrome c oxidases	Type cbb3 cytochrome oxidase biogenesis protein CcoG, involved in Cu oxidation	fig|6666666.1028224.peg.4005, fig|6666666.1028224.peg.4224
Respiration	Respiration - no subcategory	Biogenesis of c-type cytochromes	Cytochrome c-type biogenesis protein ResA	fig|6666666.1028224.peg.5156
Respiration	Respiration - no subcategory	Biogenesis of c-type cytochromes	Cytochrome c-type biogenesis protein Ccs1/ResB	fig|6666666.1028224.peg.1114
Respiration	Respiration - no subcategory	Biogenesis of c-type cytochromes	Periplasmic thiol:disulfide oxidoreductase DsbB, required for DsbA reoxidation	fig|6666666.1028224.peg.2241
Respiration	Respiration - no subcategory	Biogenesis of c-type cytochromes	Cytochrome c-type biogenesis protein CcsA/ResC	fig|6666666.1028224.peg.1115
Respiration	Respiration - no subcategory	Biogenesis of c-type cytochromes	Periplasmic thiol:disulfide interchange protein DsbA	fig|6666666.1028224.peg.5996
Respiration	Respiration - no subcategory	Soluble cytochromes and functionally related electron carriers	Putative diheme cytochrome c-553	fig|6666666.1028224.peg.1708, fig|6666666.1028224.peg.3522, fig|6666666.1028224.peg.3722
Respiration	Respiration - no subcategory	Soluble cytochromes and functionally related electron carriers	FIG135464: Cytochrome c4	fig|6666666.1028224.peg.2606
Respiration	Respiration - no subcategory	Soluble cytochromes and functionally related electron carriers	Cytochrome c4	fig|6666666.1028224.peg.1113
Respiration	Respiration - no subcategory	Soluble cytochromes and functionally related electron carriers	Ferredoxin, 2Fe-2S	fig|6666666.1028224.peg.399, fig|6666666.1028224.peg.2803
Respiration	Respiration - no subcategory	Soluble cytochromes and functionally related electron carriers	Cytochrome c551/c552	fig|6666666.1028224.peg.4030
Respiration	Respiration - no subcategory	Soluble cytochromes and functionally related electron carriers	Probable cytochrome c2	fig|6666666.1028224.peg.3723
Respiration	Respiration - no subcategory	Soluble cytochromes and functionally related electron carriers	Ferredoxin	fig|6666666.1028224.peg.4199, fig|6666666.1028224.peg.4496, fig|6666666.1028224.peg.4500
Respiration	Respiration - no subcategory	Carbon monoxide dehydrogenase maturation factors	Carbon monoxide oxidation accessory protein CoxG	fig|6666666.1028224.peg.2859, fig|6666666.1028224.peg.4418
Respiration	Respiration - no subcategory	Carbon monoxide dehydrogenase maturation factors	Carbon monoxide oxidation accessory protein CoxE	fig|6666666.1028224.peg.4419
Respiration	Respiration - no subcategory	Carbon monoxide dehydrogenase maturation factors	Carbon monoxide oxidation accessory protein CoxD	fig|6666666.1028224.peg.4420
Stress Response	Osmotic stress	Osmoregulation	Outer membrane protein A precursor	fig|6666666.1028224.peg.2057
Stress Response	Osmotic stress	Osmoregulation	Aquaporin Z	fig|6666666.1028224.peg.5466
Stress Response	Oxidative stress	Protection from Reactive Oxygen Species	Superoxide dismutase [Cu-Zn] precursor (EC 1.15.1.1)	fig|6666666.1028224.peg.2860
Stress Response	Oxidative stress	Protection from Reactive Oxygen Species	Superoxide dismutase [Fe] (EC 1.15.1.1)	fig|6666666.1028224.peg.3133
Stress Response	Oxidative stress	Oxidative stress	Redox-sensitive transcriptional activator SoxR	fig|6666666.1028224.peg.150, fig|6666666.1028224.peg.5448
Stress Response	Oxidative stress	Oxidative stress	NnrS protein involved in response to NO	fig|6666666.1028224.peg.468
Stress Response	Oxidative stress	Oxidative stress	Organic hydroperoxide resistance transcriptional regulator	fig|6666666.1028224.peg.5441
Stress Response	Oxidative stress	Oxidative stress	Transcriptional regulator, Crp/Fnr family	fig|6666666.1028224.peg.945, fig|6666666.1028224.peg.1748, fig|6666666.1028224.peg.1870, fig|6666666.1028224.peg.3469, fig|6666666.1028224.peg.4002, fig|6666666.1028224.peg.4540, fig|6666666.1028224.peg.5248, fig|6666666.1028224.peg.5480, fig|6666666.1028224.peg.5892
Stress Response	Oxidative stress	Oxidative stress	Alkyl hydroperoxide reductase subunit C-like protein	fig|6666666.1028224.peg.1042
Stress Response	Oxidative stress	Oxidative stress	Fe2+/Zn2+ uptake regulation proteins	fig|6666666.1028224.peg.2357
Stress Response	Oxidative stress	Oxidative stress	Superoxide dismutase [Cu-Zn] precursor (EC 1.15.1.1)	fig|6666666.1028224.peg.2860
Stress Response	Oxidative stress	Oxidative stress	Superoxide dismutase [Fe] (EC 1.15.1.1)	fig|6666666.1028224.peg.3133
Stress Response	Oxidative stress	Oxidative stress	Peroxide stress regulator	fig|6666666.1028224.peg.2357
Stress Response	Oxidative stress	Oxidative stress	Ferric uptake regulation protein FUR	fig|6666666.1028224.peg.2609, fig|6666666.1028224.peg.3060, fig|6666666.1028224.peg.6024
Stress Response	Oxidative stress	Oxidative stress	Superoxide dismutase [Mn] (EC 1.15.1.1)	fig|6666666.1028224.peg.3736
Stress Response	Oxidative stress	Oxidative stress	Nitrite-sensitive transcriptional repressor NsrR	fig|6666666.1028224.peg.469
Stress Response	Oxidative stress	Oxidative stress	Ferric uptake regulation protein	fig|6666666.1028224.peg.2357
Stress Response	Oxidative stress	Oxidative stress	transcriptional regulator, Crp/Fnr family	fig|6666666.1028224.peg.4001
Stress Response	Oxidative stress	Oxidative stress	Phytochrome, two-component sensor histidine kinase (EC 2.7.3.-)	fig|6666666.1028224.peg.748
Stress Response	Oxidative stress	Oxidative stress	Organic hydroperoxide resistance protein	fig|6666666.1028224.peg.5442
Stress Response	Oxidative stress	Glutathione: Biosynthesis and gamma-glutamyl cycle	Glutamate--cysteine ligase (EC 6.3.2.2), divergent, of Alpha- and Beta-proteobacteria type	fig|6666666.1028224.peg.6011
Stress Response	Oxidative stress	Glutathione: Biosynthesis and gamma-glutamyl cycle	Gamma-glutamyltranspeptidase (EC 2.3.2.2)	fig|6666666.1028224.peg.2267, fig|6666666.1028224.peg.4552, fig|6666666.1028224.peg.5218, fig|6666666.1028224.peg.5884
Stress Response	Oxidative stress	Glutathione: Biosynthesis and gamma-glutamyl cycle	Glutathione synthetase (EC 6.3.2.3)	fig|6666666.1028224.peg.6008
Stress Response	Oxidative stress	Glutathione: Biosynthesis and gamma-glutamyl cycle	Glutamate--cysteine ligase (EC 6.3.2.2)	fig|6666666.1028224.peg.4196
Stress Response	Oxidative stress	Glutathione: Non-redox reactions	Glutathione S-transferase (EC 2.5.1.18)	fig|6666666.1028224.peg.35, fig|6666666.1028224.peg.627, fig|6666666.1028224.peg.983, fig|6666666.1028224.peg.1916, fig|6666666.1028224.peg.2828, fig|6666666.1028224.peg.3607, fig|6666666.1028224.peg.5750
Stress Response	Oxidative stress	Glutathione: Non-redox reactions	Uncharacterized glutathione S-transferase-like protein	fig|6666666.1028224.peg.2157
Stress Response	Oxidative stress	Glutathione: Non-redox reactions	Lactoylglutathione lyase (EC 4.4.1.5)	fig|6666666.1028224.peg.2863
Stress Response	Oxidative stress	Glutathione: Non-redox reactions	FIG005121: SAM-dependent methyltransferase (EC 2.1.1.-)	fig|6666666.1028224.peg.1855
Stress Response	Oxidative stress	Glutathione: Non-redox reactions	Glutathione S-transferase, unnamed subgroup (EC 2.5.1.18)	fig|6666666.1028224.peg.3432
Stress Response	Oxidative stress	Glutathione: Non-redox reactions	Glutathione S-transferase family protein	fig|6666666.1028224.peg.5807
Stress Response	Oxidative stress	Glutathione: Non-redox reactions	Hydroxyacylglutathione hydrolase (EC 3.1.2.6)	fig|6666666.1028224.peg.1854
Stress Response	Oxidative stress	Glutathione: Non-redox reactions	Probable glutathione S-transferase (EC 2.5.1.18), YfcF homolog	fig|6666666.1028224.peg.5032
Stress Response	Oxidative stress	Rubrerythrin	Rubredoxin	fig|6666666.1028224.peg.5064
Stress Response	Oxidative stress	Rubrerythrin	Alkyl hydroperoxide reductase subunit C-like protein	fig|6666666.1028224.peg.1042
Stress Response	Oxidative stress	Glutathione: Redox cycle	Glutathione reductase (EC 1.8.1.7)	fig|6666666.1028224.peg.4310
Stress Response	Oxidative stress	Glutathione: Redox cycle	Glutathione peroxidase (EC 1.11.1.9)	fig|6666666.1028224.peg.5766
Stress Response	Oxidative stress	Glutathione: Redox cycle	Glutaredoxin 3 (Grx3)	fig|6666666.1028224.peg.4796
Stress Response	Oxidative stress	Glutaredoxins	Glutaredoxin 3 (Grx3)	fig|6666666.1028224.peg.4796
Stress Response	Oxidative stress	Glutaredoxins	Glutaredoxin-related protein	fig|6666666.1028224.peg.1221
Stress Response	Detoxification	Uptake of selenate and selenite	Sulfate and thiosulfate import ATP-binding protein CysA (EC 3.6.3.25)	fig|6666666.1028224.peg.2240
Stress Response	Detoxification	Uptake of selenate and selenite	DedA protein	fig|6666666.1028224.peg.1600
Stress Response	Detoxification	Glutathione-dependent pathway of formaldehyde detoxification	S-formylglutathione hydrolase (EC 3.1.2.12)	fig|6666666.1028224.peg.4255
Stress Response	Detoxification	Glutathione-dependent pathway of formaldehyde detoxification	S-(hydroxymethyl)glutathione dehydrogenase (EC 1.1.1.284)	fig|6666666.1028224.peg.4254
Stress Response	Stress Response - no subcategory	Bacterial hemoglobins	diguanylate cyclase/phosphodiesterase (GGDEF & EAL domains) with PAS/PAC sensor(s)	fig|6666666.1028224.peg.1310, fig|6666666.1028224.peg.1605, fig|6666666.1028224.peg.1606, fig|6666666.1028224.peg.3120, fig|6666666.1028224.peg.3660, fig|6666666.1028224.peg.5938
Stress Response	Stress Response - no subcategory	Bacterial hemoglobins	Hemoglobin-like protein HbO	fig|6666666.1028224.peg.4657
Stress Response	Stress Response - no subcategory	Hfl operon	HflC protein	fig|6666666.1028224.peg.1728
Stress Response	Stress Response - no subcategory	Hfl operon	RNA-binding protein Hfq	fig|6666666.1028224.peg.1725
Stress Response	Stress Response - no subcategory	Hfl operon	HflK protein	fig|6666666.1028224.peg.1727
Stress Response	Periplasmic Stress	Periplasmic Stress Response	Sigma factor RpoE negative regulatory protein RseA	fig|6666666.1028224.peg.1458
Stress Response	Periplasmic Stress	Periplasmic Stress Response	Outer membrane stress sensor protease DegS	fig|6666666.1028224.peg.1190
Stress Response	Periplasmic Stress	Periplasmic Stress Response	Outer membrane protein H precursor	fig|6666666.1028224.peg.1810
Stress Response	Periplasmic Stress	Periplasmic Stress Response	Intramembrane protease RasP/YluC, implicated in cell division based on FtsL cleavage	fig|6666666.1028224.peg.1808
Stress Response	Periplasmic Stress	Periplasmic Stress Response	HtrA protease/chaperone protein	fig|6666666.1028224.peg.1459
Metabolism of Aromatic Compounds	Peripheral pathways for catabolism of aromatic compounds	Quinate degradation	3-dehydroquinate dehydratase II (EC 4.2.1.10)	fig|6666666.1028224.peg.2381, fig|6666666.1028224.peg.4177
Metabolism of Aromatic Compounds	Peripheral pathways for catabolism of aromatic compounds	Benzoate degradation	Benzoate transport protein	fig|6666666.1028224.peg.2998, fig|6666666.1028224.peg.6009
Metabolism of Aromatic Compounds	Peripheral pathways for catabolism of aromatic compounds	Benzoate degradation	Benzoylformate decarboxylase (EC 4.1.1.7)	fig|6666666.1028224.peg.5089
Metabolism of Aromatic Compounds	Peripheral pathways for catabolism of aromatic compounds	Benzoate degradation	benzoate MFS transporter BenK	fig|6666666.1028224.peg.4932
Metabolism of Aromatic Compounds	Peripheral pathways for catabolism of aromatic compounds	p-Hydroxybenzoate degradation	4-hydroxybenzoate transporter	fig|6666666.1028224.peg.2365
Metabolism of Aromatic Compounds	Peripheral pathways for catabolism of aromatic compounds	p-Hydroxybenzoate degradation	P-hydroxybenzoate hydroxylase (EC 1.14.13.2)	fig|6666666.1028224.peg.2453
Metabolism of Aromatic Compounds	Metabolism of central aromatic intermediates	Catechol branch of beta-ketoadipate pathway	3-oxoadipate CoA-transferase subunit B (EC 2.8.3.6)	fig|6666666.1028224.peg.1142
Metabolism of Aromatic Compounds	Metabolism of central aromatic intermediates	Catechol branch of beta-ketoadipate pathway	3-oxoadipate CoA-transferase subunit A (EC 2.8.3.6)	fig|6666666.1028224.peg.1143
Metabolism of Aromatic Compounds	Metabolism of central aromatic intermediates	Catechol branch of beta-ketoadipate pathway	Succinyl-CoA:3-ketoacid-coenzyme A transferase subunit B (EC 2.8.3.5)	fig|6666666.1028224.peg.2573
Metabolism of Aromatic Compounds	Metabolism of central aromatic intermediates	Catechol branch of beta-ketoadipate pathway	Succinyl-CoA:3-ketoacid-coenzyme A transferase subunit A (EC 2.8.3.5)	fig|6666666.1028224.peg.2572
Metabolism of Aromatic Compounds	Metabolism of central aromatic intermediates	Catechol branch of beta-ketoadipate pathway	Muconate cycloisomerase (EC 5.5.1.1)	fig|6666666.1028224.peg.4743
Metabolism of Aromatic Compounds	Metabolism of central aromatic intermediates	Catechol branch of beta-ketoadipate pathway	Beta-ketoadipate enol-lactone hydrolase (EC 3.1.1.24)	fig|6666666.1028224.peg.4688
Metabolism of Aromatic Compounds	Metabolism of central aromatic intermediates	Catechol branch of beta-ketoadipate pathway	Catechol 1,2-dioxygenase (EC 1.13.11.1)	fig|6666666.1028224.peg.3571, fig|6666666.1028224.peg.4746
Metabolism of Aromatic Compounds	Metabolism of central aromatic intermediates	Catechol branch of beta-ketoadipate pathway	Muconolactone isomerase (EC 5.3.3.4)	fig|6666666.1028224.peg.4744
Metabolism of Aromatic Compounds	Metabolism of central aromatic intermediates	Salicylate and gentisate catabolism	Gentisate 1,2-dioxygenase (EC 1.13.11.4)	fig|6666666.1028224.peg.3006
Metabolism of Aromatic Compounds	Metabolism of central aromatic intermediates	Salicylate and gentisate catabolism	Putative n-hydroxybenzoate hydroxylase	fig|6666666.1028224.peg.4515
Metabolism of Aromatic Compounds	Metabolism of central aromatic intermediates	Salicylate and gentisate catabolism	Fumarylacetoacetase (EC 3.7.1.2)	fig|6666666.1028224.peg.4638
Metabolism of Aromatic Compounds	Metabolism of central aromatic intermediates	Salicylate and gentisate catabolism	4-hydroxybenzoate transporter	fig|6666666.1028224.peg.2365
Metabolism of Aromatic Compounds	Metabolism of central aromatic intermediates	Salicylate and gentisate catabolism	Maleylacetoacetate isomerase (EC 5.2.1.2)	fig|6666666.1028224.peg.3112
Metabolism of Aromatic Compounds	Metabolism of central aromatic intermediates	Salicylate and gentisate catabolism	Maleate cis-trans isomerase (EC 5.2.1.1)	fig|6666666.1028224.peg.4759, fig|6666666.1028224.peg.5336
Metabolism of Aromatic Compounds	Metabolism of central aromatic intermediates	Salicylate and gentisate catabolism	Fumarylacetoacetate hydrolase family protein	fig|6666666.1028224.peg.3113, fig|6666666.1028224.peg.5515
Metabolism of Aromatic Compounds	Metabolism of central aromatic intermediates	Central meta-cleavage pathway of aromatic compound degradation	Protocatechuate 4,5-dioxygenase alpha chain (EC 1.13.11.8)	fig|6666666.1028224.peg.2369
Metabolism of Aromatic Compounds	Metabolism of central aromatic intermediates	Central meta-cleavage pathway of aromatic compound degradation	2-oxo-hepta-3-ene-1,7-dioic acid hydratase (EC 4.2.-.-)	fig|6666666.1028224.peg.94, fig|6666666.1028224.peg.3570, fig|6666666.1028224.peg.4828
Metabolism of Aromatic Compounds	Metabolism of central aromatic intermediates	Central meta-cleavage pathway of aromatic compound degradation	5-carboxymethyl-2-hydroxymuconate semialdehyde dehydrogenase (EC 1.2.1.60)	fig|6666666.1028224.peg.99
Metabolism of Aromatic Compounds	Metabolism of central aromatic intermediates	Central meta-cleavage pathway of aromatic compound degradation	5-carboxymethyl-2-hydroxymuconate delta-isomerase (EC 5.3.3.10)	fig|6666666.1028224.peg.95
Metabolism of Aromatic Compounds	Metabolism of central aromatic intermediates	Central meta-cleavage pathway of aromatic compound degradation	Protocatechuate 4,5-dioxygenase beta chain (EC 1.13.11.8)	fig|6666666.1028224.peg.2370
Metabolism of Aromatic Compounds	Metabolism of central aromatic intermediates	Central meta-cleavage pathway of aromatic compound degradation	2-polyprenylphenol hydroxylase and related flavodoxin oxidoreductases	fig|6666666.1028224.peg.4481
Metabolism of Aromatic Compounds	Metabolism of Aromatic Compounds - no subcategory	Gentisate degradation	Gentisate 1,2-dioxygenase (EC 1.13.11.4)	fig|6666666.1028224.peg.3006
Metabolism of Aromatic Compounds	Metabolism of Aromatic Compounds - no subcategory	Gentisate degradation	putative 4-hydroxybenzoyl-CoA thioesterase	fig|6666666.1028224.peg.2034
Metabolism of Aromatic Compounds	Metabolism of Aromatic Compounds - no subcategory	Gentisate degradation	Putative n-hydroxybenzoate hydroxylase	fig|6666666.1028224.peg.4515
Metabolism of Aromatic Compounds	Metabolism of Aromatic Compounds - no subcategory	Gentisate degradation	4-hydroxybenzoate transporter	fig|6666666.1028224.peg.2365
Metabolism of Aromatic Compounds	Metabolism of Aromatic Compounds - no subcategory	Gentisate degradation	Maleylacetoacetate isomerase (EC 5.2.1.2)	fig|6666666.1028224.peg.3112
Metabolism of Aromatic Compounds	Metabolism of Aromatic Compounds - no subcategory	Gentisate degradation	Fumarylacetoacetate hydrolase family protein	fig|6666666.1028224.peg.3113, fig|6666666.1028224.peg.5515
Amino Acids and Derivatives	Glutamine, glutamate, aspartate, asparagine; ammonia assimilation	Glutamine, Glutamate, Aspartate and Asparagine Biosynthesis	Ferredoxin-dependent glutamate synthase (EC 1.4.7.1)	fig|6666666.1028224.peg.3625
Amino Acids and Derivatives	Glutamine, glutamate, aspartate, asparagine; ammonia assimilation	Glutamine, Glutamate, Aspartate and Asparagine Biosynthesis	L-asparaginase (EC 3.5.1.1)	fig|6666666.1028224.peg.517, fig|6666666.1028224.peg.3141, fig|6666666.1028224.peg.5765
Amino Acids and Derivatives	Glutamine, glutamate, aspartate, asparagine; ammonia assimilation	Glutamine, Glutamate, Aspartate and Asparagine Biosynthesis	Aspartate aminotransferase (EC 2.6.1.1)	fig|6666666.1028224.peg.812, fig|6666666.1028224.peg.911, fig|6666666.1028224.peg.1012, fig|6666666.1028224.peg.2423, fig|6666666.1028224.peg.2795, fig|6666666.1028224.peg.2997, fig|6666666.1028224.peg.3159, fig|6666666.1028224.peg.3937, fig|6666666.1028224.peg.3965, fig|6666666.1028224.peg.4447, fig|6666666.1028224.peg.4652
Amino Acids and Derivatives	Glutamine, glutamate, aspartate, asparagine; ammonia assimilation	Glutamine, Glutamate, Aspartate and Asparagine Biosynthesis	NAD-specific glutamate dehydrogenase (EC 1.4.1.2)	fig|6666666.1028224.peg.205
Amino Acids and Derivatives	Glutamine, glutamate, aspartate, asparagine; ammonia assimilation	Glutamine, Glutamate, Aspartate and Asparagine Biosynthesis	Glutamate racemase (EC 5.1.1.3)	fig|6666666.1028224.peg.4051
Amino Acids and Derivatives	Glutamine, glutamate, aspartate, asparagine; ammonia assimilation	Glutamine, Glutamate, Aspartate and Asparagine Biosynthesis	Glutamate synthase [NADPH] large chain (EC 1.4.1.13)	fig|6666666.1028224.peg.1146
Amino Acids and Derivatives	Glutamine, glutamate, aspartate, asparagine; ammonia assimilation	Glutamine, Glutamate, Aspartate and Asparagine Biosynthesis	Glutamine synthetase type I (EC 6.3.1.2)	fig|6666666.1028224.peg.1737
Amino Acids and Derivatives	Glutamine, glutamate, aspartate, asparagine; ammonia assimilation	Glutamine, Glutamate, Aspartate and Asparagine Biosynthesis	Glutamate synthase [NADPH] small chain (EC 1.4.1.13)	fig|6666666.1028224.peg.1147
Amino Acids and Derivatives	Glutamine, glutamate, aspartate, asparagine; ammonia assimilation	Glutamine, Glutamate, Aspartate and Asparagine Biosynthesis	NADP-specific glutamate dehydrogenase (EC 1.4.1.4)	fig|6666666.1028224.peg.205, fig|6666666.1028224.peg.1588
Amino Acids and Derivatives	Glutamine, glutamate, aspartate, asparagine; ammonia assimilation	Glutamine, Glutamate, Aspartate and Asparagine Biosynthesis	Leucine-responsive regulatory protein, regulator for leucine (or lrp) regulon and high-affinity branched-chain amino acid transport system	fig|6666666.1028224.peg.3584
Amino Acids and Derivatives	Glutamine, glutamate, aspartate, asparagine; ammonia assimilation	Glutamine, Glutamate, Aspartate and Asparagine Biosynthesis	Aspartate racemase (EC 5.1.1.13)	fig|6666666.1028224.peg.61
Amino Acids and Derivatives	Glutamine, glutamate, aspartate, asparagine; ammonia assimilation	Glutamate dehydrogenases	NADP-specific glutamate dehydrogenase (EC 1.4.1.4)	fig|6666666.1028224.peg.205, fig|6666666.1028224.peg.1588
Amino Acids and Derivatives	Glutamine, glutamate, aspartate, asparagine; ammonia assimilation	Glutamate dehydrogenases	NAD-specific glutamate dehydrogenase (EC 1.4.1.2)	fig|6666666.1028224.peg.205
Amino Acids and Derivatives	Glutamine, glutamate, aspartate, asparagine; ammonia assimilation	Glutamine synthetases	Glutamine synthetase type I (EC 6.3.1.2)	fig|6666666.1028224.peg.1737
Amino Acids and Derivatives	Histidine Metabolism	Histidine Degradation	N-formylglutamate deformylase (EC 3.5.1.68)	fig|6666666.1028224.peg.149
Amino Acids and Derivatives	Histidine Metabolism	Histidine Degradation	Imidazolonepropionase (EC 3.5.2.7)	fig|6666666.1028224.peg.145
Amino Acids and Derivatives	Histidine Metabolism	Histidine Degradation	Urocanate hydratase (EC 4.2.1.49)	fig|6666666.1028224.peg.143
Amino Acids and Derivatives	Histidine Metabolism	Histidine Degradation	Histidine utilization repressor	fig|6666666.1028224.peg.141
Amino Acids and Derivatives	Histidine Metabolism	Histidine Degradation	Histidine ammonia-lyase (EC 4.3.1.3)	fig|6666666.1028224.peg.142
Amino Acids and Derivatives	Histidine Metabolism	Histidine Degradation	Histidine transport protein (permease)	fig|6666666.1028224.peg.88
Amino Acids and Derivatives	Histidine Metabolism	Histidine Degradation	Formiminoglutamic iminohydrolase (EC 3.5.3.13)	fig|6666666.1028224.peg.148
Amino Acids and Derivatives	Histidine Metabolism	Histidine Biosynthesis	Phosphoribosylformimino-5-aminoimidazole carboxamide ribotide isomerase (EC 5.3.1.16)	fig|6666666.1028224.peg.1187
Amino Acids and Derivatives	Histidine Metabolism	Histidine Biosynthesis	Phosphoribosyl-ATP pyrophosphatase (EC 3.6.1.31)	fig|6666666.1028224.peg.1154
Amino Acids and Derivatives	Histidine Metabolism	Histidine Biosynthesis	Histidinol-phosphate aminotransferase (EC 2.6.1.9)	fig|6666666.1028224.peg.1184
Amino Acids and Derivatives	Histidine Metabolism	Histidine Biosynthesis	Imidazoleglycerol-phosphate dehydratase (EC 4.2.1.19)	fig|6666666.1028224.peg.1185
Amino Acids and Derivatives	Histidine Metabolism	Histidine Biosynthesis	ATP phosphoribosyltransferase regulatory subunit (EC 2.4.2.17)	fig|6666666.1028224.peg.1729
Amino Acids and Derivatives	Histidine Metabolism	Histidine Biosynthesis	Phosphoribosyl-AMP cyclohydrolase (EC 3.5.4.19)	fig|6666666.1028224.peg.1155
Amino Acids and Derivatives	Histidine Metabolism	Histidine Biosynthesis	Histidinol dehydrogenase (EC 1.1.1.23)	fig|6666666.1028224.peg.1181
Amino Acids and Derivatives	Histidine Metabolism	Histidine Biosynthesis	Histidinol-phosphatase (EC 3.1.3.15)	fig|6666666.1028224.peg.5342
Amino Acids and Derivatives	Arginine; urea cycle, polyamines	Putrescine utilization pathways	Gamma-aminobutyrate:alpha-ketoglutarate aminotransferase (EC 2.6.1.19)	fig|6666666.1028224.peg.1689
Amino Acids and Derivatives	Arginine; urea cycle, polyamines	Urease subunits	Nickel-binding accessory protein UreJ-HupE	fig|6666666.1028224.peg.5454
Amino Acids and Derivatives	Arginine; urea cycle, polyamines	Urease subunits	Urease accessory protein UreF	fig|6666666.1028224.peg.5460
Amino Acids and Derivatives	Arginine; urea cycle, polyamines	Urease subunits	Urease gamma subunit (EC 3.5.1.5)	fig|6666666.1028224.peg.5453
Amino Acids and Derivatives	Arginine; urea cycle, polyamines	Urease subunits	Urease accessory protein UreE	fig|6666666.1028224.peg.5459
Amino Acids and Derivatives	Arginine; urea cycle, polyamines	Urease subunits	Urease alpha subunit (EC 3.5.1.5)	fig|6666666.1028224.peg.5456
Amino Acids and Derivatives	Arginine; urea cycle, polyamines	Urease subunits	Urease accessory protein UreD	fig|6666666.1028224.peg.5452
Amino Acids and Derivatives	Arginine; urea cycle, polyamines	Urease subunits	Urease beta subunit (EC 3.5.1.5)	fig|6666666.1028224.peg.5455
Amino Acids and Derivatives	Arginine; urea cycle, polyamines	Urease subunits	Urea channel UreI	fig|6666666.1028224.peg.314
Amino Acids and Derivatives	Arginine; urea cycle, polyamines	Urease subunits	Urease accessory protein UreG	fig|6666666.1028224.peg.5461
Amino Acids and Derivatives	Arginine; urea cycle, polyamines	Polyamine Metabolism	Spermidine synthase (EC 2.5.1.16)	fig|6666666.1028224.peg.1973, fig|6666666.1028224.peg.5928
Amino Acids and Derivatives	Arginine; urea cycle, polyamines	Polyamine Metabolism	Arginine decarboxylase (EC 4.1.1.19)	fig|6666666.1028224.peg.3742
Amino Acids and Derivatives	Arginine; urea cycle, polyamines	Polyamine Metabolism	Probable two-component sensor, near polyamine transporter	fig|6666666.1028224.peg.601
Amino Acids and Derivatives	Arginine; urea cycle, polyamines	Polyamine Metabolism	Ornithine decarboxylase (EC 4.1.1.17)	fig|6666666.1028224.peg.3742
Amino Acids and Derivatives	Arginine; urea cycle, polyamines	Polyamine Metabolism	Spermidine N1-acetyltransferase (EC 2.3.1.57)	fig|6666666.1028224.peg.3923
Amino Acids and Derivatives	Arginine; urea cycle, polyamines	Polyamine Metabolism	S-adenosylmethionine decarboxylase proenzyme (EC 4.1.1.50), prokaryotic class 1B	fig|6666666.1028224.peg.5928
Amino Acids and Derivatives	Arginine; urea cycle, polyamines	Polyamine Metabolism	5'-methylthioadenosine nucleosidase (EC 3.2.2.16)	fig|6666666.1028224.peg.5704
Amino Acids and Derivatives	Arginine; urea cycle, polyamines	Arginine and Ornithine Degradation	Arginine decarboxylase (EC 4.1.1.19)	fig|6666666.1028224.peg.3742
Amino Acids and Derivatives	Arginine; urea cycle, polyamines	Arginine and Ornithine Degradation	Ornithine decarboxylase (EC 4.1.1.17)	fig|6666666.1028224.peg.3742
Amino Acids and Derivatives	Arginine; urea cycle, polyamines	Arginine and Ornithine Degradation	Ornithine cyclodeaminase (EC 4.3.1.12)	fig|6666666.1028224.peg.5985
Amino Acids and Derivatives	Arginine; urea cycle, polyamines	Arginine and Ornithine Degradation	Delta-1-pyrroline-5-carboxylate dehydrogenase (EC 1.2.1.88)	fig|6666666.1028224.peg.709
Amino Acids and Derivatives	Arginine; urea cycle, polyamines	Arginine and Ornithine Degradation	Arginase (EC 3.5.3.1)	fig|6666666.1028224.peg.5986
Amino Acids and Derivatives	Arginine; urea cycle, polyamines	Arginine and Ornithine Degradation	Ornithine carbamoyltransferase (EC 2.1.3.3)	fig|6666666.1028224.peg.4494
Amino Acids and Derivatives	Arginine; urea cycle, polyamines	Arginine and Ornithine Degradation	NADP-specific glutamate dehydrogenase (EC 1.4.1.4)	fig|6666666.1028224.peg.205, fig|6666666.1028224.peg.1588
Amino Acids and Derivatives	Arginine; urea cycle, polyamines	Urea decomposition	Urease accessory protein UreF	fig|6666666.1028224.peg.5460
Amino Acids and Derivatives	Arginine; urea cycle, polyamines	Urea decomposition	Urea ABC transporter, permease protein UrtC	fig|6666666.1028224.peg.216
Amino Acids and Derivatives	Arginine; urea cycle, polyamines	Urea decomposition	Urea ABC transporter, ATPase protein UrtE	fig|6666666.1028224.peg.218
Amino Acids and Derivatives	Arginine; urea cycle, polyamines	Urea decomposition	Urea ABC transporter, ATPase protein UrtD	fig|6666666.1028224.peg.217
Amino Acids and Derivatives	Arginine; urea cycle, polyamines	Urea decomposition	Urease gamma subunit (EC 3.5.1.5)	fig|6666666.1028224.peg.5453
Amino Acids and Derivatives	Arginine; urea cycle, polyamines	Urea decomposition	Urease accessory protein UreE	fig|6666666.1028224.peg.5459
Amino Acids and Derivatives	Arginine; urea cycle, polyamines	Urea decomposition	Urea ABC transporter, permease protein UrtB	fig|6666666.1028224.peg.215
Amino Acids and Derivatives	Arginine; urea cycle, polyamines	Urea decomposition	Urease alpha subunit (EC 3.5.1.5)	fig|6666666.1028224.peg.5456
Amino Acids and Derivatives	Arginine; urea cycle, polyamines	Urea decomposition	Urease accessory protein UreD	fig|6666666.1028224.peg.5452
Amino Acids and Derivatives	Arginine; urea cycle, polyamines	Urea decomposition	Urease beta subunit (EC 3.5.1.5)	fig|6666666.1028224.peg.5455
Amino Acids and Derivatives	Arginine; urea cycle, polyamines	Urea decomposition	Urease accessory protein UreG	fig|6666666.1028224.peg.5461
Amino Acids and Derivatives	Arginine; urea cycle, polyamines	Urea decomposition	Urea channel UreI	fig|6666666.1028224.peg.314
Amino Acids and Derivatives	Arginine; urea cycle, polyamines	Urea carboxylase and Allophanate hydrolase cluster	Biotin carboxylase (EC 6.3.4.14)	fig|6666666.1028224.peg.5560
Amino Acids and Derivatives	Arginine; urea cycle, polyamines	Urea carboxylase and Allophanate hydrolase cluster	Allophanate hydrolase 2 subunit 1 (EC 3.5.1.54)	fig|6666666.1028224.peg.957
Amino Acids and Derivatives	Arginine; urea cycle, polyamines	Urea carboxylase and Allophanate hydrolase cluster	Lactam utilization protein LamB	fig|6666666.1028224.peg.956
Amino Acids and Derivatives	Arginine; urea cycle, polyamines	Urea carboxylase and Allophanate hydrolase cluster	Urea carboxylase (EC 6.3.4.6) without Allophanate hydrolase 2 domains	fig|6666666.1028224.peg.958
Amino Acids and Derivatives	Arginine; urea cycle, polyamines	Urea carboxylase and Allophanate hydrolase cluster	Biotin carboxyl carrier protein	fig|6666666.1028224.peg.5559
Amino Acids and Derivatives	Arginine; urea cycle, polyamines	Urea carboxylase and Allophanate hydrolase cluster	Allophanate hydrolase 2 subunit 2 (EC 3.5.1.54)	fig|6666666.1028224.peg.957
Amino Acids and Derivatives	Lysine, threonine, methionine, and cysteine	Methionine Biosynthesis	Homoserine dehydrogenase (EC 1.1.1.3)	fig|6666666.1028224.peg.1510
Amino Acids and Derivatives	Lysine, threonine, methionine, and cysteine	Methionine Biosynthesis	Methionine ABC transporter substrate-binding protein	fig|6666666.1028224.peg.1076, fig|6666666.1028224.peg.2222, fig|6666666.1028224.peg.2231, fig|6666666.1028224.peg.3517, fig|6666666.1028224.peg.3939, fig|6666666.1028224.peg.4833, fig|6666666.1028224.peg.4834, fig|6666666.1028224.peg.4839
Amino Acids and Derivatives	Lysine, threonine, methionine, and cysteine	Methionine Biosynthesis	Methionine ABC transporter ATP-binding protein	fig|6666666.1028224.peg.1077, fig|6666666.1028224.peg.2229, fig|6666666.1028224.peg.3519, fig|6666666.1028224.peg.4835
Amino Acids and Derivatives	Lysine, threonine, methionine, and cysteine	Methionine Biosynthesis	S-adenosylmethionine synthetase (EC 2.5.1.6)	fig|6666666.1028224.peg.1098
Amino Acids and Derivatives	Lysine, threonine, methionine, and cysteine	Methionine Biosynthesis	O-succinylhomoserine sulfhydrylase (EC 2.5.1.48)	fig|6666666.1028224.peg.1074, fig|6666666.1028224.peg.1787, fig|6666666.1028224.peg.1925, fig|6666666.1028224.peg.2006
Amino Acids and Derivatives	Lysine, threonine, methionine, and cysteine	Methionine Biosynthesis	Serine acetyltransferase (EC 2.3.1.30)	fig|6666666.1028224.peg.893, fig|6666666.1028224.peg.4372
Amino Acids and Derivatives	Lysine, threonine, methionine, and cysteine	Methionine Biosynthesis	Homoserine kinase (EC 2.7.1.39)	fig|6666666.1028224.peg.1378
Amino Acids and Derivatives	Lysine, threonine, methionine, and cysteine	Methionine Biosynthesis	5-methyltetrahydropteroyltriglutamate--homocysteine methyltransferase (EC 2.1.1.14)	fig|6666666.1028224.peg.2515
Amino Acids and Derivatives	Lysine, threonine, methionine, and cysteine	Methionine Biosynthesis	Homoserine O-acetyltransferase (EC 2.3.1.31)	fig|6666666.1028224.peg.6059
Amino Acids and Derivatives	Lysine, threonine, methionine, and cysteine	Methionine Biosynthesis	S-adenosylhomocysteine nucleosidase (EC 3.2.2.9)	fig|6666666.1028224.peg.5704
Amino Acids and Derivatives	Lysine, threonine, methionine, and cysteine	Methionine Biosynthesis	O-acetylhomoserine sulfhydrylase (EC 2.5.1.49)	fig|6666666.1028224.peg.1074, fig|6666666.1028224.peg.1787, fig|6666666.1028224.peg.1925, fig|6666666.1028224.peg.2006
Amino Acids and Derivatives	Lysine, threonine, methionine, and cysteine	Methionine Biosynthesis	Cystathionine beta-lyase (EC 4.4.1.8)	fig|6666666.1028224.peg.276, fig|6666666.1028224.peg.906, fig|6666666.1028224.peg.2757
Amino Acids and Derivatives	Lysine, threonine, methionine, and cysteine	Methionine Biosynthesis	Methionine ABC transporter permease protein	fig|6666666.1028224.peg.1078, fig|6666666.1028224.peg.2230, fig|6666666.1028224.peg.3518, fig|6666666.1028224.peg.4836
Amino Acids and Derivatives	Lysine, threonine, methionine, and cysteine	Methionine Biosynthesis	Transcriptional activator MetR	fig|6666666.1028224.peg.830
Amino Acids and Derivatives	Lysine, threonine, methionine, and cysteine	Methionine Biosynthesis	5,10-methylenetetrahydrofolate reductase (EC 1.5.1.20)	fig|6666666.1028224.peg.731
Amino Acids and Derivatives	Lysine, threonine, methionine, and cysteine	Methionine Biosynthesis	Adenosylhomocysteinase (EC 3.3.1.1)	fig|6666666.1028224.peg.729
Amino Acids and Derivatives	Lysine, threonine, methionine, and cysteine	Threonine degradation	Transcriptional regulator GabR of GABA utilization (GntR family with aminotransferase-like domain)	fig|6666666.1028224.peg.1690
Amino Acids and Derivatives	Lysine, threonine, methionine, and cysteine	Threonine degradation	low-specificity D-threonine aldolase	fig|6666666.1028224.peg.2449
Amino Acids and Derivatives	Lysine, threonine, methionine, and cysteine	Threonine degradation	Threonine dehydratase, catabolic (EC 4.3.1.19)	fig|6666666.1028224.peg.109
Amino Acids and Derivatives	Lysine, threonine, methionine, and cysteine	Lysine Biosynthesis DAP Pathway, GJO scratch	N-succinyl-L,L-diaminopimelate desuccinylase (EC 3.5.1.18)	fig|6666666.1028224.peg.3094
Amino Acids and Derivatives	Lysine, threonine, methionine, and cysteine	Lysine Biosynthesis DAP Pathway, GJO scratch	2,3,4,5-tetrahydropyridine-2,6-dicarboxylate N-succinyltransferase (EC 2.3.1.117)	fig|6666666.1028224.peg.3092
Amino Acids and Derivatives	Lysine, threonine, methionine, and cysteine	Lysine Biosynthesis DAP Pathway, GJO scratch	Diaminopimelate epimerase (EC 5.1.1.7)	fig|6666666.1028224.peg.5197
Amino Acids and Derivatives	Lysine, threonine, methionine, and cysteine	Lysine Biosynthesis DAP Pathway, GJO scratch	Aspartate-semialdehyde dehydrogenase (EC 1.2.1.11)	fig|6666666.1028224.peg.1485
Amino Acids and Derivatives	Lysine, threonine, methionine, and cysteine	Lysine Biosynthesis DAP Pathway, GJO scratch	4-hydroxy-tetrahydrodipicolinate synthase (EC 4.3.3.7)	fig|6666666.1028224.peg.1646
Amino Acids and Derivatives	Lysine, threonine, methionine, and cysteine	Lysine Biosynthesis DAP Pathway, GJO scratch	Meso-diaminopimelate D-dehydrogenase (EC 1.4.1.16)	fig|6666666.1028224.peg.4189
Amino Acids and Derivatives	Lysine, threonine, methionine, and cysteine	Lysine Biosynthesis DAP Pathway, GJO scratch	Diaminopimelate decarboxylase (EC 4.1.1.20)	fig|6666666.1028224.peg.4793
Amino Acids and Derivatives	Lysine, threonine, methionine, and cysteine	Lysine Biosynthesis DAP Pathway, GJO scratch	4-hydroxy-tetrahydrodipicolinate reductase (EC 1.17.1.8)	fig|6666666.1028224.peg.6022
Amino Acids and Derivatives	Lysine, threonine, methionine, and cysteine	Lysine Biosynthesis DAP Pathway, GJO scratch	Aspartokinase (EC 2.7.2.4)	fig|6666666.1028224.peg.4156
Amino Acids and Derivatives	Lysine, threonine, methionine, and cysteine	Methionine Degradation	Methionine ABC transporter substrate-binding protein	fig|6666666.1028224.peg.1076, fig|6666666.1028224.peg.2222, fig|6666666.1028224.peg.2231, fig|6666666.1028224.peg.3517, fig|6666666.1028224.peg.3939, fig|6666666.1028224.peg.4833, fig|6666666.1028224.peg.4834, fig|6666666.1028224.peg.4839
Amino Acids and Derivatives	Lysine, threonine, methionine, and cysteine	Methionine Degradation	Methionine ABC transporter ATP-binding protein	fig|6666666.1028224.peg.1077, fig|6666666.1028224.peg.2229, fig|6666666.1028224.peg.3519, fig|6666666.1028224.peg.4835
Amino Acids and Derivatives	Lysine, threonine, methionine, and cysteine	Methionine Degradation	S-adenosylmethionine synthetase (EC 2.5.1.6)	fig|6666666.1028224.peg.1098
Amino Acids and Derivatives	Lysine, threonine, methionine, and cysteine	Methionine Degradation	Pyruvate dehydrogenase E1 component (EC 1.2.4.1)	fig|6666666.1028224.peg.2820, fig|6666666.1028224.peg.4170
Amino Acids and Derivatives	Lysine, threonine, methionine, and cysteine	Methionine Degradation	S-adenosylhomocysteine nucleosidase (EC 3.2.2.9)	fig|6666666.1028224.peg.5704
Amino Acids and Derivatives	Lysine, threonine, methionine, and cysteine	Methionine Degradation	Methionine ABC transporter permease protein	fig|6666666.1028224.peg.1078, fig|6666666.1028224.peg.2230, fig|6666666.1028224.peg.3518, fig|6666666.1028224.peg.4836
Amino Acids and Derivatives	Lysine, threonine, methionine, and cysteine	Methionine Degradation	Adenosylhomocysteinase (EC 3.3.1.1)	fig|6666666.1028224.peg.729
Amino Acids and Derivatives	Lysine, threonine, methionine, and cysteine	Methionine Degradation	2-Oxobutyrate oxidase, putative	fig|6666666.1028224.peg.1075
Amino Acids and Derivatives	Lysine, threonine, methionine, and cysteine	Threonine and Homoserine Biosynthesis	Homoserine dehydrogenase (EC 1.1.1.3)	fig|6666666.1028224.peg.1510
Amino Acids and Derivatives	Lysine, threonine, methionine, and cysteine	Threonine and Homoserine Biosynthesis	Aspartate-semialdehyde dehydrogenase (EC 1.2.1.11)	fig|6666666.1028224.peg.1485
Amino Acids and Derivatives	Lysine, threonine, methionine, and cysteine	Threonine and Homoserine Biosynthesis	Aspartate aminotransferase (EC 2.6.1.1)	fig|6666666.1028224.peg.812, fig|6666666.1028224.peg.911, fig|6666666.1028224.peg.1012, fig|6666666.1028224.peg.2423, fig|6666666.1028224.peg.2795, fig|6666666.1028224.peg.2997, fig|6666666.1028224.peg.3159, fig|6666666.1028224.peg.3937, fig|6666666.1028224.peg.3965, fig|6666666.1028224.peg.4447, fig|6666666.1028224.peg.4652
Amino Acids and Derivatives	Lysine, threonine, methionine, and cysteine	Threonine and Homoserine Biosynthesis	Threonine synthase (EC 4.2.3.1)	fig|6666666.1028224.peg.1512
Amino Acids and Derivatives	Lysine, threonine, methionine, and cysteine	Threonine and Homoserine Biosynthesis	Homoserine kinase (EC 2.7.1.39)	fig|6666666.1028224.peg.1378
Amino Acids and Derivatives	Lysine, threonine, methionine, and cysteine	Threonine and Homoserine Biosynthesis	Aspartokinase (EC 2.7.2.4)	fig|6666666.1028224.peg.4156
Amino Acids and Derivatives	Lysine, threonine, methionine, and cysteine	Cysteine Biosynthesis	Cysteine synthase B (EC 2.5.1.47)	fig|6666666.1028224.peg.4459
Amino Acids and Derivatives	Lysine, threonine, methionine, and cysteine	Cysteine Biosynthesis	Cys regulon transcriptional activator CysB	fig|6666666.1028224.peg.3158
Amino Acids and Derivatives	Lysine, threonine, methionine, and cysteine	Cysteine Biosynthesis	Adenylylsulfate kinase (EC 2.7.1.25)	fig|6666666.1028224.peg.3492
Amino Acids and Derivatives	Lysine, threonine, methionine, and cysteine	Cysteine Biosynthesis	Sulfate and thiosulfate binding protein CysP	fig|6666666.1028224.peg.2184, fig|6666666.1028224.peg.2237
Amino Acids and Derivatives	Lysine, threonine, methionine, and cysteine	Cysteine Biosynthesis	Serine acetyltransferase (EC 2.3.1.30)	fig|6666666.1028224.peg.893, fig|6666666.1028224.peg.4372
Amino Acids and Derivatives	Lysine, threonine, methionine, and cysteine	Cysteine Biosynthesis	Sulfate transport system permease protein CysW	fig|6666666.1028224.peg.2239
Amino Acids and Derivatives	Lysine, threonine, methionine, and cysteine	Cysteine Biosynthesis	Sulfate transport system permease protein CysT	fig|6666666.1028224.peg.2238
Amino Acids and Derivatives	Lysine, threonine, methionine, and cysteine	Cysteine Biosynthesis	Sulfate adenylyltransferase subunit 1 (EC 2.7.7.4)	fig|6666666.1028224.peg.2169
Amino Acids and Derivatives	Lysine, threonine, methionine, and cysteine	Cysteine Biosynthesis	Sulfate adenylyltransferase subunit 2 (EC 2.7.7.4)	fig|6666666.1028224.peg.2170
Amino Acids and Derivatives	Lysine, threonine, methionine, and cysteine	Cysteine Biosynthesis	Sulfate permease	fig|6666666.1028224.peg.5845
Amino Acids and Derivatives	Lysine, threonine, methionine, and cysteine	Cysteine Biosynthesis	Sulfite reductase [NADPH] hemoprotein beta-component (EC 1.8.1.2)	fig|6666666.1028224.peg.2173
Amino Acids and Derivatives	Lysine, threonine, methionine, and cysteine	Cysteine Biosynthesis	Sulfate and thiosulfate import ATP-binding protein CysA (EC 3.6.3.25)	fig|6666666.1028224.peg.2240
Amino Acids and Derivatives	Lysine, threonine, methionine, and cysteine	Lysine Biosynthesis DAP Pathway	N-succinyl-L,L-diaminopimelate desuccinylase (EC 3.5.1.18)	fig|6666666.1028224.peg.3094
Amino Acids and Derivatives	Lysine, threonine, methionine, and cysteine	Lysine Biosynthesis DAP Pathway	2,3,4,5-tetrahydropyridine-2,6-dicarboxylate N-succinyltransferase (EC 2.3.1.117)	fig|6666666.1028224.peg.3092
Amino Acids and Derivatives	Lysine, threonine, methionine, and cysteine	Lysine Biosynthesis DAP Pathway	Diaminopimelate epimerase (EC 5.1.1.7)	fig|6666666.1028224.peg.5197
Amino Acids and Derivatives	Lysine, threonine, methionine, and cysteine	Lysine Biosynthesis DAP Pathway	Aspartate-semialdehyde dehydrogenase (EC 1.2.1.11)	fig|6666666.1028224.peg.1485
Amino Acids and Derivatives	Lysine, threonine, methionine, and cysteine	Lysine Biosynthesis DAP Pathway	4-hydroxy-tetrahydrodipicolinate synthase (EC 4.3.3.7)	fig|6666666.1028224.peg.1646
Amino Acids and Derivatives	Lysine, threonine, methionine, and cysteine	Lysine Biosynthesis DAP Pathway	Meso-diaminopimelate D-dehydrogenase (EC 1.4.1.16)	fig|6666666.1028224.peg.4189
Amino Acids and Derivatives	Lysine, threonine, methionine, and cysteine	Lysine Biosynthesis DAP Pathway	Diaminopimelate decarboxylase (EC 4.1.1.20)	fig|6666666.1028224.peg.4793
Amino Acids and Derivatives	Lysine, threonine, methionine, and cysteine	Lysine Biosynthesis DAP Pathway	4-hydroxy-tetrahydrodipicolinate reductase (EC 1.17.1.8)	fig|6666666.1028224.peg.6022
Amino Acids and Derivatives	Lysine, threonine, methionine, and cysteine	Lysine Biosynthesis DAP Pathway	Aspartokinase (EC 2.7.2.4)	fig|6666666.1028224.peg.4156
Amino Acids and Derivatives	Lysine, threonine, methionine, and cysteine	Lysine degradation	Lysine decarboxylase (EC 4.1.1.18)	fig|6666666.1028224.peg.3742
Amino Acids and Derivatives	Amino Acids and Derivatives - no subcategory	Creatine and Creatinine Degradation	N-methylhydantoinase B (EC 3.5.2.14)	fig|6666666.1028224.peg.1058
Amino Acids and Derivatives	Amino Acids and Derivatives - no subcategory	Creatine and Creatinine Degradation	Cytosine deaminase (EC 3.5.4.1)	fig|6666666.1028224.peg.1747
Amino Acids and Derivatives	Amino Acids and Derivatives - no subcategory	Creatine and Creatinine Degradation	N-methylhydantoinase A (EC 3.5.2.14)	fig|6666666.1028224.peg.1057
Amino Acids and Derivatives	Amino Acids and Derivatives - no subcategory	Creatine and Creatinine Degradation	Creatinine amidohydrolase (EC 3.5.2.10)	fig|6666666.1028224.peg.542
Amino Acids and Derivatives	Branched-chain amino acids	Leucine Degradation and HMG-CoA Metabolism	Hydroxymethylglutaryl-CoA lyase (EC 4.1.3.4)	fig|6666666.1028224.peg.639
Amino Acids and Derivatives	Branched-chain amino acids	Leucine Degradation and HMG-CoA Metabolism	Branched-chain amino acid aminotransferase (EC 2.6.1.42)	fig|6666666.1028224.peg.322
Amino Acids and Derivatives	Branched-chain amino acids	Leucine Degradation and HMG-CoA Metabolism	Methylglutaconyl-CoA hydratase (EC 4.2.1.18)	fig|6666666.1028224.peg.632
Amino Acids and Derivatives	Branched-chain amino acids	Leucine Degradation and HMG-CoA Metabolism	Methylcrotonyl-CoA carboxylase carboxyl transferase subunit (EC 6.4.1.4)	fig|6666666.1028224.peg.631
Amino Acids and Derivatives	Branched-chain amino acids	Leucine Degradation and HMG-CoA Metabolism	Methylcrotonyl-CoA carboxylase biotin-containing subunit (EC 6.4.1.4)	fig|6666666.1028224.peg.634
Amino Acids and Derivatives	Branched-chain amino acids	Leucine Degradation and HMG-CoA Metabolism	Succinyl-CoA:3-ketoacid-coenzyme A transferase subunit B (EC 2.8.3.5)	fig|6666666.1028224.peg.2573
Amino Acids and Derivatives	Branched-chain amino acids	Leucine Degradation and HMG-CoA Metabolism	Isovaleryl-CoA dehydrogenase (EC 1.3.8.4)	fig|6666666.1028224.peg.613
Amino Acids and Derivatives	Branched-chain amino acids	Leucine Degradation and HMG-CoA Metabolism	Acetoacetyl-CoA synthetase (EC 6.2.1.16)	fig|6666666.1028224.peg.77, fig|6666666.1028224.peg.4397
Amino Acids and Derivatives	Branched-chain amino acids	Leucine Degradation and HMG-CoA Metabolism	Succinyl-CoA:3-ketoacid-coenzyme A transferase subunit A (EC 2.8.3.5)	fig|6666666.1028224.peg.2572
Amino Acids and Derivatives	Branched-chain amino acids	Leucine Degradation and HMG-CoA Metabolism	Acetoacetyl-CoA synthetase [leucine] (EC 6.2.1.16)	fig|6666666.1028224.peg.629
Amino Acids and Derivatives	Branched-chain amino acids	Leucine Degradation and HMG-CoA Metabolism	Branched-chain acyl-CoA dehydrogenase (EC 1.3.99.12)	fig|6666666.1028224.peg.3016
Amino Acids and Derivatives	Branched-chain amino acids	Leucine Degradation and HMG-CoA Metabolism	Dihydrolipoamide dehydrogenase (EC 1.8.1.4)	fig|6666666.1028224.peg.2776
Amino Acids and Derivatives	Branched-chain amino acids	Branched-Chain Amino Acid Biosynthesis	3-isopropylmalate dehydratase small subunit (EC 4.2.1.33)	fig|6666666.1028224.peg.1488
Amino Acids and Derivatives	Branched-chain amino acids	Branched-Chain Amino Acid Biosynthesis	2-isopropylmalate synthase (EC 2.3.3.13)	fig|6666666.1028224.peg.1410, fig|6666666.1028224.peg.1888, fig|6666666.1028224.peg.1889
Amino Acids and Derivatives	Branched-chain amino acids	Branched-Chain Amino Acid Biosynthesis	Branched-chain amino acid aminotransferase (EC 2.6.1.42)	fig|6666666.1028224.peg.322
Amino Acids and Derivatives	Branched-chain amino acids	Branched-Chain Amino Acid Biosynthesis	3-isopropylmalate dehydrogenase (EC 1.1.1.85)	fig|6666666.1028224.peg.1487
Amino Acids and Derivatives	Branched-chain amino acids	Branched-Chain Amino Acid Biosynthesis	Valine--pyruvate aminotransferase (EC 2.6.1.66)	fig|6666666.1028224.peg.4204
Amino Acids and Derivatives	Branched-chain amino acids	Branched-Chain Amino Acid Biosynthesis	Threonine dehydratase, catabolic (EC 4.3.1.19)	fig|6666666.1028224.peg.109
Amino Acids and Derivatives	Branched-chain amino acids	Branched-Chain Amino Acid Biosynthesis	3-isopropylmalate dehydratase large subunit (EC 4.2.1.33)	fig|6666666.1028224.peg.1490
Amino Acids and Derivatives	Branched-chain amino acids	Branched-Chain Amino Acid Biosynthesis	Threonine dehydratase biosynthetic (EC 4.3.1.19)	fig|6666666.1028224.peg.1000
Amino Acids and Derivatives	Branched-chain amino acids	Branched-Chain Amino Acid Biosynthesis	Acetolactate synthase large subunit (EC 2.2.1.6)	fig|6666666.1028224.peg.1884
Amino Acids and Derivatives	Branched-chain amino acids	Branched-Chain Amino Acid Biosynthesis	Dihydroxy-acid dehydratase (EC 4.2.1.9)	fig|6666666.1028224.peg.2893, fig|6666666.1028224.peg.3698, fig|6666666.1028224.peg.4028, fig|6666666.1028224.peg.4221
Amino Acids and Derivatives	Branched-chain amino acids	Branched-Chain Amino Acid Biosynthesis	Leucine-responsive regulatory protein, regulator for leucine (or lrp) regulon and high-affinity branched-chain amino acid transport system	fig|6666666.1028224.peg.3584
Amino Acids and Derivatives	Branched-chain amino acids	Branched-Chain Amino Acid Biosynthesis	Acetolactate synthase small subunit (EC 2.2.1.6)	fig|6666666.1028224.peg.1885
Amino Acids and Derivatives	Branched-chain amino acids	HMG CoA Synthesis	Predicted transcriptional regulator LiuR of leucine degradation pathway, MerR family	fig|6666666.1028224.peg.611
Amino Acids and Derivatives	Branched-chain amino acids	HMG CoA Synthesis	Hydroxymethylglutaryl-CoA lyase (EC 4.1.3.4)	fig|6666666.1028224.peg.639
Amino Acids and Derivatives	Branched-chain amino acids	HMG CoA Synthesis	Methylglutaconyl-CoA hydratase (EC 4.2.1.18)	fig|6666666.1028224.peg.632
Amino Acids and Derivatives	Branched-chain amino acids	HMG CoA Synthesis	Methylcrotonyl-CoA carboxylase carboxyl transferase subunit (EC 6.4.1.4)	fig|6666666.1028224.peg.631
Amino Acids and Derivatives	Branched-chain amino acids	HMG CoA Synthesis	Methylcrotonyl-CoA carboxylase biotin-containing subunit (EC 6.4.1.4)	fig|6666666.1028224.peg.634
Amino Acids and Derivatives	Branched-chain amino acids	HMG CoA Synthesis	Isovaleryl-CoA dehydrogenase (EC 1.3.8.4)	fig|6666666.1028224.peg.613
Amino Acids and Derivatives	Branched-chain amino acids	HMG CoA Synthesis	Acetoacetyl-CoA synthetase (EC 6.2.1.16)	fig|6666666.1028224.peg.77, fig|6666666.1028224.peg.4397
Amino Acids and Derivatives	Branched-chain amino acids	HMG CoA Synthesis	Acetoacetyl-CoA synthetase [leucine] (EC 6.2.1.16)	fig|6666666.1028224.peg.629
Amino Acids and Derivatives	Branched-chain amino acids	Leucine Biosynthesis	3-isopropylmalate dehydratase small subunit (EC 4.2.1.33)	fig|6666666.1028224.peg.1488
Amino Acids and Derivatives	Branched-chain amino acids	Leucine Biosynthesis	3-isopropylmalate dehydratase large subunit (EC 4.2.1.33)	fig|6666666.1028224.peg.1490
Amino Acids and Derivatives	Branched-chain amino acids	Leucine Biosynthesis	2-isopropylmalate synthase (EC 2.3.3.13)	fig|6666666.1028224.peg.1410, fig|6666666.1028224.peg.1888, fig|6666666.1028224.peg.1889
Amino Acids and Derivatives	Branched-chain amino acids	Leucine Biosynthesis	Branched-chain amino acid aminotransferase (EC 2.6.1.42)	fig|6666666.1028224.peg.322
Amino Acids and Derivatives	Branched-chain amino acids	Leucine Biosynthesis	3-isopropylmalate dehydrogenase (EC 1.1.1.85)	fig|6666666.1028224.peg.1487
Amino Acids and Derivatives	Aromatic amino acids and derivatives	Common Pathway For Synthesis of Aromatic Compounds (DAHP synthase to chorismate)	Shikimate kinase I (EC 2.7.1.71)	fig|6666666.1028224.peg.1130
Amino Acids and Derivatives	Aromatic amino acids and derivatives	Common Pathway For Synthesis of Aromatic Compounds (DAHP synthase to chorismate)	Shikimate 5-dehydrogenase I alpha (EC 1.1.1.25)	fig|6666666.1028224.peg.2378, fig|6666666.1028224.peg.5169
Amino Acids and Derivatives	Aromatic amino acids and derivatives	Common Pathway For Synthesis of Aromatic Compounds (DAHP synthase to chorismate)	3-dehydroquinate dehydratase II (EC 4.2.1.10)	fig|6666666.1028224.peg.2381, fig|6666666.1028224.peg.4177
Amino Acids and Derivatives	Aromatic amino acids and derivatives	Common Pathway For Synthesis of Aromatic Compounds (DAHP synthase to chorismate)	2-keto-3-deoxy-D-arabino-heptulosonate-7-phosphate synthase I alpha (EC 2.5.1.54)	fig|6666666.1028224.peg.4634, fig|6666666.1028224.peg.5162
Amino Acids and Derivatives	Aromatic amino acids and derivatives	Common Pathway For Synthesis of Aromatic Compounds (DAHP synthase to chorismate)	3-dehydroquinate synthase (EC 4.2.3.4)	fig|6666666.1028224.peg.1131
Amino Acids and Derivatives	Aromatic amino acids and derivatives	Common Pathway For Synthesis of Aromatic Compounds (DAHP synthase to chorismate)	Chorismate synthase (EC 4.2.3.5)	fig|6666666.1028224.peg.1790
Amino Acids and Derivatives	Aromatic amino acids and derivatives	Aromatic amino acid interconversions with aryl acids	Phenylacetate-coenzyme A ligase (EC 6.2.1.30)	fig|6666666.1028224.peg.524, fig|6666666.1028224.peg.5854
Amino Acids and Derivatives	Aromatic amino acids and derivatives	Aromatic amino acid interconversions with aryl acids	Indolepyruvate ferredoxin oxidoreductase, alpha and beta subunits	fig|6666666.1028224.peg.5819
Amino Acids and Derivatives	Aromatic amino acids and derivatives	Chorismate: Intermediate for synthesis of Tryptophan, PAPA antibiotics, PABA, 3-hydroxyanthranilate and more.	Phosphoribosylformimino-5-aminoimidazole carboxamide ribotide isomerase (EC 5.3.1.16)	fig|6666666.1028224.peg.1187
Amino Acids and Derivatives	Aromatic amino acids and derivatives	Chorismate: Intermediate for synthesis of Tryptophan, PAPA antibiotics, PABA, 3-hydroxyanthranilate and more.	Anthranilate synthase, amidotransferase component (EC 4.1.3.27)	fig|6666666.1028224.peg.5899
Amino Acids and Derivatives	Aromatic amino acids and derivatives	Chorismate: Intermediate for synthesis of Tryptophan, PAPA antibiotics, PABA, 3-hydroxyanthranilate and more.	Aminodeoxychorismate lyase (EC 4.1.3.38)	fig|6666666.1028224.peg.4783, fig|6666666.1028224.peg.4784, fig|6666666.1028224.peg.5662
Amino Acids and Derivatives	Aromatic amino acids and derivatives	Chorismate: Intermediate for synthesis of Tryptophan, PAPA antibiotics, PABA, 3-hydroxyanthranilate and more.	Tryptophan synthase alpha chain (EC 4.2.1.20)	fig|6666666.1028224.peg.1480
Amino Acids and Derivatives	Aromatic amino acids and derivatives	Chorismate: Intermediate for synthesis of Tryptophan, PAPA antibiotics, PABA, 3-hydroxyanthranilate and more.	Anthranilate phosphoribosyltransferase (EC 2.4.2.18)	fig|6666666.1028224.peg.5898
Amino Acids and Derivatives	Aromatic amino acids and derivatives	Chorismate: Intermediate for synthesis of Tryptophan, PAPA antibiotics, PABA, 3-hydroxyanthranilate and more.	Tryptophan synthase beta chain (EC 4.2.1.20)	fig|6666666.1028224.peg.1481
Amino Acids and Derivatives	Aromatic amino acids and derivatives	Chorismate: Intermediate for synthesis of Tryptophan, PAPA antibiotics, PABA, 3-hydroxyanthranilate and more.	Indole-3-glycerol phosphate synthase (EC 4.1.1.48)	fig|6666666.1028224.peg.5897
Amino Acids and Derivatives	Aromatic amino acids and derivatives	Chorismate: Intermediate for synthesis of Tryptophan, PAPA antibiotics, PABA, 3-hydroxyanthranilate and more.	Anthranilate synthase, aminase component (EC 4.1.3.27)	fig|6666666.1028224.peg.5919
Amino Acids and Derivatives	Aromatic amino acids and derivatives	Chorismate: Intermediate for synthesis of Tryptophan, PAPA antibiotics, PABA, 3-hydroxyanthranilate and more.	Phosphoribosylanthranilate isomerase (EC 5.3.1.24)	fig|6666666.1028224.peg.1482
Amino Acids and Derivatives	Aromatic amino acids and derivatives	Chorismate: Intermediate for synthesis of Tryptophan, PAPA antibiotics, PABA, 3-hydroxyanthranilate and more.	Para-aminobenzoate synthase, aminase component (EC 2.6.1.85)	fig|6666666.1028224.peg.4783, fig|6666666.1028224.peg.4784
Amino Acids and Derivatives	Aromatic amino acids and derivatives	Chorismate: Intermediate for synthesis of Tryptophan, PAPA antibiotics, PABA, 3-hydroxyanthranilate and more.	Isochorismatase (EC 3.3.2.1)	fig|6666666.1028224.peg.2277, fig|6666666.1028224.peg.2832
Amino Acids and Derivatives	Aromatic amino acids and derivatives	Chorismate: Intermediate for synthesis of Tryptophan, PAPA antibiotics, PABA, 3-hydroxyanthranilate and more.	Para-aminobenzoate synthase, amidotransferase component (EC 2.6.1.85)	fig|6666666.1028224.peg.5899
Amino Acids and Derivatives	Aromatic amino acids and derivatives	Phenylalanine and Tyrosine Branches from Chorismate	Chorismate mutase I (EC 5.4.99.5)	fig|6666666.1028224.peg.2054
Amino Acids and Derivatives	Aromatic amino acids and derivatives	Phenylalanine and Tyrosine Branches from Chorismate	Prephenate dehydratase (EC 4.2.1.51)	fig|6666666.1028224.peg.2054
Amino Acids and Derivatives	Aromatic amino acids and derivatives	Phenylalanine and Tyrosine Branches from Chorismate	Prephenate and/or arogenate dehydrogenase (unknown specificity) (EC 1.3.1.12)(EC 1.3.1.43)	fig|6666666.1028224.peg.2053
Amino Acids and Derivatives	Aromatic amino acids and derivatives	Phenylalanine and Tyrosine Branches from Chorismate	Biosynthetic Aromatic amino acid aminotransferase alpha (EC 2.6.1.57)	fig|6666666.1028224.peg.2795
Amino Acids and Derivatives	Aromatic amino acids and derivatives	Tryptophan synthesis	Anthranilate synthase, amidotransferase component (EC 4.1.3.27)	fig|6666666.1028224.peg.5899
Amino Acids and Derivatives	Aromatic amino acids and derivatives	Tryptophan synthesis	Aminodeoxychorismate lyase (EC 4.1.3.38)	fig|6666666.1028224.peg.4783, fig|6666666.1028224.peg.4784, fig|6666666.1028224.peg.5662
Amino Acids and Derivatives	Aromatic amino acids and derivatives	Tryptophan synthesis	Tryptophan synthase alpha chain (EC 4.2.1.20)	fig|6666666.1028224.peg.1480
Amino Acids and Derivatives	Aromatic amino acids and derivatives	Tryptophan synthesis	Para-aminobenzoate synthase, aminase component (EC 2.6.1.85)	fig|6666666.1028224.peg.4783, fig|6666666.1028224.peg.4784
Amino Acids and Derivatives	Aromatic amino acids and derivatives	Tryptophan synthesis	Anthranilate phosphoribosyltransferase (EC 2.4.2.18)	fig|6666666.1028224.peg.5898
Amino Acids and Derivatives	Aromatic amino acids and derivatives	Tryptophan synthesis	Tryptophan synthase beta chain (EC 4.2.1.20)	fig|6666666.1028224.peg.1481
Amino Acids and Derivatives	Aromatic amino acids and derivatives	Tryptophan synthesis	Indole-3-glycerol phosphate synthase (EC 4.1.1.48)	fig|6666666.1028224.peg.5897
Amino Acids and Derivatives	Aromatic amino acids and derivatives	Tryptophan synthesis	Para-aminobenzoate synthase, amidotransferase component (EC 2.6.1.85)	fig|6666666.1028224.peg.5899
Amino Acids and Derivatives	Aromatic amino acids and derivatives	Tryptophan synthesis	Anthranilate synthase, aminase component (EC 4.1.3.27)	fig|6666666.1028224.peg.5919
Amino Acids and Derivatives	Aromatic amino acids and derivatives	Tryptophan synthesis	Phosphoribosylanthranilate isomerase (EC 5.3.1.24)	fig|6666666.1028224.peg.1482
Amino Acids and Derivatives	Aromatic amino acids and derivatives	Aromatic amino acid degradation	Putative fumarylacetoacetate (FAA) hydrolase	fig|6666666.1028224.peg.1056
Amino Acids and Derivatives	Aromatic amino acids and derivatives	Aromatic amino acid degradation	4-hydroxyphenylpyruvate dioxygenase (EC 1.13.11.27)	fig|6666666.1028224.peg.1963, fig|6666666.1028224.peg.2372, fig|6666666.1028224.peg.2373
Amino Acids and Derivatives	Aromatic amino acids and derivatives	Aromatic amino acid degradation	2-oxo-hepta-3-ene-1,7-dioic acid hydratase (EC 4.2.-.-)	fig|6666666.1028224.peg.94, fig|6666666.1028224.peg.3570, fig|6666666.1028224.peg.4828
Amino Acids and Derivatives	Aromatic amino acids and derivatives	Aromatic amino acid degradation	5-carboxymethyl-2-hydroxymuconate delta-isomerase (EC 5.3.3.10)	fig|6666666.1028224.peg.95
Amino Acids and Derivatives	Aromatic amino acids and derivatives	Aromatic amino acid degradation	Aromatic amino acid transport protein AroP	fig|6666666.1028224.peg.1962
Amino Acids and Derivatives	Aromatic amino acids and derivatives	Aromatic amino acid degradation	5-carboxymethyl-2-oxo-hex-3- ene-1,7-dioate decarboxylase (EC 4.1.1.68)	fig|6666666.1028224.peg.101
Amino Acids and Derivatives	Aromatic amino acids and derivatives	Aromatic amino acid degradation	Tryptophan 2,3-dioxygenase (EC 1.13.11.11)	fig|6666666.1028224.peg.4504, fig|6666666.1028224.peg.4513
Amino Acids and Derivatives	Aromatic amino acids and derivatives	Aromatic amino acid degradation	2-hydroxyhepta-2,4-diene-1,7-dioate isomerase (EC 5.3.3.-)	fig|6666666.1028224.peg.100
Amino Acids and Derivatives	Aromatic amino acids and derivatives	Aromatic amino acid degradation	5-oxopent-3-ene-1,2,5-tricarboxylate decarboxylase.	fig|6666666.1028224.peg.4569
Amino Acids and Derivatives	Aromatic amino acids and derivatives	Aromatic amino acid degradation	Homoprotocatechuate degradative operon repressor	fig|6666666.1028224.peg.91
Amino Acids and Derivatives	Aromatic amino acids and derivatives	Aromatic amino acid degradation	5-carboxymethyl-2-hydroxymuconate semialdehyde dehydrogenase (EC 1.2.1.60)	fig|6666666.1028224.peg.99
Amino Acids and Derivatives	Aromatic amino acids and derivatives	Aromatic amino acid degradation	Probable 5-carboxymethyl-2-hydroxymuconate delta isomerase	fig|6666666.1028224.peg.4780
Amino Acids and Derivatives	Aromatic amino acids and derivatives	Aromatic amino acid degradation	Kynurenine formamidase, bacterial (EC 3.5.1.9)	fig|6666666.1028224.peg.4509
Amino Acids and Derivatives	Aromatic amino acids and derivatives	Aromatic amino acid degradation	Phenylalanine-4-hydroxylase (EC 1.14.16.1)	fig|6666666.1028224.peg.5365
Amino Acids and Derivatives	Proline and 4-hydroxyproline	Proline Synthesis	Pyrroline-5-carboxylate reductase (EC 1.5.1.2)	fig|6666666.1028224.peg.5634
Amino Acids and Derivatives	Proline and 4-hydroxyproline	Proline Synthesis	Gamma-glutamyl phosphate reductase (EC 1.2.1.41)	fig|6666666.1028224.peg.6014
Amino Acids and Derivatives	Proline and 4-hydroxyproline	Proline Synthesis	NADP-specific glutamate dehydrogenase (EC 1.4.1.4)	fig|6666666.1028224.peg.205, fig|6666666.1028224.peg.1588
Amino Acids and Derivatives	Proline and 4-hydroxyproline	Proline Synthesis	RNA-binding C-terminal domain PUA	fig|6666666.1028224.peg.1216
Amino Acids and Derivatives	Proline and 4-hydroxyproline	Proline Synthesis	Glutamate 5-kinase (EC 2.7.2.11)	fig|6666666.1028224.peg.1216
Amino Acids and Derivatives	Proline and 4-hydroxyproline	Proline, 4-hydroxyproline uptake and utilization	Proline/sodium symporter PutP (TC 2.A.21.2.1)	fig|6666666.1028224.peg.708
Amino Acids and Derivatives	Proline and 4-hydroxyproline	Proline, 4-hydroxyproline uptake and utilization	L-Proline/Glycine betaine transporter ProP	fig|6666666.1028224.peg.1192, fig|6666666.1028224.peg.5210
Amino Acids and Derivatives	Proline and 4-hydroxyproline	Proline, 4-hydroxyproline uptake and utilization	Delta-1-pyrroline-5-carboxylate dehydrogenase (EC 1.2.1.88)	fig|6666666.1028224.peg.709
Amino Acids and Derivatives	Proline and 4-hydroxyproline	Proline, 4-hydroxyproline uptake and utilization	Transcriptional repressor of PutA and PutP	fig|6666666.1028224.peg.709
Amino Acids and Derivatives	Alanine, serine, and glycine	Glycine Biosynthesis	Serine hydroxymethyltransferase (EC 2.1.2.1)	fig|6666666.1028224.peg.1792, fig|6666666.1028224.peg.2996, fig|6666666.1028224.peg.3001
Amino Acids and Derivatives	Alanine, serine, and glycine	Alanine biosynthesis	Branched-chain amino acid aminotransferase (EC 2.6.1.42)	fig|6666666.1028224.peg.322
Amino Acids and Derivatives	Alanine, serine, and glycine	Alanine biosynthesis	Ferredoxin, 2Fe-2S	fig|6666666.1028224.peg.399, fig|6666666.1028224.peg.2803
Amino Acids and Derivatives	Alanine, serine, and glycine	Alanine biosynthesis	Valine--pyruvate aminotransferase (EC 2.6.1.66)	fig|6666666.1028224.peg.4204
Amino Acids and Derivatives	Alanine, serine, and glycine	Alanine biosynthesis	Alanine racemase (EC 5.1.1.1)	fig|6666666.1028224.peg.317
Amino Acids and Derivatives	Alanine, serine, and glycine	Alanine biosynthesis	Iron-sulfur cluster regulator IscR	fig|6666666.1028224.peg.2797
Amino Acids and Derivatives	Alanine, serine, and glycine	Alanine biosynthesis	Chaperone protein HscA	fig|6666666.1028224.peg.2802
Amino Acids and Derivatives	Alanine, serine, and glycine	Alanine biosynthesis	Cysteine desulfurase (EC 2.8.1.7)	fig|6666666.1028224.peg.890, fig|6666666.1028224.peg.1387
Amino Acids and Derivatives	Alanine, serine, and glycine	Alanine biosynthesis	Iron-sulfur cluster assembly scaffold protein IscU	fig|6666666.1028224.peg.2799
Amino Acids and Derivatives	Alanine, serine, and glycine	Serine Biosynthesis	D-3-phosphoglycerate dehydrogenase (EC 1.1.1.95)	fig|6666666.1028224.peg.247, fig|6666666.1028224.peg.359, fig|6666666.1028224.peg.635, fig|6666666.1028224.peg.885, fig|6666666.1028224.peg.1052, fig|6666666.1028224.peg.2562, fig|6666666.1028224.peg.3151, fig|6666666.1028224.peg.5225, fig|6666666.1028224.peg.5273
Amino Acids and Derivatives	Alanine, serine, and glycine	Serine Biosynthesis	Phosphoserine phosphatase (EC 3.1.3.3)	fig|6666666.1028224.peg.3934, fig|6666666.1028224.peg.4485, fig|6666666.1028224.peg.3934, fig|6666666.1028224.peg.4485
Amino Acids and Derivatives	Alanine, serine, and glycine	Serine Biosynthesis	Serine hydroxymethyltransferase (EC 2.1.2.1)	fig|6666666.1028224.peg.1792, fig|6666666.1028224.peg.2996, fig|6666666.1028224.peg.3001
Amino Acids and Derivatives	Alanine, serine, and glycine	Serine Biosynthesis	Phosphoserine aminotransferase (EC 2.6.1.52)	fig|6666666.1028224.peg.2055
Amino Acids and Derivatives	Alanine, serine, and glycine	Glycine cleavage system	Glycine cleavage system H protein	fig|6666666.1028224.peg.2493
Amino Acids and Derivatives	Alanine, serine, and glycine	Glycine cleavage system	Glycine dehydrogenase [decarboxylating] (glycine cleavage system P protein) (EC 1.4.4.2)	fig|6666666.1028224.peg.2492
Amino Acids and Derivatives	Alanine, serine, and glycine	Glycine cleavage system	Dihydrolipoamide dehydrogenase (EC 1.8.1.4)	fig|6666666.1028224.peg.2776
Amino Acids and Derivatives	Alanine, serine, and glycine	Glycine cleavage system	Aminomethyltransferase (glycine cleavage system T protein) (EC 2.1.2.10)	fig|6666666.1028224.peg.2494
Amino Acids and Derivatives	Alanine, serine, and glycine	Glycine and Serine Utilization	D-serine/D-alanine/glycine transporter	fig|6666666.1028224.peg.2976
Amino Acids and Derivatives	Alanine, serine, and glycine	Glycine and Serine Utilization	D-3-phosphoglycerate dehydrogenase (EC 1.1.1.95)	fig|6666666.1028224.peg.247, fig|6666666.1028224.peg.359, fig|6666666.1028224.peg.635, fig|6666666.1028224.peg.885, fig|6666666.1028224.peg.1052, fig|6666666.1028224.peg.2562, fig|6666666.1028224.peg.3151, fig|6666666.1028224.peg.5225, fig|6666666.1028224.peg.5273
Amino Acids and Derivatives	Alanine, serine, and glycine	Glycine and Serine Utilization	Phosphoserine phosphatase (EC 3.1.3.3)	fig|6666666.1028224.peg.3934, fig|6666666.1028224.peg.4485
Amino Acids and Derivatives	Alanine, serine, and glycine	Glycine and Serine Utilization	Serine hydroxymethyltransferase (EC 2.1.2.1)	fig|6666666.1028224.peg.1792, fig|6666666.1028224.peg.2996, fig|6666666.1028224.peg.3001
Amino Acids and Derivatives	Alanine, serine, and glycine	Glycine and Serine Utilization	Threonine dehydratase, catabolic (EC 4.3.1.19)	fig|6666666.1028224.peg.109
Amino Acids and Derivatives	Alanine, serine, and glycine	Glycine and Serine Utilization	Seryl-tRNA synthetase (EC 6.1.1.11)	fig|6666666.1028224.peg.4711
Amino Acids and Derivatives	Alanine, serine, and glycine	Glycine and Serine Utilization	Phosphoserine aminotransferase (EC 2.6.1.52)	fig|6666666.1028224.peg.2055
Amino Acids and Derivatives	Alanine, serine, and glycine	Glycine and Serine Utilization	Glycine cleavage system H protein	fig|6666666.1028224.peg.2493
Amino Acids and Derivatives	Alanine, serine, and glycine	Glycine and Serine Utilization	Glycine dehydrogenase [decarboxylating] (glycine cleavage system P protein) (EC 1.4.4.2)	fig|6666666.1028224.peg.2492
Amino Acids and Derivatives	Alanine, serine, and glycine	Glycine and Serine Utilization	L-serine dehydratase, (PLP)-dependent (EC 4.3.1.17)	fig|6666666.1028224.peg.109, fig|6666666.1028224.peg.3123
Amino Acids and Derivatives	Alanine, serine, and glycine	Glycine and Serine Utilization	Aminomethyltransferase (glycine cleavage system T protein) (EC 2.1.2.10)	fig|6666666.1028224.peg.2494
Sulfur Metabolism	Sulfur Metabolism - no subcategory	Thioredoxin-disulfide reductase	Thiol peroxidase, Bcp-type (EC 1.11.1.15)	fig|6666666.1028224.peg.1507
Sulfur Metabolism	Sulfur Metabolism - no subcategory	Thioredoxin-disulfide reductase	Alkyl hydroperoxide reductase subunit C-like protein	fig|6666666.1028224.peg.1042
Sulfur Metabolism	Sulfur Metabolism - no subcategory	Thioredoxin-disulfide reductase	Thioredoxin reductase (EC 1.8.1.9)	fig|6666666.1028224.peg.1337, fig|6666666.1028224.peg.2167, fig|6666666.1028224.peg.2288
Sulfur Metabolism	Sulfur Metabolism - no subcategory	Galactosylceramide and Sulfatide metabolism	Arylsulfatase (EC 3.1.6.1)	fig|6666666.1028224.peg.292, fig|6666666.1028224.peg.1295, fig|6666666.1028224.peg.3587, fig|6666666.1028224.peg.3589
Phosphorus Metabolism	Phosphorus Metabolism - no subcategory	High affinity phosphate transporter and control of PHO regulon	Phosphate regulon transcriptional regulatory protein PhoB (SphR)	fig|6666666.1028224.peg.1838
Phosphorus Metabolism	Phosphorus Metabolism - no subcategory	High affinity phosphate transporter and control of PHO regulon	Polyphosphate kinase (EC 2.7.4.1)	fig|6666666.1028224.peg.1831
Phosphorus Metabolism	Phosphorus Metabolism - no subcategory	High affinity phosphate transporter and control of PHO regulon	Phosphate transport system regulatory protein PhoU	fig|6666666.1028224.peg.1837
Phosphorus Metabolism	Phosphorus Metabolism - no subcategory	High affinity phosphate transporter and control of PHO regulon	Phosphate regulon sensor protein PhoR (SphS) (EC 2.7.13.3)	fig|6666666.1028224.peg.1839
Phosphorus Metabolism	Phosphorus Metabolism - no subcategory	Phosphate metabolism	Phosphate regulon transcriptional regulatory protein PhoB (SphR)	fig|6666666.1028224.peg.1838
Phosphorus Metabolism	Phosphorus Metabolism - no subcategory	Phosphate metabolism	NAD(P) transhydrogenase subunit beta (EC 1.6.1.2)	fig|6666666.1028224.peg.350
Phosphorus Metabolism	Phosphorus Metabolism - no subcategory	Phosphate metabolism	Inorganic pyrophosphatase (EC 3.6.1.1)	fig|6666666.1028224.peg.1872
Phosphorus Metabolism	Phosphorus Metabolism - no subcategory	Phosphate metabolism	Exopolyphosphatase (EC 3.6.1.11)	fig|6666666.1028224.peg.1830, fig|6666666.1028224.peg.1832
Phosphorus Metabolism	Phosphorus Metabolism - no subcategory	Phosphate metabolism	Phosphate transport system regulatory protein PhoU	fig|6666666.1028224.peg.1837
Phosphorus Metabolism	Phosphorus Metabolism - no subcategory	Phosphate metabolism	Probable low-affinity inorganic phosphate transporter	fig|6666666.1028224.peg.1353
Phosphorus Metabolism	Phosphorus Metabolism - no subcategory	Phosphate metabolism	Predicted ATPase related to phosphate starvation-inducible protein PhoH	fig|6666666.1028224.peg.1506
Phosphorus Metabolism	Phosphorus Metabolism - no subcategory	Phosphate metabolism	Alkaline phosphatase (EC 3.1.3.1)	fig|6666666.1028224.peg.1136, fig|6666666.1028224.peg.1137, fig|6666666.1028224.peg.1376
Phosphorus Metabolism	Phosphorus Metabolism - no subcategory	Phosphate metabolism	Polyphosphate kinase (EC 2.7.4.1)	fig|6666666.1028224.peg.1831
Phosphorus Metabolism	Phosphorus Metabolism - no subcategory	Phosphate metabolism	Phosphate starvation-inducible protein PhoH, predicted ATPase	fig|6666666.1028224.peg.5403, fig|6666666.1028224.peg.5403
Phosphorus Metabolism	Phosphorus Metabolism - no subcategory	Phosphate metabolism	Sodium-dependent phosphate transporter	fig|6666666.1028224.peg.1314
Phosphorus Metabolism	Phosphorus Metabolism - no subcategory	Phosphate metabolism	Phosphate regulon sensor protein PhoR (SphS) (EC 2.7.13.3)	fig|6666666.1028224.peg.1839
Phosphorus Metabolism	Phosphorus Metabolism - no subcategory	Phosphate metabolism	Phosphate transport regulator (distant homolog of PhoU)	fig|6666666.1028224.peg.1352
Phosphorus Metabolism	Phosphorus Metabolism - no subcategory	Polyphosphate	Polyphosphate kinase (EC 2.7.4.1)	fig|6666666.1028224.peg.1831
Phosphorus Metabolism	Phosphorus Metabolism - no subcategory	Polyphosphate	Exopolyphosphatase (EC 3.6.1.11)	fig|6666666.1028224.peg.1830, fig|6666666.1028224.peg.1832
Phosphorus Metabolism	Phosphorus Metabolism - no subcategory	Polyphosphate	Polyphosphate kinase 2 (EC 2.7.4.1)	fig|6666666.1028224.peg.2393
Carbohydrates	Central carbohydrate metabolism	Methylglyoxal Metabolism	Methylglyoxal synthase (EC 4.2.3.3)	fig|6666666.1028224.peg.1586
Carbohydrates	Central carbohydrate metabolism	Methylglyoxal Metabolism	Lactoylglutathione lyase (EC 4.4.1.5)	fig|6666666.1028224.peg.2863
Carbohydrates	Central carbohydrate metabolism	Methylglyoxal Metabolism	Aldehyde dehydrogenase (EC 1.2.1.3)	fig|6666666.1028224.peg.340, fig|6666666.1028224.peg.1044, fig|6666666.1028224.peg.1524, fig|6666666.1028224.peg.1869, fig|6666666.1028224.peg.5696, fig|6666666.1028224.peg.340, fig|6666666.1028224.peg.1044, fig|6666666.1028224.peg.1524, fig|6666666.1028224.peg.1869, fig|6666666.1028224.peg.5696
Carbohydrates	Central carbohydrate metabolism	Methylglyoxal Metabolism	Hydroxyacylglutathione hydrolase (EC 3.1.2.6)	fig|6666666.1028224.peg.1854
Carbohydrates	Central carbohydrate metabolism	Methylglyoxal Metabolism	Aldehyde dehydrogenase A (EC 1.2.1.22)	fig|6666666.1028224.peg.288
Carbohydrates	Central carbohydrate metabolism	Pyruvate metabolism II: acetyl-CoA, acetogenesis from pyruvate	Pyruvate dehydrogenase E1 component (EC 1.2.4.1)	fig|6666666.1028224.peg.2820, fig|6666666.1028224.peg.4170
Carbohydrates	Central carbohydrate metabolism	Pyruvate metabolism II: acetyl-CoA, acetogenesis from pyruvate	Acetate permease ActP (cation/acetate symporter)	fig|6666666.1028224.peg.647
Carbohydrates	Central carbohydrate metabolism	Pyruvate metabolism II: acetyl-CoA, acetogenesis from pyruvate	Protein acetyltransferase	fig|6666666.1028224.peg.5250
Carbohydrates	Central carbohydrate metabolism	Pyruvate metabolism II: acetyl-CoA, acetogenesis from pyruvate	Dihydrolipoamide dehydrogenase of pyruvate dehydrogenase complex (EC 1.8.1.4)	fig|6666666.1028224.peg.2822
Carbohydrates	Central carbohydrate metabolism	Pyruvate metabolism II: acetyl-CoA, acetogenesis from pyruvate	NAD-dependent protein deacetylase of SIR2 family	fig|6666666.1028224.peg.2771, fig|6666666.1028224.peg.4649
Carbohydrates	Central carbohydrate metabolism	Pyruvate metabolism II: acetyl-CoA, acetogenesis from pyruvate	Acetyl-CoA synthetase (ADP-forming) alpha and beta chains, putative	fig|6666666.1028224.peg.4025, fig|6666666.1028224.peg.4847, fig|6666666.1028224.peg.5561
Carbohydrates	Central carbohydrate metabolism	Pyruvate metabolism II: acetyl-CoA, acetogenesis from pyruvate	Aldehyde dehydrogenase (EC 1.2.1.3)	fig|6666666.1028224.peg.340, fig|6666666.1028224.peg.1044, fig|6666666.1028224.peg.1524, fig|6666666.1028224.peg.1869, fig|6666666.1028224.peg.5696
Carbohydrates	Central carbohydrate metabolism	Pyruvate metabolism II: acetyl-CoA, acetogenesis from pyruvate	Dihydrolipoamide acetyltransferase component of pyruvate dehydrogenase complex (EC 2.3.1.12)	fig|6666666.1028224.peg.2821
Carbohydrates	Central carbohydrate metabolism	Pyruvate metabolism II: acetyl-CoA, acetogenesis from pyruvate	Acetate kinase (EC 2.7.2.1)	fig|6666666.1028224.peg.5917
Carbohydrates	Central carbohydrate metabolism	Pyruvate metabolism II: acetyl-CoA, acetogenesis from pyruvate	Phosphate acetyltransferase (EC 2.3.1.8)	fig|6666666.1028224.peg.4693, fig|6666666.1028224.peg.5916
Carbohydrates	Central carbohydrate metabolism	Pyruvate Alanine Serine Interconversions	D-serine/D-alanine/glycine transporter	fig|6666666.1028224.peg.2976
Carbohydrates	Central carbohydrate metabolism	Pyruvate Alanine Serine Interconversions	Branched-chain amino acid aminotransferase (EC 2.6.1.42)	fig|6666666.1028224.peg.322
Carbohydrates	Central carbohydrate metabolism	Pyruvate Alanine Serine Interconversions	Omega-amino acid--pyruvate aminotransferase (EC 2.6.1.18)	fig|6666666.1028224.peg.6035
Carbohydrates	Central carbohydrate metabolism	Pyruvate Alanine Serine Interconversions	Valine--pyruvate aminotransferase (EC 2.6.1.66)	fig|6666666.1028224.peg.4204
Carbohydrates	Central carbohydrate metabolism	Pyruvate Alanine Serine Interconversions	Alanine racemase (EC 5.1.1.1)	fig|6666666.1028224.peg.317
Carbohydrates	Central carbohydrate metabolism	Glyoxylate bypass	Malate synthase G (EC 2.3.3.9)	fig|6666666.1028224.peg.6002
Carbohydrates	Central carbohydrate metabolism	Glyoxylate bypass	Malate dehydrogenase (EC 1.1.1.37)	fig|6666666.1028224.peg.4242
Carbohydrates	Central carbohydrate metabolism	Glyoxylate bypass	Citrate synthase (si) (EC 2.3.3.1)	fig|6666666.1028224.peg.4249
Carbohydrates	Central carbohydrate metabolism	Glyoxylate bypass	Aconitate hydratase 2 (EC 4.2.1.3)	fig|6666666.1028224.peg.4238
Carbohydrates	Central carbohydrate metabolism	Glyoxylate bypass	Isocitrate lyase (EC 4.1.3.1)	fig|6666666.1028224.peg.2209
Carbohydrates	Central carbohydrate metabolism	Glyoxylate bypass	Isocitrate dehydrogenase phosphatase (EC 2.7.11.5)/kinase (EC 3.1.3.-)	fig|6666666.1028224.peg.615
Carbohydrates	Central carbohydrate metabolism	Glyoxylate bypass	Aconitate hydratase (EC 4.2.1.3)	fig|6666666.1028224.peg.4232
Carbohydrates	Central carbohydrate metabolism	Dihydroxyacetone kinases	Dihydroxyacetone kinase, ATP-dependent (EC 2.7.1.29)	fig|6666666.1028224.peg.2242
Carbohydrates	Central carbohydrate metabolism	Dehydrogenase complexes	Dihydrolipoamide succinyltransferase component (E2) of 2-oxoglutarate dehydrogenase complex (EC 2.3.1.61)	fig|6666666.1028224.peg.3199
Carbohydrates	Central carbohydrate metabolism	Dehydrogenase complexes	Pyruvate dehydrogenase E1 component (EC 1.2.4.1)	fig|6666666.1028224.peg.2820, fig|6666666.1028224.peg.4170
Carbohydrates	Central carbohydrate metabolism	Dehydrogenase complexes	Dihydrolipoamide dehydrogenase of 2-oxoglutarate dehydrogenase (EC 1.8.1.4)	fig|6666666.1028224.peg.3198
Carbohydrates	Central carbohydrate metabolism	Dehydrogenase complexes	Dihydrolipoamide acetyltransferase component of pyruvate dehydrogenase complex (EC 2.3.1.12)	fig|6666666.1028224.peg.2821
Carbohydrates	Central carbohydrate metabolism	Dehydrogenase complexes	2-oxoglutarate dehydrogenase E1 component (EC 1.2.4.2)	fig|6666666.1028224.peg.3200
Carbohydrates	Central carbohydrate metabolism	Dehydrogenase complexes	Cytosol aminopeptidase PepA (EC 3.4.11.1)	fig|6666666.1028224.peg.3154
Carbohydrates	Central carbohydrate metabolism	TCA Cycle	Isocitrate dehydrogenase [NADP] (EC 1.1.1.42)	fig|6666666.1028224.peg.3052, fig|6666666.1028224.peg.3068
Carbohydrates	Central carbohydrate metabolism	TCA Cycle	Malate dehydrogenase (EC 1.1.1.37)	fig|6666666.1028224.peg.4242
Carbohydrates	Central carbohydrate metabolism	TCA Cycle	Dihydrolipoamide dehydrogenase of 2-oxoglutarate dehydrogenase (EC 1.8.1.4)	fig|6666666.1028224.peg.3198
Carbohydrates	Central carbohydrate metabolism	TCA Cycle	Dihydrolipoamide dehydrogenase of pyruvate dehydrogenase complex (EC 1.8.1.4)	fig|6666666.1028224.peg.2822
Carbohydrates	Central carbohydrate metabolism	TCA Cycle	Succinyl-CoA ligase [ADP-forming] alpha chain (EC 6.2.1.5)	fig|6666666.1028224.peg.5789
Carbohydrates	Central carbohydrate metabolism	TCA Cycle	Aconitate hydratase (EC 4.2.1.3)	fig|6666666.1028224.peg.4232
Carbohydrates	Central carbohydrate metabolism	TCA Cycle	Dihydrolipoamide succinyltransferase component (E2) of 2-oxoglutarate dehydrogenase complex (EC 2.3.1.61)	fig|6666666.1028224.peg.3199
Carbohydrates	Central carbohydrate metabolism	TCA Cycle	Aconitate hydratase 2 (EC 4.2.1.3)	fig|6666666.1028224.peg.4238
Carbohydrates	Central carbohydrate metabolism	TCA Cycle	Citrate synthase (si) (EC 2.3.3.1)	fig|6666666.1028224.peg.4249
Carbohydrates	Central carbohydrate metabolism	TCA Cycle	Fumarate hydratase class I, aerobic (EC 4.2.1.2)	fig|6666666.1028224.peg.4048
Carbohydrates	Central carbohydrate metabolism	TCA Cycle	2-oxoglutarate dehydrogenase E1 component (EC 1.2.4.2)	fig|6666666.1028224.peg.3200
Carbohydrates	Central carbohydrate metabolism	TCA Cycle	Dihydrolipoamide dehydrogenase (EC 1.8.1.4)	fig|6666666.1028224.peg.2776
Carbohydrates	Central carbohydrate metabolism	TCA Cycle	Succinyl-CoA ligase [ADP-forming] beta chain (EC 6.2.1.5)	fig|6666666.1028224.peg.5788
Carbohydrates	Central carbohydrate metabolism	TCA Cycle	Fumarate hydratase class II (EC 4.2.1.2)	fig|6666666.1028224.peg.4047, fig|6666666.1028224.peg.5215
Carbohydrates	Central carbohydrate metabolism	Pentose phosphate pathway	Transketolase (EC 2.2.1.1)	fig|6666666.1028224.peg.5722
Carbohydrates	Central carbohydrate metabolism	Pentose phosphate pathway	Transketolase, N-terminal section (EC 2.2.1.1)	fig|6666666.1028224.peg.3686, fig|6666666.1028224.peg.5944
Carbohydrates	Central carbohydrate metabolism	Pentose phosphate pathway	Ribose-phosphate pyrophosphokinase (EC 2.7.6.1)	fig|6666666.1028224.peg.1266
Carbohydrates	Central carbohydrate metabolism	Pentose phosphate pathway	Transaldolase (EC 2.2.1.2)	fig|6666666.1028224.peg.1009
Carbohydrates	Central carbohydrate metabolism	Pentose phosphate pathway	Transketolase, C-terminal section (EC 2.2.1.1)	fig|6666666.1028224.peg.3687, fig|6666666.1028224.peg.5945
Carbohydrates	Central carbohydrate metabolism	Pentose phosphate pathway	Ribulose-phosphate 3-epimerase (EC 5.1.3.1)	fig|6666666.1028224.peg.5953
Carbohydrates	Central carbohydrate metabolism	Pentose phosphate pathway	Glucose-6-phosphate 1-dehydrogenase (EC 1.1.1.49)	fig|6666666.1028224.peg.1103
Carbohydrates	Central carbohydrate metabolism	Pyruvate metabolism I: anaplerotic reactions, PEP	Phosphoenolpyruvate carboxylase (EC 4.1.1.31)	fig|6666666.1028224.peg.4439
Carbohydrates	Central carbohydrate metabolism	Pyruvate metabolism I: anaplerotic reactions, PEP	Phosphoenolpyruvate carboxykinase [GTP] (EC 4.1.1.32)	fig|6666666.1028224.peg.107
Carbohydrates	Central carbohydrate metabolism	Pyruvate metabolism I: anaplerotic reactions, PEP	NADP-dependent malic enzyme (EC 1.1.1.40)	fig|6666666.1028224.peg.4567, fig|6666666.1028224.peg.6045
Carbohydrates	Central carbohydrate metabolism	Pyruvate metabolism I: anaplerotic reactions, PEP	Pyruvate kinase (EC 2.7.1.40)	fig|6666666.1028224.peg.5730
Carbohydrates	Central carbohydrate metabolism	Pyruvate metabolism I: anaplerotic reactions, PEP	Phosphoenolpyruvate synthase (EC 2.7.9.2)	fig|6666666.1028224.peg.1674, fig|6666666.1028224.peg.5801
Carbohydrates	Central carbohydrate metabolism	Glycolate, glyoxylate interconversions	Glycolate dehydrogenase (EC 1.1.99.14), iron-sulfur subunit GlcF	fig|6666666.1028224.peg.312
Carbohydrates	Central carbohydrate metabolism	Glycolate, glyoxylate interconversions	Hydroxypyruvate reductase (EC 1.1.1.81)	fig|6666666.1028224.peg.2037
Carbohydrates	Central carbohydrate metabolism	Glycolate, glyoxylate interconversions	Glyoxylate reductase (EC 1.1.1.79)	fig|6666666.1028224.peg.2037
Carbohydrates	Central carbohydrate metabolism	Glycolate, glyoxylate interconversions	Transcriptional regulator, LysR family, in glycolate utilization operon	fig|6666666.1028224.peg.6001
Carbohydrates	Central carbohydrate metabolism	Glycolate, glyoxylate interconversions	Glyoxylate reductase (EC 1.1.1.26)	fig|6666666.1028224.peg.2037
Carbohydrates	Central carbohydrate metabolism	Glycolate, glyoxylate interconversions	Phosphoglycolate phosphatase (EC 3.1.3.18)	fig|6666666.1028224.peg.5929
Carbohydrates	Central carbohydrate metabolism	Glycolate, glyoxylate interconversions	Glycolate dehydrogenase (EC 1.1.99.14), subunit GlcD	fig|6666666.1028224.peg.5545
Carbohydrates	Central carbohydrate metabolism	Glycolate, glyoxylate interconversions	D-Lactate dehydrogenase, cytochrome c-dependent (EC 1.1.2.4)	fig|6666666.1028224.peg.55
Carbohydrates	Central carbohydrate metabolism	Glycolate, glyoxylate interconversions	Glycolate dehydrogenase (EC 1.1.99.14), FAD-binding subunit GlcE	fig|6666666.1028224.peg.310
Carbohydrates	Di- and oligosaccharides	Trehalose Biosynthesis	Trehalose-6-phosphate phosphatase (EC 3.1.3.12)	fig|6666666.1028224.peg.821
Carbohydrates	Di- and oligosaccharides	Trehalose Biosynthesis	Alpha,alpha-trehalose-phosphate synthase [UDP-forming] (EC 2.4.1.15)	fig|6666666.1028224.peg.820
Carbohydrates	One-carbon Metabolism	One-carbon metabolism by tetrahydropterines	Formyltetrahydrofolate deformylase (EC 3.5.1.10)	fig|6666666.1028224.peg.5543
Carbohydrates	One-carbon Metabolism	One-carbon metabolism by tetrahydropterines	5-formyltetrahydrofolate cyclo-ligase (EC 6.3.3.2)	fig|6666666.1028224.peg.5373
Carbohydrates	One-carbon Metabolism	One-carbon metabolism by tetrahydropterines	Methylenetetrahydrofolate dehydrogenase (NADP+) (EC 1.5.1.5)	fig|6666666.1028224.peg.2816
Carbohydrates	One-carbon Metabolism	One-carbon metabolism by tetrahydropterines	5,10-methylenetetrahydrofolate reductase (EC 1.5.1.20)	fig|6666666.1028224.peg.731
Carbohydrates	One-carbon Metabolism	One-carbon metabolism by tetrahydropterines	Methenyltetrahydrofolate cyclohydrolase (EC 3.5.4.9)	fig|6666666.1028224.peg.2816
Carbohydrates	Organic acids	Propionyl-CoA to Succinyl-CoA Module	Methylmalonyl-CoA epimerase (EC 5.1.99.1)	fig|6666666.1028224.peg.2942
Carbohydrates	Organic acids	Propionyl-CoA to Succinyl-CoA Module	Propionyl-CoA carboxylase carboxyl transferase subunit (EC 6.4.1.3)	fig|6666666.1028224.peg.2957
Carbohydrates	Organic acids	Propionyl-CoA to Succinyl-CoA Module	Methylmalonyl-CoA mutase (EC 5.4.99.2)	fig|6666666.1028224.peg.2959
Carbohydrates	Organic acids	Propionyl-CoA to Succinyl-CoA Module	B12 binding domain of Methylmalonyl-CoA mutase (EC 5.4.99.2)	fig|6666666.1028224.peg.2959
Carbohydrates	Organic acids	Propionyl-CoA to Succinyl-CoA Module	Propionyl-CoA carboxylase biotin-containing subunit (EC 6.4.1.3)	fig|6666666.1028224.peg.2956
Carbohydrates	Organic acids	Methylcitrate cycle	2-methylaconitate isomerase	fig|6666666.1028224.peg.3122
Carbohydrates	Organic acids	Methylcitrate cycle	2-methylisocitrate dehydratase (EC 4.2.1.99)	fig|6666666.1028224.peg.4232, fig|6666666.1028224.peg.4238
Carbohydrates	Organic acids	Methylcitrate cycle	Propionate--CoA ligase (EC 6.2.1.17)	fig|6666666.1028224.peg.2833
Carbohydrates	Organic acids	Methylcitrate cycle	2-methylcitrate synthase (EC 2.3.3.5)	fig|6666666.1028224.peg.828
Carbohydrates	Fermentation	Butanol Biosynthesis	Alcohol dehydrogenase (EC 1.1.1.1)	fig|6666666.1028224.peg.376, fig|6666666.1028224.peg.3379, fig|6666666.1028224.peg.3896
Carbohydrates	Fermentation	Butanol Biosynthesis	Enoyl-CoA hydratase (EC 4.2.1.17)	fig|6666666.1028224.peg.21, fig|6666666.1028224.peg.80, fig|6666666.1028224.peg.189, fig|6666666.1028224.peg.1935, fig|6666666.1028224.peg.2343, fig|6666666.1028224.peg.3442, fig|6666666.1028224.peg.4278, fig|6666666.1028224.peg.4848, fig|6666666.1028224.peg.4940, fig|6666666.1028224.peg.4943, fig|6666666.1028224.peg.5235, fig|6666666.1028224.peg.5239, fig|6666666.1028224.peg.5288, fig|6666666.10…
Carbohydrates	Fermentation	Butanol Biosynthesis	Butyryl-CoA dehydrogenase (EC 1.3.8.1)	fig|6666666.1028224.peg.4936
Carbohydrates	Fermentation	Butanol Biosynthesis	3-hydroxybutyryl-CoA dehydrogenase (EC 1.1.1.157)	fig|6666666.1028224.peg.637, fig|6666666.1028224.peg.5436
Carbohydrates	Fermentation	Butanol Biosynthesis	Acetyl-CoA acetyltransferase (EC 2.3.1.9)	fig|6666666.1028224.peg.20, fig|6666666.1028224.peg.187, fig|6666666.1028224.peg.1141, fig|6666666.1028224.peg.1941, fig|6666666.1028224.peg.2224, fig|6666666.1028224.peg.3109, fig|6666666.1028224.peg.3441, fig|6666666.1028224.peg.4939, fig|6666666.1028224.peg.5238, fig|6666666.1028224.peg.5972
Carbohydrates	Fermentation	Acetolactate synthase subunits	Acetolactate synthase large subunit (EC 2.2.1.6)	fig|6666666.1028224.peg.1884
Carbohydrates	Fermentation	Acetolactate synthase subunits	Acetolactate synthase small subunit (EC 2.2.1.6)	fig|6666666.1028224.peg.1885
Carbohydrates	Fermentation	Fermentations: Lactate	D-lactate dehydrogenase (EC 1.1.1.28)	fig|6666666.1028224.peg.3411
Carbohydrates	Fermentation	Fermentations: Lactate	Phosphate acetyltransferase (EC 2.3.1.8)	fig|6666666.1028224.peg.4693, fig|6666666.1028224.peg.5916
Carbohydrates	Fermentation	Fermentations: Lactate	Acetate kinase (EC 2.7.2.1)	fig|6666666.1028224.peg.5917
Carbohydrates	Fermentation	Acetyl-CoA fermentation to Butyrate	3-hydroxybutyryl-CoA epimerase (EC 5.1.2.3)	fig|6666666.1028224.peg.3442, fig|6666666.1028224.peg.5239
Carbohydrates	Fermentation	Acetyl-CoA fermentation to Butyrate	3-hydroxybutyryl-CoA dehydratase (EC 4.2.1.55)	fig|6666666.1028224.peg.2520
Carbohydrates	Fermentation	Acetyl-CoA fermentation to Butyrate	Electron transfer flavoprotein-ubiquinone oxidoreductase (EC 1.5.5.1)	fig|6666666.1028224.peg.2513
Carbohydrates	Fermentation	Acetyl-CoA fermentation to Butyrate	Electron transfer flavoprotein, alpha subunit	fig|6666666.1028224.peg.4275, fig|6666666.1028224.peg.4929, fig|6666666.1028224.peg.5229
Carbohydrates	Fermentation	Acetyl-CoA fermentation to Butyrate	Acetyl-CoA acetyltransferase (EC 2.3.1.9)	fig|6666666.1028224.peg.20, fig|6666666.1028224.peg.187, fig|6666666.1028224.peg.1141, fig|6666666.1028224.peg.1941, fig|6666666.1028224.peg.2224, fig|6666666.1028224.peg.3109, fig|6666666.1028224.peg.3441, fig|6666666.1028224.peg.4939, fig|6666666.1028224.peg.5238, fig|6666666.1028224.peg.5972
Carbohydrates	Fermentation	Acetyl-CoA fermentation to Butyrate	Acetoacetyl-CoA reductase (EC 1.1.1.36)	fig|6666666.1028224.peg.3108
Carbohydrates	Fermentation	Acetyl-CoA fermentation to Butyrate	Enoyl-CoA hydratase (EC 4.2.1.17)	fig|6666666.1028224.peg.21, fig|6666666.1028224.peg.80, fig|6666666.1028224.peg.189, fig|6666666.1028224.peg.1935, fig|6666666.1028224.peg.2343, fig|6666666.1028224.peg.3442, fig|6666666.1028224.peg.4278, fig|6666666.1028224.peg.4848, fig|6666666.1028224.peg.4940, fig|6666666.1028224.peg.4943, fig|6666666.1028224.peg.5235, fig|6666666.1028224.peg.5239, fig|6666666.1028224.peg.5288, fig|6666666.10…
Carbohydrates	Fermentation	Acetyl-CoA fermentation to Butyrate	Electron transfer flavoprotein, beta subunit	fig|6666666.1028224.peg.4276, fig|6666666.1028224.peg.4930, fig|6666666.1028224.peg.5230
Carbohydrates	Fermentation	Acetyl-CoA fermentation to Butyrate	3-hydroxybutyrate dehydrogenase (EC 1.1.1.30)	fig|6666666.1028224.peg.2342, fig|6666666.1028224.peg.3688, fig|6666666.1028224.peg.3926, fig|6666666.1028224.peg.4637
Carbohydrates	Fermentation	Acetyl-CoA fermentation to Butyrate	Butyryl-CoA dehydrogenase (EC 1.3.8.1)	fig|6666666.1028224.peg.4936
Carbohydrates	Fermentation	Acetyl-CoA fermentation to Butyrate	3-hydroxyacyl-CoA dehydrogenase (EC 1.1.1.35)	fig|6666666.1028224.peg.3442, fig|6666666.1028224.peg.3468, fig|6666666.1028224.peg.5239
Carbohydrates	Fermentation	Acetyl-CoA fermentation to Butyrate	3-hydroxybutyryl-CoA dehydrogenase (EC 1.1.1.157)	fig|6666666.1028224.peg.637, fig|6666666.1028224.peg.5436
Carbohydrates	Fermentation	Acetoin, butanediol metabolism	2,3-butanediol dehydrogenase, R-alcohol forming, (R)- and (S)-acetoin-specific (EC 1.1.1.4)	fig|6666666.1028224.peg.3747, fig|6666666.1028224.peg.4858
Carbohydrates	Fermentation	Acetoin, butanediol metabolism	Acetolactate synthase large subunit (EC 2.2.1.6)	fig|6666666.1028224.peg.1884
Carbohydrates	Fermentation	Acetoin, butanediol metabolism	Acetolactate synthase small subunit (EC 2.2.1.6)	fig|6666666.1028224.peg.1885
Carbohydrates	Sugar alcohols	Glycerol and Glycerol-3-phosphate Uptake and Utilization	Glycerol-3-phosphate ABC transporter, permease protein UgpE (TC 3.A.1.1.3)	fig|6666666.1028224.peg.1232
Carbohydrates	Sugar alcohols	Glycerol and Glycerol-3-phosphate Uptake and Utilization	Glycerol-3-phosphate dehydrogenase (EC 1.1.5.3)	fig|6666666.1028224.peg.5521
Carbohydrates	Sugar alcohols	Glycerol and Glycerol-3-phosphate Uptake and Utilization	Glycerol-3-phosphate dehydrogenase [NAD(P)+] (EC 1.1.1.94)	fig|6666666.1028224.peg.4794
Carbohydrates	Sugar alcohols	Glycerol and Glycerol-3-phosphate Uptake and Utilization	Glycerol-3-phosphate ABC transporter, permease protein UgpA (TC 3.A.1.1.3)	fig|6666666.1028224.peg.1233
Carbohydrates	Sugar alcohols	Glycerol and Glycerol-3-phosphate Uptake and Utilization	Glycerol kinase (EC 2.7.1.30)	fig|6666666.1028224.peg.5520, fig|6666666.1028224.peg.5628
Carbohydrates	Sugar alcohols	Glycerol and Glycerol-3-phosphate Uptake and Utilization	Glycerol-3-phosphate responsive antiterminator (mRNA-binding)	fig|6666666.1028224.peg.5523
Carbohydrates	Sugar alcohols	Glycerol and Glycerol-3-phosphate Uptake and Utilization	Glycerol-3-phosphate ABC transporter, periplasmic glycerol-3-phosphate-binding protein (TC 3.A.1.1.3)	fig|6666666.1028224.peg.2278
Carbohydrates	Sugar alcohols	Glycerol and Glycerol-3-phosphate Uptake and Utilization	Glycerophosphoryl diester phosphodiesterase (EC 3.1.4.46)	fig|6666666.1028224.peg.1230
Carbohydrates	Sugar alcohols	Glycerol and Glycerol-3-phosphate Uptake and Utilization	Aerobic glycerol-3-phosphate dehydrogenase (EC 1.1.5.3)	fig|6666666.1028224.peg.5620
Carbohydrates	Sugar alcohols	Glycerol and Glycerol-3-phosphate Uptake and Utilization	Glycerol-3-phosphate regulon repressor GlpR	fig|6666666.1028224.peg.5627
Carbohydrates	Sugar alcohols	Glycerol and Glycerol-3-phosphate Uptake and Utilization	Glycerol-3-phosphate ABC transporter, ATP-binding protein UgpC (TC 3.A.1.1.3)	fig|6666666.1028224.peg.1231
Carbohydrates	Monosaccharides	Mannose Metabolism	Phosphomannomutase (EC 5.4.2.8)	fig|6666666.1028224.peg.2834
Carbohydrates	Monosaccharides	Mannose Metabolism	Mannose-6-phosphate isomerase (EC 5.3.1.8)	fig|6666666.1028224.peg.1087
Carbohydrates	Monosaccharides	L-fucose utilization temp	L-fuconolactone hydrolase	fig|6666666.1028224.peg.4354
Carbohydrates	Monosaccharides	L-fucose utilization temp	2-keto-3-deoxy-L-fuconate dehydrogenase	fig|6666666.1028224.peg.4357
Carbohydrates	Monosaccharides	L-fucose utilization temp	2,4-diketo-3-deoxy-L-fuconate hydrolase	fig|6666666.1028224.peg.4356
Carbohydrates	Monosaccharides	L-fucose utilization temp	L-fuconate dehydratase (EC 4.2.1.68)	fig|6666666.1028224.peg.4355
Carbohydrates	Monosaccharides	D-gluconate and ketogluconates metabolism	Gluconate utilization system Gnt-I transcriptional repressor	fig|6666666.1028224.peg.2955
Carbohydrates	Monosaccharides	D-gluconate and ketogluconates metabolism	Gluconate transporter family protein	fig|6666666.1028224.peg.3568
Carbohydrates	Monosaccharides	D-gluconate and ketogluconates metabolism	Glucose dehydrogenase, PQQ-dependent (EC 1.1.5.2)	fig|6666666.1028224.peg.354
Carbohydrates	Monosaccharides	D-gluconate and ketogluconates metabolism	Gluconokinase (EC 2.7.1.12)	fig|6666666.1028224.peg.2954

## Sheet: S. marcescens ED4677
Feature ID	Type	Contig	Start	Stop	Frame	Strand	Length (bp)	Function	Subsystem	NCBI GI	locus
fig|615.3596.peg.2759	CDS	BWD29_0280_Sm1_contig_assembly	4295765	4297045	2	+	1281	[4Fe-4S] cluster assembly scaffold protein Mrp (=ApbC)	- none -
fig|615.3596.peg.1333	CDS	BWD29_0280_Sm1_contig_assembly	2355383	2355958	2	+	576	[4Fe-4S] cluster carrier protein NfuA	- none -
fig|615.3596.peg.963	CDS	BWD29_0280_Sm1_contig_assembly	2056815	2055883	-3	-	933	[4Fe-4S]-AdoMet protein YhcC	- none -
fig|615.3596.peg.2198	CDS	BWD29_0280_Sm1_contig_assembly	3579268	3579810	1	+	543	1,2-dihydroxy-3-keto-5-methylthiopentene dioxygenase (EC 1.13.11.54)	- none -
fig|615.3596.peg.1434	CDS	BWD29_0280_Sm1_contig_assembly	2553887	2554804	2	+	918	1,4-dihydroxy-2-naphthoate polyprenyltransferase (EC 2.5.1.74)	- none -
fig|615.3596.peg.2973	CDS	BWD29_0280_Sm1_contig_assembly	4930131	4930547	3	+	417	1,4-dihydroxy-2-naphthoyl-CoA hydrolase (EC 3.1.2.28) in menaquinone biosynthesis	- none -
fig|615.3596.peg.2078	CDS	BWD29_0280_Sm1_contig_assembly	3459645	3460241	3	+	597	1,6-anhydro-N-acetylmuramyl-L-alanine amidase	- none -
fig|615.3596.peg.951	CDS	BWD29_0280_Sm1_contig_assembly	2047088	2046225	-2	-	864	16S rRNA (cytidine(1402)-2&#39;-O)-methyltransferase (EC 2.1.1.198)	- none -
fig|615.3596.peg.2050	CDS	BWD29_0280_Sm1_contig_assembly	3430441	3431382	1	+	942	16S rRNA (cytosine(1402)-N(4))-methyltransferase (EC 2.1.1.199)	- none -
fig|615.3596.peg.1916	CDS	BWD29_0280_Sm1_contig_assembly	3311005	3309836	-1	-	1170	16S rRNA (guanine(1207)-N(2))-methyltransferase (EC 2.1.1.172)	- none -
fig|615.3596.peg.752	CDS	BWD29_0280_Sm1_contig_assembly	1856365	1857096	1	+	732	16S rRNA (uracil(1498)-N(3))-methyltransferase (EC 2.1.1.193)	- none -
fig|615.3596.peg.2157	CDS	BWD29_0280_Sm1_contig_assembly	3541025	3541573	2	+	549	16S rRNA processing protein RimM	- none -
fig|615.3596.peg.1468	CDS	BWD29_0280_Sm1_contig_assembly	2577688	2579232	1	+	1545	2,3-bisphosphoglycerate-independent phosphoglycerate mutase (EC 5.4.2.12)	- none -
fig|615.3596.peg.2197	CDS	BWD29_0280_Sm1_contig_assembly	3578582	3579271	2	+	690	2,3-diketo-5-methylthiopentyl-1-phosphate enolase-phosphatase (EC 3.1.3.77)	- none -
fig|615.3596.peg.920	CDS	BWD29_0280_Sm1_contig_assembly	2024850	2026871	3	+	2022	2,4-dienoyl-CoA reductase [NADPH] (EC 1.3.1.34)	- none -
fig|615.3596.peg.646	CDS	BWD29_0280_Sm1_contig_assembly	1600248	1599145	-3	-	1104	23S rRNA (cytidine(2498)-2&#39;-O)-methyltransferase (EC 2.1.1.186)	- none -
fig|615.3596.peg.921	CDS	BWD29_0280_Sm1_contig_assembly	2028045	2026906	-3	-	1140	23S rRNA (guanine(1835)-N(2))-methyltransferase (EC 2.1.1.174)	- none -
fig|615.3596.peg.2789	CDS	BWD29_0280_Sm1_contig_assembly	4517571	4519790	3	+	2220	23S rRNA (guanine(2445)-N(2))-methyltransferase (EC 2.1.1.173) / 23S rRNA (guanine(2069)-N(7))-methyltransferase (EC 2.1.1.264)	- none -
fig|615.3596.peg.1876	CDS	BWD29_0280_Sm1_contig_assembly	3063582	3064313	3	+	732	23S rRNA (guanosine(2251)-2&#39;-O)-methyltransferase (EC 2.1.1.185)	- none -
fig|615.3596.peg.2518	CDS	BWD29_0280_Sm1_contig_assembly	3892969	3892499	-1	-	471	23S rRNA (pseudouridine(1915)-N(3))-methyltransferase (EC 2.1.1.177)	- none -
fig|615.3596.peg.2091	CDS	BWD29_0280_Sm1_contig_assembly	3473247	3474596	3	+	1350	23S rRNA (uracil(1939)-C(5))-methyltransferase (EC 2.1.1.190)	- none -
fig|615.3596.peg.1472	CDS	BWD29_0280_Sm1_contig_assembly	2583804	2582608	-3	-	1197	2-amino-3-ketobutyrate coenzyme A ligase (EC 2.3.1.29)	- none -
fig|615.3596.peg.1379	CDS	BWD29_0280_Sm1_contig_assembly	2498298	2499377	3	+	1080	2-dehydro-3-deoxygluconokinase (EC 2.7.1.45)	- none -
fig|615.3596.peg.1001	CDS	BWD29_0280_Sm1_contig_assembly	2088743	2088003	-2	-	741	2-dehydro-3-deoxyphosphogluconate aldolase-like protein STM4447	- none -
fig|615.3596.peg.1786	CDS	BWD29_0280_Sm1_contig_assembly	2966543	2965407	-2	-	1137	2-iminoacetate synthase (ThiH) (EC 4.1.99.19)	- none -
fig|615.3596.peg.2898	CDS	BWD29_0280_Sm1_contig_assembly	4746798	4747706	3	+	909	2-Keto-3-deoxy-D-manno-octulosonate-8-phosphate synthase (EC 2.5.1.55)	- none -
fig|615.3596.peg.1739	CDS	BWD29_0280_Sm1_contig_assembly	2918786	2919541	2	+	756	2-methoxy-6-polyprenyl-1,4-benzoquinol methylase (EC 2.1.1.201) @ Demethylmenaquinone methyltransferase (EC 2.1.1.163)	- none -
fig|615.3596.peg.2599	CDS	BWD29_0280_Sm1_contig_assembly	3961883	3964690	2	+	2808	2-oxoglutarate dehydrogenase E1 component (EC 1.2.4.2)	- none -
fig|615.3596.peg.2028	CDS	BWD29_0280_Sm1_contig_assembly	3414598	3416070	1	+	1473	2-oxoglutarate/malate translocator	- none -
fig|615.3596.peg.2544	CDS	BWD29_0280_Sm1_contig_assembly	3911533	3912831	1	+	1299	2-polyprenyl-3-methyl-6-methoxy-1,4-benzoquinol hydroxylase	- none -
fig|615.3596.peg.1310	CDS	BWD29_0280_Sm1_contig_assembly	2339371	2340249	1	+	879	33 kDa chaperonin HslO	- none -
fig|615.3596.peg.331	CDS	BWD29_0280_Sm1_contig_assembly	1129694	1128420	-2	-	1275	3-carboxymuconate cyclase	- none -
fig|615.3596.peg.989	CDS	BWD29_0280_Sm1_contig_assembly	2078331	2078885	3	+	555	3-deoxy-D-manno-octulosonate 8-phosphate phosphatase (EC 3.1.3.45)	- none -
fig|615.3596.peg.1488	CDS	BWD29_0280_Sm1_contig_assembly	2597175	2598494	3	+	1320	3-deoxy-D-manno-octulosonic acid transferase (EC 2.4.99.12)(EC 2.4.99.13)	- none -
fig|615.3596.peg.615	CDS	BWD29_0280_Sm1_contig_assembly	1565642	1565127	-2	-	516	3-hydroxyacyl-[acyl-carrier-protein] dehydratase, FabZ form (EC 4.2.1.59)	- none -
fig|615.3596.peg.2841	CDS	BWD29_0280_Sm1_contig_assembly	4652193	4652927	3	+	735	3-oxoacyl-[acyl-carrier protein] reductase (EC 1.1.1.100), FadG	- none -
fig|615.3596.peg.299	CDS	BWD29_0280_Sm1_contig_assembly	1104454	1103234	-1	-	1221	3-oxoacyl-[acyl-carrier-protein] synthase, KASI (EC 2.3.1.41)	- none -
fig|615.3596.peg.2843	CDS	BWD29_0280_Sm1_contig_assembly	4653401	4654642	2	+	1242	3-oxoacyl-[acyl-carrier-protein] synthase, KASII (EC 2.3.1.179)	- none -
fig|615.3596.peg.2839	CDS	BWD29_0280_Sm1_contig_assembly	4650280	4651233	1	+	954	3-oxoacyl-[acyl-carrier-protein] synthase, KASIII (EC 2.3.1.180)	- none -
fig|615.3596.peg.1749	CDS	BWD29_0280_Sm1_contig_assembly	2926924	2928444	1	+	1521	3-polyprenyl-4-hydroxybenzoate carboxy-lyase (EC 4.1.1.98)	- none -
fig|615.3596.peg.882	CDS	BWD29_0280_Sm1_contig_assembly	1960009	1959227	-1	-	783	4,5-DOPA dioxygenase extradiol (EC 1.13.11.29), but not physiological substrate	- none -
fig|615.3596.peg.1938	CDS	BWD29_0280_Sm1_contig_assembly	3329649	3331082	3	+	1434	4-amino-4-deoxy-L-arabinose transferase and related glycosyltransferases of PMT family	- none -
fig|615.3596.peg.546	CDS	BWD29_0280_Sm1_contig_assembly	1471328	1471759	2	+	432	4-carboxymuconolactone decarboxylase domain/alkylhydroperoxidase AhpD family core domain protein	- none -
fig|615.3596.peg.2947	CDS	BWD29_0280_Sm1_contig_assembly	4905492	4906397	3	+	906	4-deoxy-4-formamido-L-arabinose-phosphoundecaprenol deformylase ArnD (EC 3.5.1.n3)	- none -
fig|615.3596.peg.224	CDS	BWD29_0280_Sm1_contig_assembly	390376	389699	-1	-	678	4-hydroxy-2-oxoglutarate aldolase (EC 4.1.3.16) @ 2-dehydro-3-deoxyphosphogluconate aldolase (EC 4.1.2.14)	- none -
fig|615.3596.peg.1169	CDS	BWD29_0280_Sm1_contig_assembly	2234546	2235187	2	+	642	4-hydroxy-2-oxoglutarate aldolase (EC 4.1.3.16) @ 2-dehydro-3-deoxyphosphogluconate aldolase (EC 4.1.2.14)	- none -
fig|615.3596.peg.1982	CDS	BWD29_0280_Sm1_contig_assembly	3371325	3372278	3	+	954	4-hydroxy-3-methylbut-2-enyl diphosphate reductase (EC 1.17.7.4)	- none -
fig|615.3596.peg.1131	CDS	BWD29_0280_Sm1_contig_assembly	2189691	2188819	-3	-	873	4-hydroxybenzoate polyprenyltransferase (EC 2.5.1.39)	- none -
fig|615.3596.peg.2756	CDS	BWD29_0280_Sm1_contig_assembly	4293524	4292457	-2	-	1068	5-methylthioribose ABC transporter, substrate-binding protein	- none -
fig|615.3596.peg.2201	CDS	BWD29_0280_Sm1_contig_assembly	3581003	3582202	2	+	1200	5-methylthioribose kinase (EC 2.7.1.100)	- none -
fig|615.3596.peg.2105	CDS	BWD29_0280_Sm1_contig_assembly	3490014	3489655	-3	-	360	6-carboxy-5,6,7,8-tetrahydropterin synthase (EC 4.1.2.50)	- none -
fig|615.3596.peg.1592	CDS	BWD29_0280_Sm1_contig_assembly	2783859	2785262	3	+	1404	6-phospho-beta-glucosidase (EC 3.2.1.86)	- none -
fig|615.3596.peg.2135	CDS	BWD29_0280_Sm1_contig_assembly	3516825	3518210	3	+	1386	6-phospho-beta-glucosidase (EC 3.2.1.86)	- none -
fig|615.3596.peg.1452	CDS	BWD29_0280_Sm1_contig_assembly	2568061	2567072	-1	-	990	6-phosphofructokinase (EC 2.7.1.11)	- none -
fig|615.3596.peg.2647	CDS	BWD29_0280_Sm1_contig_assembly	4011125	4012192	2	+	1068	6-phosphogluconolactonase (EC 3.1.1.31)	- none -
fig|615.3596.peg.2104	CDS	BWD29_0280_Sm1_contig_assembly	3488953	3489624	1	+	672	7-carboxy-7-deazaguanine synthase (EC 4.3.99.3)	- none -
fig|615.3596.peg.2389	CDS	BWD29_0280_Sm1_contig_assembly	3757302	3756604	-3	-	699	7-cyano-7-deazaguanine synthase (EC 6.3.4.20)	- none -
fig|615.3596.peg.1394	CDS	BWD29_0280_Sm1_contig_assembly	2512499	2514022	2	+	1524	AAA+ ATPase superfamily protein YifB/ComM, associated with DNA recombination	- none -
fig|615.3596.peg.1024	CDS	BWD29_0280_Sm1_contig_assembly	2104258	2102291	-1	-	1968	AaeAB efflux system for hydroxylated, aromatic carboxylic acids, inner membrane subunit AaeB	- none -
fig|615.3596.peg.1025	CDS	BWD29_0280_Sm1_contig_assembly	2105193	2104258	-3	-	936	AaeAB efflux system for hydroxylated, aromatic carboxylic acids, membrane fusion component AaeA	- none -
fig|615.3596.peg.1026	CDS	BWD29_0280_Sm1_contig_assembly	2105443	2105201	-1	-	243	AaeX protein, function unknown	- none -
fig|615.3596.peg.2656	CDS	BWD29_0280_Sm1_contig_assembly	4019022	4018300	-3	-	723	ABC transporter, ATP-binding protein	- none -
fig|615.3596.peg.1157	CDS	BWD29_0280_Sm1_contig_assembly	2221257	2220265	-3	-	993	ABC transporter, ATP-binding protein (cluster 1, maltose/g3p/polyamine/iron); ABC transporter, ATP-binding protein (cluster 10, nitrate/sulfonate/bicarbonate)	- none -
fig|615.3596.peg.282	CDS	BWD29_0280_Sm1_contig_assembly	910545	909055	-3	-	1491	ABC transporter, ATP-binding protein (cluster 2, ribose/xylose/arabinose/galactose) / ABC transporter, ATP-binding protein (cluster 2, ribose/xylose/arabinose/galactose)	- none -
fig|615.3596.peg.281	CDS	BWD29_0280_Sm1_contig_assembly	909058	908069	-1	-	990	ABC transporter, permease protein (cluster 2, ribose/xylose/arabinose/galactose)	- none -
fig|615.3596.peg.2117	CDS	BWD29_0280_Sm1_contig_assembly	3502515	3501751	-3	-	765	ABC transporter, permease protein (cluster 3, basic aa/glutamine/opines)	- none -
fig|615.3596.peg.2490	CDS	BWD29_0280_Sm1_contig_assembly	3871143	3870256	-3	-	888	ABC transporter, permease protein (cluster 3, basic aa/glutamine/opines)	- none -
fig|615.3596.peg.1159	CDS	BWD29_0280_Sm1_contig_assembly	2222910	2222065	-3	-	846	ABC transporter, permease protein 1 (cluster 1, maltose/g3p/polyamine/iron)	- none -
fig|615.3596.peg.1158	CDS	BWD29_0280_Sm1_contig_assembly	2222047	2221262	-1	-	786	ABC transporter, permease protein 2 (cluster 1, maltose/g3p/polyamine/iron)	- none -
fig|615.3596.peg.1161	CDS	BWD29_0280_Sm1_contig_assembly	2224789	2223728	-1	-	1062	ABC transporter, substrate-binding protein (cluster 1, maltose/g3p/polyamine/iron)	- none -
fig|615.3596.peg.283	CDS	BWD29_0280_Sm1_contig_assembly	911517	910600	-3	-	918	ABC transporter, substrate-binding protein (cluster 2, ribose/xylose/arabinose/galactose)	- none -
fig|615.3596.peg.288	CDS	BWD29_0280_Sm1_contig_assembly	915302	916090	2	+	789	ABC transporter, substrate-binding protein (cluster 3, basic aa/glutamine/opines)	- none -
fig|615.3596.peg.2492	CDS	BWD29_0280_Sm1_contig_assembly	3872661	3871711	-3	-	951	ABC transporter, substrate-binding protein (cluster 3, basic aa/glutamine/opines)	- none -
fig|615.3596.peg.2257	CDS	BWD29_0280_Sm1_contig_assembly	3653289	3651688	-3	-	1602	ABC transporter, substrate-binding protein (cluster 5, nickel/peptides/opines)	- none -
fig|615.3596.peg.2307	CDS	BWD29_0280_Sm1_contig_assembly	3685842	3686957	3	+	1116	ABC transporter, substrate-binding protein (cluster 8, B12/iron complex)	- none -
fig|615.3596.peg.2812	CDS	BWD29_0280_Sm1_contig_assembly	4633178	4634338	2	+	1161	ABC transporter, substrate-binding protein (cluster 8, B12/iron complex)	- none -
fig|615.3596.peg.2674	CDS	BWD29_0280_Sm1_contig_assembly	4032585	4031599	-3	-	987	ABC-type efflux pump membrane fusion component YbhG	- none -
fig|615.3596.peg.2671	CDS	BWD29_0280_Sm1_contig_assembly	4028690	4027584	-2	-	1107	ABC-type efflux pump permease component YbhR	- none -
fig|615.3596.peg.2672	CDS	BWD29_0280_Sm1_contig_assembly	4029857	4028703	-2	-	1155	ABC-type efflux pump permease component YbhS	- none -
fig|615.3596.peg.2673	CDS	BWD29_0280_Sm1_contig_assembly	4031590	4029854	-1	-	1737	ABC-type efflux pump, duplicated ATPase component YbhF	- none -
fig|615.3596.peg.402	CDS	BWD29_0280_Sm1_contig_assembly	1185938	1186762	2	+	825	ABC-type Fe3+-siderophore transport system, ATPase component	- none -
fig|615.3596.peg.712	CDS	BWD29_0280_Sm1_contig_assembly	1656922	1655210	-1	-	1713	ABC-type siderophore export system, fused ATPase and permease components	- none -
fig|615.3596.peg.342	CDS	BWD29_0280_Sm1_contig_assembly	1135530	1134727	-3	-	804	Accessory protein	- none -
fig|615.3596.peg.1165	CDS	BWD29_0280_Sm1_contig_assembly	2229527	2230453	2	+	927	Acetate operon repressor IclR	- none -
fig|615.3596.peg.1804	CDS	BWD29_0280_Sm1_contig_assembly	2986872	2985211	-3	-	1662	Acetate permease ActP (cation/acetate symporter)	- none -
fig|615.3596.peg.1712	CDS	BWD29_0280_Sm1_contig_assembly	2895570	2895178	-3	-	393	Acetyl-CoA sensor PanM, required for maturation of L-aspartate decarboxylase	- none -
fig|615.3596.peg.1806	CDS	BWD29_0280_Sm1_contig_assembly	2989230	2987272	-3	-	1959	Acetyl-CoA synthetase (EC 6.2.1.1)	- none -
fig|615.3596.peg.610	CDS	BWD29_0280_Sm1_contig_assembly	1559009	1558050	-2	-	960	Acetyl-coenzyme A carboxyl transferase alpha chain (EC 6.4.1.2)	- none -
fig|615.3596.peg.369	CDS	BWD29_0280_Sm1_contig_assembly	1155208	1154588	-1	-	621	Acetyltransferase	- none -
fig|615.3596.peg.821	CDS	BWD29_0280_Sm1_contig_assembly	1903628	1904038	2	+	411	Acetyltransferase	- none -
fig|615.3596.peg.1764	CDS	BWD29_0280_Sm1_contig_assembly	2946860	2946312	-2	-	549	Acetyltransferase	- none -
fig|615.3596.peg.2705	CDS	BWD29_0280_Sm1_contig_assembly	4255263	4254757	-3	-	507	Acetyltransferase	- none -
fig|615.3596.peg.519	CDS	BWD29_0280_Sm1_contig_assembly	1455308	1454871	-2	-	438	Acetyltransferase, GNAT family	- none -
fig|615.3596.peg.1691	CDS	BWD29_0280_Sm1_contig_assembly	2878962	2878693	-3	-	270	Acetyltransferase, GNAT family	- none -
fig|615.3596.peg.1780	CDS	BWD29_0280_Sm1_contig_assembly	2961657	2962169	3	+	513	Acetyltransferase, GNAT family	- none -
fig|615.3596.peg.2294	CDS	BWD29_0280_Sm1_contig_assembly	3677311	3676667	-1	-	645	Acetyltransferase, GNAT family	- none -
fig|615.3596.peg.2305	CDS	BWD29_0280_Sm1_contig_assembly	3685626	3685165	-3	-	462	Acetyltransferase, GNAT family	- none -
fig|615.3596.peg.2491	CDS	BWD29_0280_Sm1_contig_assembly	3871701	3871174	-3	-	528	Acetyltransferase, GNAT family	- none -
fig|615.3596.peg.541	CDS	BWD29_0280_Sm1_contig_assembly	1468512	1468207	-3	-	306	Acid shock protein precursor	- none -
fig|615.3596.peg.980	CDS	BWD29_0280_Sm1_contig_assembly	2072786	2072532	-2	-	255	Acid stress protein IbaG	- none -
fig|615.3596.peg.1049	CDS	BWD29_0280_Sm1_contig_assembly	2125173	2126150	3	+	978	Acryloyl-CoA reductase AcuI/YhdH (EC 1.3.1.84)	- none -
fig|615.3596.peg.2642	CDS	BWD29_0280_Sm1_contig_assembly	4007299	4007481	1	+	183	AcrZ membrane protein associated with AcrAB-TolC multidrug efflux pump	- none -
fig|615.3596.peg.2842	CDS	BWD29_0280_Sm1_contig_assembly	4652944	4653318	1	+	375	Acyl carrier protein	- none -
fig|615.3596.peg.2338	CDS	BWD29_0280_Sm1_contig_assembly	3714481	3713900	-1	-	582	Acyl carrier protein phosphodiesterase (EC 3.1.4.14)	- none -
fig|615.3596.peg.614	CDS	BWD29_0280_Sm1_contig_assembly	1565123	1564335	-2	-	789	Acyl-[acyl-carrier-protein]--UDP-N-acetylglucosamine O-acyltransferase (EC 2.3.1.129)	- none -
fig|615.3596.peg.898	CDS	BWD29_0280_Sm1_contig_assembly	1972652	1973386	2	+	735	Acyl-ACP:glycerol-3-phosphate O-acyltransferase (EC 2.3.1.n5)	- none -
fig|615.3596.peg.861	CDS	BWD29_0280_Sm1_contig_assembly	1939525	1938791	-1	-	735	Acyl-CoA:1-acyl-sn-glycerol-3-phosphate acyltransferase (EC 2.3.1.51) @ Acyl-ACP:1-acyl-sn-glycerol-3-phosphate acyltransferase (EC 2.3.1.n4)	- none -
fig|615.3596.peg.2205	CDS	BWD29_0280_Sm1_contig_assembly	3585426	3582970	-3	-	2457	Acyl-coenzyme A dehydrogenase FadE (EC 1.3.8.-)	- none -
fig|615.3596.peg.674	CDS	BWD29_0280_Sm1_contig_assembly	1628581	1628054	-1	-	528	Adenosine (5&#39;)-pentaphospho-(5&#39;&#39;)-adenosine pyrophosphohydrolase	- none -
fig|615.3596.peg.1305	CDS	BWD29_0280_Sm1_contig_assembly	2335581	2335027	-3	-	555	ADP compounds hydrolase NudE	- none -
fig|615.3596.peg.1475	CDS	BWD29_0280_Sm1_contig_assembly	2584996	2586042	1	+	1047	ADP-heptose--lipooligosaccharide heptosyltransferase II	- none -
fig|615.3596.peg.1480	CDS	BWD29_0280_Sm1_contig_assembly	2591242	2590454	-1	-	789	ADP-heptose--lipooligosaccharide heptosyltransferase II	- none -
fig|615.3596.peg.1481	CDS	BWD29_0280_Sm1_contig_assembly	2591548	2591261	-1	-	288	ADP-heptose--lipooligosaccharide heptosyltransferase II	- none -
fig|615.3596.peg.1487	CDS	BWD29_0280_Sm1_contig_assembly	2597151	2596078	-3	-	1074	ADP-heptose--lipooligosaccharide heptosyltransferase II	- none -
fig|615.3596.peg.1474	CDS	BWD29_0280_Sm1_contig_assembly	2584044	2584973	3	+	930	ADP-L-glycero-D-manno-heptose-6-epimerase (EC 5.1.3.20)	- none -
fig|615.3596.peg.1955	CDS	BWD29_0280_Sm1_contig_assembly	3344037	3343321	-3	-	717	Aerobic respiration control response regulator ArcA	- none -
fig|615.3596.peg.959	CDS	BWD29_0280_Sm1_contig_assembly	2054781	2052427	-3	-	2355	Aerobic respiration control sensor protein ArcB (EC 2.7.13.3)	- none -
fig|615.3596.peg.744	CDS	BWD29_0280_Sm1_contig_assembly	1850172	1847383	-3	-	2790	Aerobic-type carbon monoxide dehydrogenase, large subunit CoxL/CutL homologs	- none -
fig|615.3596.peg.743	CDS	BWD29_0280_Sm1_contig_assembly	1847386	1846832	-1	-	555	Aerobic-type carbon monoxide dehydrogenase, small subunit CoxS/CutS homologs	- none -
fig|615.3596.peg.2804	CDS	BWD29_0280_Sm1_contig_assembly	4622568	4623185	3	+	618	AI-2 transport protein TqsA	- none -
fig|615.3596.peg.165	CDS	BWD29_0280_Sm1_contig_assembly	353497	354372	1	+	876	Aldose 1-epimerase family protein YeaD	- none -
fig|615.3596.peg.2194	CDS	BWD29_0280_Sm1_contig_assembly	3576660	3575887	-3	-	774	Aliphatic amidase AmiE (EC 3.5.1.4)	- none -
fig|615.3596.peg.927	CDS	BWD29_0280_Sm1_contig_assembly	2030718	2031686	3	+	969	Alkaline induced inner membrane protein Alx	- none -
fig|615.3596.peg.2110	CDS	BWD29_0280_Sm1_contig_assembly	3495929	3494820	-2	-	1110	Alkaline phosphatase isozyme conversion protein	- none -
fig|615.3596.peg.1699	CDS	BWD29_0280_Sm1_contig_assembly	2884731	2885108	3	+	378	Alkaline proteinase inhibitor precursor	- none -
fig|615.3596.peg.2780	CDS	BWD29_0280_Sm1_contig_assembly	4510916	4510143	-2	-	774	Alkanesulfonate ABC transporter ATP-binding protein SsuB	- none -
fig|615.3596.peg.2781	CDS	BWD29_0280_Sm1_contig_assembly	4511707	4510913	-1	-	795	Alkanesulfonate ABC transporter permease protein SsuC	- none -
fig|615.3596.peg.2783	CDS	BWD29_0280_Sm1_contig_assembly	4513853	4512888	-2	-	966	Alkanesulfonate ABC transporter substrate-binding protein SsuA	- none -
fig|615.3596.peg.1877	CDS	BWD29_0280_Sm1_contig_assembly	3064430	3066058	2	+	1629	Alkylation response protein AidB, acyl-CoA dehydrogenase family	- none -
fig|615.3596.peg.2470	CDS	BWD29_0280_Sm1_contig_assembly	3847575	3846328	-3	-	1248	Allantoate amidohydrolase (EC 3.5.3.9)	- none -
fig|615.3596.peg.1528	CDS	BWD29_0280_Sm1_contig_assembly	2629794	2629045	-3	-	750	alpha-D-glucose 1-phosphate phosphatase YihX (EC 3.1.3.10)	- none -
fig|615.3596.peg.580	CDS	BWD29_0280_Sm1_contig_assembly	1530755	1529421	-2	-	1335	Alpha-ketoglutarate permease	- none -
fig|615.3596.peg.1192	CDS	BWD29_0280_Sm1_contig_assembly	2256629	2256423	-2	-	207	Alternative ribosome-rescue factor A	- none -
fig|615.3596.peg.930	CDS	BWD29_0280_Sm1_contig_assembly	2034724	2033237	-1	-	1488	Altronate dehydratase (EC 4.2.1.7)	- none -
fig|615.3596.peg.1810	CDS	BWD29_0280_Sm1_contig_assembly	2991725	2993068	2	+	1344	Amide synthase component of siderophore synthetase	- none -
fig|615.3596.peg.3043	CDS	BWD29_0280_Sm1_contig_assembly	4980310	4981254	1	+	945	Aminoglycoside 6-phosphotransferase, putative	- none -
fig|615.3596.peg.910	CDS	BWD29_0280_Sm1_contig_assembly	2015118	2015558	3	+	441	Aminoglycoside N(6&#39;)-acetyltransferase (EC 2.3.1.82) => AAC(6&#39;)-Ic,f,g,h,j,k,l,r-z	- none -
fig|615.3596.peg.2079	CDS	BWD29_0280_Sm1_contig_assembly	3460241	3461095	2	+	855	AmpE protein	- none -
fig|615.3596.peg.1835	CDS	BWD29_0280_Sm1_contig_assembly	3025878	3024577	-3	-	1302	Anaerobic C4-dicarboxylate transporter DcuA	- none -
fig|615.3596.peg.3024	CDS	BWD29_0280_Sm1_contig_assembly	4970629	4971825	1	+	1197	Anhydro-N-acetylmuramic acid kinase (EC 2.7.1.170)	- none -
fig|615.3596.peg.690	CDS	BWD29_0280_Sm1_contig_assembly	1640132	1640434	2	+	303	Antitoxin HigA	- none -
fig|615.3596.peg.2004	CDS	BWD29_0280_Sm1_contig_assembly	3391410	3391033	-3	-	378	ApaG protein	- none -
fig|615.3596.peg.1412	CDS	BWD29_0280_Sm1_contig_assembly	2533733	2532360	-2	-	1374	Argininosuccinate lyase (EC 4.3.2.1)	- none -
fig|615.3596.peg.1413	CDS	BWD29_0280_Sm1_contig_assembly	2535022	2533802	-1	-	1221	Argininosuccinate synthase (EC 6.3.4.5)	- none -
fig|615.3596.peg.913	CDS	BWD29_0280_Sm1_contig_assembly	2018388	2017147	-3	-	1242	Aromatic amino acid permease	- none -
fig|615.3596.peg.2764	CDS	BWD29_0280_Sm1_contig_assembly	4299433	4301265	1	+	1833	AsmA protein	- none -
fig|615.3596.peg.1720	CDS	BWD29_0280_Sm1_contig_assembly	2901197	2902384	2	+	1188	Aspartate aminotransferase (AspB-4) (EC 2.6.1.1)	- none -
fig|615.3596.peg.2380	CDS	BWD29_0280_Sm1_contig_assembly	3748341	3748964	3	+	624	ATP-dependent Clp protease proteolytic subunit ClpP (EC 3.4.21.92)	- none -
fig|615.3596.peg.2871	CDS	BWD29_0280_Sm1_contig_assembly	4724898	4725491	3	+	594	ATP-dependent Clp protease proteolytic subunit ClpP (EC 3.4.21.92)	- none -
fig|615.3596.peg.1519	CDS	BWD29_0280_Sm1_contig_assembly	2619892	2621973	1	+	2082	ATP-dependent DNA helicase RecG (EC 3.6.4.12)	- none -
fig|615.3596.peg.1670	CDS	BWD29_0280_Sm1_contig_assembly	2858901	2861063	3	+	2163	ATP-dependent DNA helicase UvrD/PcrA (EC 3.6.4.12)	- none -
fig|615.3596.peg.1432	CDS	BWD29_0280_Sm1_contig_assembly	2551913	2552443	2	+	531	ATP-dependent protease subunit HslV (EC 3.4.25.2)	- none -
fig|615.3596.peg.1632	CDS	BWD29_0280_Sm1_contig_assembly	2828426	2827140	-2	-	1287	ATP-dependent RNA helicase RhlB (EC 3.6.4.13)	- none -
fig|615.3596.peg.2677	CDS	BWD29_0280_Sm1_contig_assembly	4033600	4034967	1	+	1368	ATP-dependent RNA helicase RhlE (EC 3.6.4.13)	- none -
fig|615.3596.peg.496	CDS	BWD29_0280_Sm1_contig_assembly	1440383	1441705	2	+	1323	ATP-dependent RNA helicase SrmB	- none -
fig|615.3596.peg.499	CDS	BWD29_0280_Sm1_contig_assembly	1444041	1443658	-3	-	384	Autonomous glycyl radical cofactor	- none -
fig|615.3596.peg.1727	CDS	BWD29_0280_Sm1_contig_assembly	2907697	2908653	1	+	957	Auxin efflux carrier family protein	- none -
fig|615.3596.peg.3044	CDS	BWD29_0280_Sm1_contig_assembly	4981740	4981219	-3	-	522	Auxin-binding protein, putative	- none -
fig|615.3596.peg.1227	CDS	BWD29_0280_Sm1_contig_assembly	2272234	2271707	-1	-	528	Bacterioferritin (EC 1.16.3.1)	- none -
fig|615.3596.peg.1228	CDS	BWD29_0280_Sm1_contig_assembly	2272379	2272260	-2	-	120	Bacterioferritin-associated ferredoxin	- none -
fig|615.3596.peg.1021	CDS	BWD29_0280_Sm1_contig_assembly	2101538	2101239	-2	-	300	Barstar, ribonuclease (Barnase) inhibitor	- none -
fig|615.3596.peg.1620	CDS	BWD29_0280_Sm1_contig_assembly	2813030	2814151	2	+	1122	beta-1,4-glucanase (cellulase) (EC 3.2.1.4)	- none -
fig|615.3596.peg.2320	CDS	BWD29_0280_Sm1_contig_assembly	3696043	3695195	-1	-	849	Beta-glucoside bgl operon antiterminator, BglG family	- none -
fig|615.3596.peg.3076	CDS	BWD29_0280_Sm1_contig_assembly	5010024	5011178	3	+	1155	Beta-lactamase class C-like and penicillin binding proteins (PBPs) superfamily	- none -
fig|615.3596.peg.4	CDS	BWD29_0280_Sm1_contig_assembly	5041	2858	-1	-	2184	Beta-mannosidase (EC 3.2.1.25)	- none -
fig|615.3596.peg.2560	CDS	BWD29_0280_Sm1_contig_assembly	3928161	3930818	3	+	2658	beta-N-acetylglucosaminidase (EC 3.2.1.52)	- none -
fig|615.3596.peg.2824	CDS	BWD29_0280_Sm1_contig_assembly	4640371	4640117	-1	-	255	Biofilm regulator BssS	- none -
fig|615.3596.peg.1054	CDS	BWD29_0280_Sm1_contig_assembly	2128680	2129147	3	+	468	Biotin carboxyl carrier protein of acetyl-CoA carboxylase	- none -
fig|615.3596.peg.1055	CDS	BWD29_0280_Sm1_contig_assembly	2129160	2130509	3	+	1350	Biotin carboxylase of acetyl-CoA carboxylase (EC 6.3.4.14)	- none -
fig|615.3596.peg.685	CDS	BWD29_0280_Sm1_contig_assembly	1638382	1636124	-1	-	2259	Biotin sulfoxide reductase (EC 1.-.-.-) / Free methionine-(S)-sulfoxide reductase	- none -
fig|615.3596.peg.2003	CDS	BWD29_0280_Sm1_contig_assembly	3391030	3390179	-1	-	852	Bis(5&#39;-nucleosyl)-tetraphosphatase, symmetrical (EC 3.6.1.41)	- none -
fig|615.3596.peg.918	CDS	BWD29_0280_Sm1_contig_assembly	2024425	2022806	-1	-	1620	Bis-ABC ATPase PA1425	- none -
fig|615.3596.peg.2790	CDS	BWD29_0280_Sm1_contig_assembly	4519796	4521700	2	+	1905	Bis-ABC ATPase Uup	- none -
fig|615.3596.peg.2721	CDS	BWD29_0280_Sm1_contig_assembly	4262759	4264351	2	+	1593	Bis-ABC ATPase YbiT	- none -
fig|615.3596.peg.1250	CDS	BWD29_0280_Sm1_contig_assembly	2287454	2289367	2	+	1914	Bis-ABC ATPase YheS	- none -
fig|615.3596.peg.1719	CDS	BWD29_0280_Sm1_contig_assembly	2900451	2901152	3	+	702	Branched-chain amino acid ABC transporter, ATP-binding protein LivF (TC 3.A.1.4.1)	- none -
fig|615.3596.peg.1717	CDS	BWD29_0280_Sm1_contig_assembly	2899412	2900182	2	+	771	Branched-chain amino acid ABC transporter, ATP-binding protein LivG (TC 3.A.1.4.1)	- none -
fig|615.3596.peg.1715	CDS	BWD29_0280_Sm1_contig_assembly	2897209	2898135	1	+	927	Branched-chain amino acid ABC transporter, permease protein LivH (TC 3.A.1.4.1)	- none -
fig|615.3596.peg.1716	CDS	BWD29_0280_Sm1_contig_assembly	2898132	2899415	3	+	1284	Branched-chain amino acid ABC transporter, permease protein LivM (TC 3.A.1.4.1)	- none -
fig|615.3596.peg.1714	CDS	BWD29_0280_Sm1_contig_assembly	2895805	2897091	1	+	1287	Branched-chain amino acid ABC transporter, substrate-binding protein LivJ (TC 3.A.1.4.1)	- none -
fig|615.3596.peg.2247	CDS	BWD29_0280_Sm1_contig_assembly	3644246	3643713	-2	-	534	BsmB	- none -
fig|615.3596.peg.2766	CDS	BWD29_0280_Sm1_contig_assembly	4301441	4302793	2	+	1353	C4-dicarboxylate transporter DcuC (TC 2.A.61.1.1)	- none -
fig|615.3596.peg.2476	CDS	BWD29_0280_Sm1_contig_assembly	3853005	3853907	3	+	903	Carbamate kinase (EC 2.7.2.2)	- none -
fig|615.3596.peg.1992	CDS	BWD29_0280_Sm1_contig_assembly	3379601	3382825	2	+	3225	Carbamoyl-phosphate synthase large chain (EC 6.3.5.5)	- none -
fig|615.3596.peg.1991	CDS	BWD29_0280_Sm1_contig_assembly	3378409	3379584	1	+	1176	Carbamoyl-phosphate synthase small chain (EC 6.3.5.5)	- none -
fig|615.3596.peg.280	CDS	BWD29_0280_Sm1_contig_assembly	908060	906573	-2	-	1488	Carbohydrate kinase, FGGY family	- none -
fig|615.3596.peg.1593	CDS	BWD29_0280_Sm1_contig_assembly	2785387	2786784	1	+	1398	Carbohydrate-selective porin OprB	- none -
fig|615.3596.peg.2708	CDS	BWD29_0280_Sm1_contig_assembly	4256960	4256307	-2	-	654	Carbonic anhydrase, beta class (EC 4.2.1.1)	- none -
fig|615.3596.peg.248	CDS	BWD29_0280_Sm1_contig_assembly	409073	409816	2	+	744	Carboxy-S-adenosyl-L-methionine synthase	- none -
fig|615.3596.peg.18	CDS	BWD29_0280_Sm1_contig_assembly	20041	21576	1	+	1536	Cardiolipin synthase (EC 2.7.8.-) phosphatidylethanolamine-utilizing, bacterial type ClsC	- none -
fig|615.3596.peg.115	CDS	BWD29_0280_Sm1_contig_assembly	304404	305912	3	+	1509	Cardiolipin synthase, bacterial type ClsA	- none -
fig|615.3596.peg.894	CDS	BWD29_0280_Sm1_contig_assembly	1969929	1971278	3	+	1350	CCA tRNA nucleotidyltransferase (EC 2.7.7.72)	- none -
fig|615.3596.peg.1378	CDS	BWD29_0280_Sm1_contig_assembly	2498275	2497415	-1	-	861	c-di-GMP phosphodiesterase (EC 3.1.4.52) => PdeH	- none -
fig|615.3596.peg.1624	CDS	BWD29_0280_Sm1_contig_assembly	2817835	2819841	1	+	2007	c-di-GMP phosphodiesterase (EC 3.1.4.52) => PdeK	- none -
fig|615.3596.peg.1368	CDS	BWD29_0280_Sm1_contig_assembly	2488525	2490519	1	+	1995	c-di-GMP phosphodiesterase (EC 3.1.4.52) => PdeR	- none -
fig|615.3596.peg.1037	CDS	BWD29_0280_Sm1_contig_assembly	2111585	2110782	-2	-	804	CDP-diacylglycerol pyrophosphatase (EC 3.6.1.26)	- none -
fig|615.3596.peg.1376	CDS	BWD29_0280_Sm1_contig_assembly	2494517	2495284	2	+	768	CDP-diacylglycerol pyrophosphatase (EC 3.6.1.26)	- none -
fig|615.3596.peg.579	CDS	BWD29_0280_Sm1_contig_assembly	1528029	1529384	3	+	1356	CDP-diacylglycerol--serine O-phosphatidyltransferase (EC 2.7.8.8)	- none -
fig|615.3596.peg.2617	CDS	BWD29_0280_Sm1_contig_assembly	3979265	3980059	2	+	795	Cell division coordinator CpoB	- none -
fig|615.3596.peg.759	CDS	BWD29_0280_Sm1_contig_assembly	1861808	1862362	2	+	555	Cell division integral membrane protein, YggT and half-length relatives	- none -
fig|615.3596.peg.2062	CDS	BWD29_0280_Sm1_contig_assembly	3444325	3445581	1	+	1257	Cell division protein FtsA	- none -
fig|615.3596.peg.1430	CDS	BWD29_0280_Sm1_contig_assembly	2550875	2551810	2	+	936	Cell division protein FtsN	- none -
fig|615.3596.peg.860	CDS	BWD29_0280_Sm1_contig_assembly	1938718	1937243	-1	-	1476	Cell division protein FtsP	- none -
fig|615.3596.peg.2061	CDS	BWD29_0280_Sm1_contig_assembly	3443477	3444328	2	+	852	Cell division protein FtsQ	- none -
fig|615.3596.peg.2063	CDS	BWD29_0280_Sm1_contig_assembly	3445656	3446810	3	+	1155	Cell division protein FtsZ	- none -
fig|615.3596.peg.1436	CDS	BWD29_0280_Sm1_contig_assembly	2555665	2555426	-1	-	240	Cell division protein ZapB	- none -
fig|615.3596.peg.2787	CDS	BWD29_0280_Sm1_contig_assembly	4515902	4516450	2	+	549	Cell division protein ZapC	- none -
fig|615.3596.peg.2070	CDS	BWD29_0280_Sm1_contig_assembly	3453319	3452567	-1	-	753	Cell division protein ZapD	- none -
fig|615.3596.peg.974	CDS	BWD29_0280_Sm1_contig_assembly	2067821	2066694	-2	-	1128	Cell division protein ZapE	- none -
fig|615.3596.peg.418	CDS	BWD29_0280_Sm1_contig_assembly	1204431	1203379	-3	-	1053	Cell division protein ZipA	- none -
fig|615.3596.peg.2378	CDS	BWD29_0280_Sm1_contig_assembly	3746598	3747902	3	+	1305	Cell division trigger factor (EC 5.2.1.8)	- none -
fig|615.3596.peg.1177	CDS	BWD29_0280_Sm1_contig_assembly	2242317	2242445	3	+	129	Cell wall-associated hydrolase	- none -
fig|615.3596.peg.1706	CDS	BWD29_0280_Sm1_contig_assembly	2889049	2889720	1	+	672	Cell-division-associated, ABC-transporter-like signaling protein FtsE	- none -
fig|615.3596.peg.1707	CDS	BWD29_0280_Sm1_contig_assembly	2889710	2890663	2	+	954	Cell-division-associated, ABC-transporter-like signaling protein FtsX	- none -
fig|615.3596.peg.1614	CDS	BWD29_0280_Sm1_contig_assembly	2806957	2805389	-1	-	1569	Cellulose biosynthesis protein BcsE	- none -
fig|615.3596.peg.1613	CDS	BWD29_0280_Sm1_contig_assembly	2805402	2805199	-3	-	204	Cellulose biosynthesis protein BcsF	- none -
fig|615.3596.peg.1612	CDS	BWD29_0280_Sm1_contig_assembly	2805202	2803547	-1	-	1656	Cellulose biosynthesis protein BcsG	- none -
fig|615.3596.peg.1617	CDS	BWD29_0280_Sm1_contig_assembly	2807342	2808082	2	+	741	Cellulose biosynthesis protein BcsQ	- none -
fig|615.3596.peg.10	CDS	BWD29_0280_Sm1_contig_assembly	14324	12486	-2	-	1839	Cellulose synthase (UDP-forming) (EC 2.4.1.12)	- none -
fig|615.3596.peg.1618	CDS	BWD29_0280_Sm1_contig_assembly	2808088	2810682	1	+	2595	Cellulose synthase catalytic subunit [UDP-forming] (EC 2.4.1.12)	- none -
fig|615.3596.peg.1621	CDS	BWD29_0280_Sm1_contig_assembly	2814133	2817273	1	+	3141	Cellulose synthase operon protein C	- none -
fig|615.3596.peg.1623	CDS	BWD29_0280_Sm1_contig_assembly	2817517	2817606	1	+	90	Cellulose synthase operon protein C	- none -
fig|615.3596.peg.2175	CDS	BWD29_0280_Sm1_contig_assembly	3552541	3555114	1	+	2574	Chaperone protein ClpB (ATP-dependent unfoldase)	- none -
fig|615.3596.peg.2873	CDS	BWD29_0280_Sm1_contig_assembly	4727161	4726409	-1	-	753	Chaperone protein fimC precursor	- none -
fig|615.3596.peg.378	CDS	BWD29_0280_Sm1_contig_assembly	1162273	1163616	1	+	1344	Chloride channel protein	- none -
fig|615.3596.peg.1132	CDS	BWD29_0280_Sm1_contig_assembly	2190419	2189709	-2	-	711	Chorismate--pyruvate lyase (EC 4.1.3.40)	- none -
fig|615.3596.peg.3074	CDS	BWD29_0280_Sm1_contig_assembly	5007850	5008986	1	+	1137	Class C beta-lactamase (EC 3.5.2.6) => SRT/SST family	- none -
fig|615.3596.peg.969	CDS	BWD29_0280_Sm1_contig_assembly	2064594	2064109	-3	-	486	ClpXP protease specificity-enhancing factor SspB	- none -
fig|615.3596.peg.82	CDS	BWD29_0280_Sm1_contig_assembly	280829	281419	2	+	591	Cob(I)alamin adenosyltransferase (EC 2.5.1.17)	- none -
fig|615.3596.peg.2622	CDS	BWD29_0280_Sm1_contig_assembly	3984599	3983637	-2	-	963	Cobalt/zinc/cadmium resistance protein CzcD	- none -
fig|615.3596.peg.2650	CDS	BWD29_0280_Sm1_contig_assembly	4012899	4013300	3	+	402	COGs COG3339	- none -
fig|615.3596.peg.2497	CDS	BWD29_0280_Sm1_contig_assembly	3875648	3875890	2	+	243	Cold shock protein of CSP family => CspE (naming convention as in E.coli)	- none -
fig|615.3596.peg.454	CDS	BWD29_0280_Sm1_contig_assembly	1232223	1231969	-3	-	255	Colicin E6 immunity protein	- none -
fig|615.3596.peg.721	CDS	BWD29_0280_Sm1_contig_assembly	1663713	1664249	3	+	537	Conserved protein (EC 4.4.1.5)	- none -
fig|615.3596.peg.2455	CDS	BWD29_0280_Sm1_contig_assembly	3831377	3831790	2	+	414	Copper resistance transcriptional regulator CueR (MerR family)	- none -
fig|615.3596.peg.239	CDS	BWD29_0280_Sm1_contig_assembly	403458	402937	-3	-	522	Crossover junction endodeoxyribonuclease RuvC (EC 3.1.22.4)	- none -
fig|615.3596.peg.2317	CDS	BWD29_0280_Sm1_contig_assembly	3693565	3694479	1	+	915	Cryptic sugar kinase Mak	- none -
fig|615.3596.peg.2096	CDS	BWD29_0280_Sm1_contig_assembly	3479063	3480700	2	+	1638	CTP synthase (EC 6.3.4.2)	- none -
fig|615.3596.peg.2230	CDS	BWD29_0280_Sm1_contig_assembly	3602069	3602470	2	+	402	Curlin genes transcriptional activator	- none -
fig|615.3596.peg.1619	CDS	BWD29_0280_Sm1_contig_assembly	2810745	2813033	3	+	2289	Cyclic di-GMP-binding protein BcsB	- none -
fig|615.3596.peg.2667	CDS	BWD29_0280_Sm1_contig_assembly	4025476	4025955	1	+	480	Cyclic pyranopterin monophosphate synthase (EC 4.6.1.17)	- none -
fig|615.3596.peg.1100	CDS	BWD29_0280_Sm1_contig_assembly	2166031	2166267	1	+	237	Cyclic-di-GMP-binding biofilm dispersal mediator protein	- none -
fig|615.3596.peg.1101	CDS	BWD29_0280_Sm1_contig_assembly	2166264	2166536	3	+	273	Cyclic-di-GMP-binding biofilm dispersal mediator protein	- none -
fig|615.3596.peg.2477	CDS	BWD29_0280_Sm1_contig_assembly	3853962	3854081	3	+	120	Cyclopropane-fatty-acyl-phospholipid synthase	- none -
fig|615.3596.peg.2478	CDS	BWD29_0280_Sm1_contig_assembly	3854102	3855253	2	+	1152	Cyclopropane-fatty-acyl-phospholipid synthase (EC 2.1.1.79)	- none -
fig|615.3596.peg.2992	CDS	BWD29_0280_Sm1_contig_assembly	4948647	4947496	-3	-	1152	Cyclopropane-fatty-acyl-phospholipid synthase (EC 2.1.1.79)	- none -
fig|615.3596.peg.2610	CDS	BWD29_0280_Sm1_contig_assembly	3973947	3974243	3	+	297	Cyd operon protein YbgE	- none -
fig|615.3596.peg.2980	CDS	BWD29_0280_Sm1_contig_assembly	4935455	4936681	2	+	1227	Cysteine desulfurase (EC 2.8.1.7) => SufS	- none -
fig|615.3596.peg.653	CDS	BWD29_0280_Sm1_contig_assembly	1602412	1603617	1	+	1206	Cysteine desulfurase (EC 2.8.1.7) => sulfur transfer pathway protein CsdA	- none -
fig|615.3596.peg.421	CDS	BWD29_0280_Sm1_contig_assembly	1205558	1206526	2	+	969	Cysteine synthase (EC 2.5.1.47)	- none -
fig|615.3596.peg.2255	CDS	BWD29_0280_Sm1_contig_assembly	3651409	3650885	-1	-	525	Cytochrome b561	- none -
fig|615.3596.peg.367	CDS	BWD29_0280_Sm1_contig_assembly	1153127	1152603	-2	-	525	Cytochrome b561 homolog 1	- none -
fig|615.3596.peg.742	CDS	BWD29_0280_Sm1_contig_assembly	1846835	1845600	-2	-	1236	Cytochrome c, class I	- none -
fig|615.3596.peg.600	CDS	BWD29_0280_Sm1_contig_assembly	1546801	1546487	-1	-	315	Cytochrome C554	- none -
fig|615.3596.peg.2609	CDS	BWD29_0280_Sm1_contig_assembly	3973834	3973947	1	+	114	Cytochrome d ubiquinol oxidase subunit X (EC 1.10.3.-)	- none -
fig|615.3596.peg.1247	CDS	BWD29_0280_Sm1_contig_assembly	2284947	2284744	-3	-	204	Cytoplasmic protein, probably associated with glutathione-regulated potassium-efflux	- none -
fig|615.3596.peg.2226	CDS	BWD29_0280_Sm1_contig_assembly	3599822	3598362	-2	-	1461	Cytosol nonspecific dipeptidase (EC 3.4.13.18)	- none -
fig|615.3596.peg.2060	CDS	BWD29_0280_Sm1_contig_assembly	3442555	3443475	1	+	921	D-alanine--D-alanine ligase (EC 6.3.2.4)	- none -
fig|615.3596.peg.189	CDS	BWD29_0280_Sm1_contig_assembly	368842	367538	-1	-	1305	D-amino acid dehydrogenase (EC 1.4.99.6)	- none -
fig|615.3596.peg.1526	CDS	BWD29_0280_Sm1_contig_assembly	2628103	2627666	-1	-	438	D-aminoacyl-tRNA deacylase (EC 3.1.1.96)	- none -
fig|615.3596.peg.988	CDS	BWD29_0280_Sm1_contig_assembly	2077321	2078313	1	+	993	D-arabinose-5-phosphate isomerase (EC 5.3.1.13)	- none -
fig|615.3596.peg.478	CDS	BWD29_0280_Sm1_contig_assembly	1425116	1426654	2	+	1539	Dca	- none -
fig|615.3596.peg.1689	CDS	BWD29_0280_Sm1_contig_assembly	2878447	2877884	-1	-	564	DcrB protein precursor	- none -
fig|615.3596.peg.2016	CDS	BWD29_0280_Sm1_contig_assembly	3404592	3405368	3	+	777	DedA family inner membrane protein YabI	- none -
fig|615.3596.peg.841	CDS	BWD29_0280_Sm1_contig_assembly	1921087	1921746	1	+	660	DedA family inner membrane protein YghB	- none -
fig|615.3596.peg.938	CDS	BWD29_0280_Sm1_contig_assembly	2039422	2040102	1	+	681	DedA family inner membrane protein YqjA	- none -
fig|615.3596.peg.27	CDS	BWD29_0280_Sm1_contig_assembly	27991	27131	-1	-	861	Dehydrogenases with different specificities (related to short-chain alcohol dehydrogenases)	- none -
fig|615.3596.peg.28	CDS	BWD29_0280_Sm1_contig_assembly	28930	28019	-1	-	912	Dehydrogenases with different specificities (related to short-chain alcohol dehydrogenases)	- none -
fig|615.3596.peg.2763	CDS	BWD29_0280_Sm1_contig_assembly	4298789	4299388	2	+	600	Deoxycytidine triphosphate deaminase (EC 3.5.4.13)	- none -
fig|615.3596.peg.1540	CDS	BWD29_0280_Sm1_contig_assembly	2638435	2637896	-1	-	540	Der GTPase-activating protein YihI	- none -
fig|615.3596.peg.2655	CDS	BWD29_0280_Sm1_contig_assembly	4017600	4018274	3	+	675	Dethiobiotin synthase BioD (EC 6.3.3.3)	- none -
fig|615.3596.peg.1002	CDS	BWD29_0280_Sm1_contig_assembly	2089858	2088740	-1	-	1119	D-glucosaminate-6-phosphate ammonia-lyase related protein STM4446	- none -
fig|615.3596.peg.889	CDS	BWD29_0280_Sm1_contig_assembly	1964744	1963314	-2	-	1431	D-glycero-beta-D-manno-heptose 1-phosphate adenylyltransferase (EC 2.7.7.70) / D-glycero-beta-D-manno-heptose-7-phosphate kinase (EC 2.7.1.167)	- none -
fig|615.3596.peg.586	CDS	BWD29_0280_Sm1_contig_assembly	1538250	1537687	-3	-	564	D-glycero-beta-D-manno-heptose-1,7-bisphosphate 7-phosphatase (EC 3.1.3.82)	- none -
fig|615.3596.peg.1665	CDS	BWD29_0280_Sm1_contig_assembly	2855380	2855592	1	+	213	Diaminopimelate decarboxylase and/or diaminopimelate epimerase leader peptide	- none -
fig|615.3596.peg.1732	CDS	BWD29_0280_Sm1_contig_assembly	2914229	2913420	-2	-	810	Dienelactone hydrolase family protein	- none -
fig|615.3596.peg.2685	CDS	BWD29_0280_Sm1_contig_assembly	4239271	4238555	-1	-	717	diguanylate phosphodiesterase	- none -
fig|615.3596.peg.3031	CDS	BWD29_0280_Sm1_contig_assembly	4976896	4976012	-1	-	885	Dihydrodipicolinate synthase family protein PP2639	- none -
fig|615.3596.peg.2000	CDS	BWD29_0280_Sm1_contig_assembly	3387582	3388064	3	+	483	Dihydrofolate reductase (EC 1.5.1.3)	- none -
fig|615.3596.peg.1409	CDS	BWD29_0280_Sm1_contig_assembly	2530137	2531585	3	+	1449	Dihydrolipoamide dehydrogenase (EC 1.8.1.4)	- none -
fig|615.3596.peg.2600	CDS	BWD29_0280_Sm1_contig_assembly	3964755	3965972	3	+	1218	Dihydrolipoamide succinyltransferase component (E2) of 2-oxoglutarate dehydrogenase complex (EC 2.3.1.61)	- none -
fig|615.3596.peg.897	CDS	BWD29_0280_Sm1_contig_assembly	1972634	1972275	-2	-	360	Dihydroneopterin aldolase (EC 4.1.2.25)	- none -
fig|615.3596.peg.241	CDS	BWD29_0280_Sm1_contig_assembly	404726	404280	-2	-	447	Dihydroneopterin triphosphate pyrophosphohydrolase type 2	- none -
fig|615.3596.peg.2829	CDS	BWD29_0280_Sm1_contig_assembly	4642343	4641297	-2	-	1047	Dihydroorotase (EC 3.5.2.3)	- none -
fig|615.3596.peg.2786	CDS	BWD29_0280_Sm1_contig_assembly	4514715	4515725	3	+	1011	Dihydroorotate dehydrogenase (quinone) (EC 1.3.5.2)	- none -
fig|615.3596.peg.1610	CDS	BWD29_0280_Sm1_contig_assembly	2801281	2802261	1	+	981	Dipeptide ABC transporter, ATP-binding protein DppD (TC 3.A.1.5.2)	- none -
fig|615.3596.peg.1611	CDS	BWD29_0280_Sm1_contig_assembly	2802258	2803247	3	+	990	Dipeptide ABC transporter, ATP-binding protein DppF (TC 3.A.1.5.2)	- none -
fig|615.3596.peg.1608	CDS	BWD29_0280_Sm1_contig_assembly	2799296	2800351	2	+	1056	Dipeptide ABC transporter, permease protein DppB (TC 3.A.1.5.2)	- none -
fig|615.3596.peg.1609	CDS	BWD29_0280_Sm1_contig_assembly	2800363	2801265	1	+	903	Dipeptide ABC transporter, permease protein DppC (TC 3.A.1.5.2)	- none -
fig|615.3596.peg.1607	CDS	BWD29_0280_Sm1_contig_assembly	2797425	2799161	3	+	1737	Dipeptide ABC transporter, substrate-binding protein DppA (TC 3.A.1.5.2) @ Dipeptide chemoreceptor	- none -
fig|615.3596.peg.3049	CDS	BWD29_0280_Sm1_contig_assembly	4988245	4986731	-1	-	1515	Di-tripeptide/H+ symporter DtpA	- none -
fig|615.3596.peg.602	CDS	BWD29_0280_Sm1_contig_assembly	1549640	1548189	-2	-	1452	Di-tripeptide/H+ symporter DtpC	- none -
fig|615.3596.peg.2360	CDS	BWD29_0280_Sm1_contig_assembly	3735103	3734501	-1	-	603	DJ-1/YajL/PfpI superfamily, includes chaperone protein YajL (former ThiJ), parkinsonism-associated protein DJ-1, peptidases PfpI, Hsp31	- none -
fig|615.3596.peg.2400	CDS	BWD29_0280_Sm1_contig_assembly	3769383	3769069	-3	-	315	DNA base-flipping protein	- none -
fig|615.3596.peg.2069	CDS	BWD29_0280_Sm1_contig_assembly	3452515	3452324	-1	-	192	DNA gyrase inhibitor YacG	- none -
fig|615.3596.peg.417	CDS	BWD29_0280_Sm1_contig_assembly	1203299	1201278	-2	-	2022	DNA ligase (NAD(+)) (EC 6.5.1.2)	- none -
fig|615.3596.peg.1544	CDS	BWD29_0280_Sm1_contig_assembly	2643129	2640331	-3	-	2799	DNA polymerase I (EC 2.7.7.7)	- none -
fig|615.3596.peg.2014	CDS	BWD29_0280_Sm1_contig_assembly	3404377	3402011	-1	-	2367	DNA polymerase II (EC 2.7.7.7)	- none -
fig|615.3596.peg.611	CDS	BWD29_0280_Sm1_contig_assembly	1562510	1559022	-2	-	3489	DNA polymerase III alpha subunit (EC 2.7.7.7)	- none -
fig|615.3596.peg.2847	CDS	BWD29_0280_Sm1_contig_assembly	4657252	4658259	1	+	1008	DNA polymerase III delta prime subunit (EC 2.7.7.7)	- none -
fig|615.3596.peg.2522	CDS	BWD29_0280_Sm1_contig_assembly	3895171	3894137	-1	-	1035	DNA polymerase III delta subunit (EC 2.7.7.7)	- none -
fig|615.3596.peg.1917	CDS	BWD29_0280_Sm1_contig_assembly	3311023	3311460	1	+	438	DNA polymerase III psi subunit (EC 2.7.7.7)	- none -
fig|615.3596.peg.295	CDS	BWD29_0280_Sm1_contig_assembly	921242	921430	2	+	189	DNA polymerase III theta subunit (EC 2.7.7.7)	- none -
fig|615.3596.peg.902	CDS	BWD29_0280_Sm1_contig_assembly	1975108	1976856	1	+	1749	DNA primase DnaG	- none -
fig|615.3596.peg.1559	CDS	BWD29_0280_Sm1_contig_assembly	2759177	2759809	2	+	633	DNA primase, phage associated	- none -
fig|615.3596.peg.113	CDS	BWD29_0280_Sm1_contig_assembly	303451	303987	1	+	537	DNA protection during starvation protein	- none -
fig|615.3596.peg.2316	CDS	BWD29_0280_Sm1_contig_assembly	3693348	3692437	-3	-	912	DNA recombination-dependent growth factor RdgC	- none -
fig|615.3596.peg.863	CDS	BWD29_0280_Sm1_contig_assembly	1942045	1939772	-1	-	2274	DNA topoisomerase IV subunit A (EC 5.99.1.3)	- none -
fig|615.3596.peg.868	CDS	BWD29_0280_Sm1_contig_assembly	1946184	1944289	-3	-	1896	DNA topoisomerase IV subunit B (EC 5.99.1.3)	- none -
fig|615.3596.peg.954	CDS	BWD29_0280_Sm1_contig_assembly	2049592	2050182	1	+	591	DnaA initiator-associating protein DiaA	- none -
fig|615.3596.peg.2641	CDS	BWD29_0280_Sm1_contig_assembly	4007138	4006347	-2	-	792	DNA-binding domain of ModE / Molybdate-binding domain of ModE	- none -
fig|615.3596.peg.136	CDS	BWD29_0280_Sm1_contig_assembly	330194	330601	2	+	408	DNA-binding protein H-NS	- none -
fig|615.3596.peg.2573	CDS	BWD29_0280_Sm1_contig_assembly	3938300	3937611	-2	-	690	DNA-binding response regulator KdpE	- none -
fig|615.3596.peg.2393	CDS	BWD29_0280_Sm1_contig_assembly	3761286	3761747	3	+	462	DNA-binding transcriptional activator DecR, AsnC family	- none -
fig|615.3596.peg.1952	CDS	BWD29_0280_Sm1_contig_assembly	3342447	3341578	-3	-	870	DNA-binding transcriptional dual regulator Rob	- none -
fig|615.3596.peg.3058	CDS	BWD29_0280_Sm1_contig_assembly	4992274	4993167	1	+	894	DNA-binding transcriptional dual regulator Rob	- none -
fig|615.3596.peg.1126	CDS	BWD29_0280_Sm1_contig_assembly	2184948	2183611	-3	-	1338	DNA-damage-inducible protein F	- none -
fig|615.3596.peg.2010	CDS	BWD29_0280_Sm1_contig_assembly	3397166	3398005	2	+	840	DnaJ-like protein DjlA	- none -
fig|615.3596.peg.116	CDS	BWD29_0280_Sm1_contig_assembly	305969	306292	2	+	324	dsDNA mimic protein, highly acidic	- none -
fig|615.3596.peg.2208	CDS	BWD29_0280_Sm1_contig_assembly	3585673	3586254	1	+	582	D-sedoheptulose 7-phosphate isomerase (EC 5.3.1.28)	- none -
fig|615.3596.peg.1645	CDS	BWD29_0280_Sm1_contig_assembly	2838134	2839300	2	+	1167	dTDP-4-amino-4,6-dideoxygalactose transaminase (EC 2.6.1.59)	- none -
fig|615.3596.peg.1644	CDS	BWD29_0280_Sm1_contig_assembly	2837452	2838183	1	+	732	dTDP-fucosamine acetyltransferase (EC 2.3.1.210)	- none -
fig|615.3596.peg.698	CDS	BWD29_0280_Sm1_contig_assembly	1646372	1648099	2	+	1728	Efflux ABC transporter, permease/ATP-binding protein	- none -
fig|615.3596.peg.2394	CDS	BWD29_0280_Sm1_contig_assembly	3761840	3763615	2	+	1776	Efflux ABC transporter, permease/ATP-binding protein MdlA	- none -
fig|615.3596.peg.2395	CDS	BWD29_0280_Sm1_contig_assembly	3763608	3765386	3	+	1779	Efflux ABC transporter, permease/ATP-binding protein MdlB	- none -
fig|615.3596.peg.724	CDS	BWD29_0280_Sm1_contig_assembly	1668337	1666565	-1	-	1773	Efflux ABC transporter, permease/ATP-binding protein mlr7818	- none -
fig|615.3596.peg.1580	CDS	BWD29_0280_Sm1_contig_assembly	2775212	2776657	2	+	1446	Efflux transport system, outer membrane factor (OMF) lipoprotein	- none -
fig|615.3596.peg.544	CDS	BWD29_0280_Sm1_contig_assembly	1469429	1469737	2	+	309	ElaB protein	- none -
fig|615.3596.peg.942	CDS	BWD29_0280_Sm1_contig_assembly	2041252	2041557	1	+	306	ElaB protein	- none -
fig|615.3596.peg.751	CDS	BWD29_0280_Sm1_contig_assembly	1855600	1856295	1	+	696	Endonuclease I precursor (EC 3.1.21.1)	- none -
fig|615.3596.peg.3052	CDS	BWD29_0280_Sm1_contig_assembly	4989491	4988850	-2	-	642	Endonuclease III (EC 4.2.99.18)	- none -
fig|615.3596.peg.849	CDS	BWD29_0280_Sm1_contig_assembly	1927351	1927956	1	+	606	Endo-type membrane-bound lytic murein transglycosylase A (EC 4.2.2.n2)	- none -
fig|615.3596.peg.1941	CDS	BWD29_0280_Sm1_contig_assembly	3334822	3333155	-1	-	1668	Energy-dependent translational throttle protein EttA	- none -
fig|615.3596.peg.957	CDS	BWD29_0280_Sm1_contig_assembly	2052189	2051536	-3	-	654	Enhancing lycopene biosynthesis protein 2	- none -
fig|615.3596.peg.2097	CDS	BWD29_0280_Sm1_contig_assembly	3480782	3482077	2	+	1296	Enolase (EC 4.2.1.11)	- none -
fig|615.3596.peg.1846	CDS	BWD29_0280_Sm1_contig_assembly	3032863	3033105	1	+	243	Entericidin A	- none -
fig|615.3596.peg.1847	CDS	BWD29_0280_Sm1_contig_assembly	3033227	3033358	2	+	132	Entericidin B	- none -
fig|615.3596.peg.1861	CDS	BWD29_0280_Sm1_contig_assembly	3047899	3046760	-1	-	1140	Epoxyqueuosine reductase (EC 1.17.99.6) QueG	- none -
fig|615.3596.peg.106	CDS	BWD29_0280_Sm1_contig_assembly	299886	299233	-3	-	654	Epoxyqueuosine reductase (EC 1.17.99.6) QueH	- none -
fig|615.3596.peg.869	CDS	BWD29_0280_Sm1_contig_assembly	1946815	1946231	-1	-	585	Esterase YqiA	- none -
fig|615.3596.peg.409	CDS	BWD29_0280_Sm1_contig_assembly	1197015	1195630	-3	-	1386	Ethanolamine ammonia-lyase heavy chain (EC 4.3.1.7)	- none -
fig|615.3596.peg.408	CDS	BWD29_0280_Sm1_contig_assembly	1195633	1194842	-1	-	792	Ethanolamine ammonia-lyase light chain (EC 4.3.1.7)	- none -
fig|615.3596.peg.296	CDS	BWD29_0280_Sm1_contig_assembly	921521	922948	2	+	1428	Exodeoxyribonuclease I (EC 3.1.11.1)	- none -
fig|615.3596.peg.1358	CDS	BWD29_0280_Sm1_contig_assembly	2481678	2478574	-3	-	3105	Extracellular serine protease precursor (EC 3.4.21.-)	- none -
fig|615.3596.peg.1359	CDS	BWD29_0280_Sm1_contig_assembly	2484808	2481797	-1	-	3012	Extracellular serine protease precursor (EC 3.4.21.-)	- none -
fig|615.3596.peg.2220	CDS	BWD29_0280_Sm1_contig_assembly	3594254	3595285	2	+	1032	FAD:protein FMN transferase (EC 2.7.1.180) @ FAD:protein FMN transferase (EC 2.7.1.180), NqrBC-associated	- none -
fig|615.3596.peg.1063	CDS	BWD29_0280_Sm1_contig_assembly	2135625	2136530	3	+	906	Fe(2+)/alpha-ketoglutarate-dependent dioxygenase LpxO	- none -
fig|615.3596.peg.2229	CDS	BWD29_0280_Sm1_contig_assembly	3600722	3602008	2	+	1287	Fermentation/respiration switch protein	- none -
fig|615.3596.peg.1814	CDS	BWD29_0280_Sm1_contig_assembly	2998417	3000510	1	+	2094	Ferric vulnibactin receptor VuuA	- none -
fig|615.3596.peg.2308	CDS	BWD29_0280_Sm1_contig_assembly	3686950	3689073	1	+	2124	Ferrichrome-iron receptor	- none -
fig|615.3596.peg.2807	CDS	BWD29_0280_Sm1_contig_assembly	4626253	4628358	1	+	2106	Ferrichrome-iron receptor	- none -
fig|615.3596.peg.1327	CDS	BWD29_0280_Sm1_contig_assembly	2350679	2352994	2	+	2316	Ferrous iron transporter FeoB	- none -
fig|615.3596.peg.1326	CDS	BWD29_0280_Sm1_contig_assembly	2350382	2350606	2	+	225	Ferrous iron transporter-associated protein FeoA	- none -
fig|615.3596.peg.1328	CDS	BWD29_0280_Sm1_contig_assembly	2352994	2353233	1	+	240	Ferrous iron-sensing transcriptional regulator FeoC	- none -
fig|615.3596.peg.1453	CDS	BWD29_0280_Sm1_contig_assembly	2569201	2568266	-1	-	936	Ferrous-iron efflux pump FieF	- none -
fig|615.3596.peg.2173	CDS	BWD29_0280_Sm1_contig_assembly	3551679	3552410	3	+	732	FIG00003370: Multicopper polyphenol oxidase	- none -
fig|615.3596.peg.647	CDS	BWD29_0280_Sm1_contig_assembly	1600636	1600241	-1	-	396	FIG00018398: hypothetical regulator	- none -
fig|615.3596.peg.88	CDS	BWD29_0280_Sm1_contig_assembly	285629	284613	-2	-	1017	FIG00031715: Predicted metal-dependent phosphoesterases (PHP family)	- none -
fig|615.3596.peg.2480	CDS	BWD29_0280_Sm1_contig_assembly	3856391	3855537	-2	-	855	FIG000875: Thioredoxin domain-containing protein EC-YbbN	- none -
fig|615.3596.peg.770	CDS	BWD29_0280_Sm1_contig_assembly	1868924	1869196	2	+	273	FIG001341: Probable Fe(2+)-trafficking protein YggX	- none -
fig|615.3596.peg.673	CDS	BWD29_0280_Sm1_contig_assembly	1628041	1625795	-1	-	2247	FIG001592: Phosphocarrier protein kinase/phosphorylase, nitrogen regulation associated	- none -
fig|615.3596.peg.767	CDS	BWD29_0280_Sm1_contig_assembly	1866930	1866604	-3	-	327	FIG002060: uncharacterized protein YggL	- none -
fig|615.3596.peg.2896	CDS	BWD29_0280_Sm1_contig_assembly	4745589	4745987	3	+	399	FIG002082: Protein SirB2	- none -
fig|615.3596.peg.2701	CDS	BWD29_0280_Sm1_contig_assembly	4253027	4252296	-2	-	732	FIG002283: Isochorismatase family protein	- none -
fig|615.3596.peg.2897	CDS	BWD29_0280_Sm1_contig_assembly	4745984	4746793	2	+	810	FIG002708: Protein SirB1	- none -
fig|615.3596.peg.1039	CDS	BWD29_0280_Sm1_contig_assembly	2113985	2113125	-2	-	861	FIG003879: Uncharacterized subgroup of the nitrilase superfamily	- none -
fig|615.3596.peg.764	CDS	BWD29_0280_Sm1_contig_assembly	1865360	1864638	-2	-	723	FIG004016: Uncharacterized protein YggN	- none -
fig|615.3596.peg.193	CDS	BWD29_0280_Sm1_contig_assembly	370684	372240	1	+	1557	FIG004684: SpoVR-like protein	- none -
fig|615.3596.peg.6	CDS	BWD29_0280_Sm1_contig_assembly	8168	7716	-2	-	453	FIG00554524: hypothetical protein	- none -
fig|615.3596.peg.142	CDS	BWD29_0280_Sm1_contig_assembly	336343	335441	-1	-	903	FIG00613342: Bacterial patatin-like phospholipase domain containing protein	- none -
fig|615.3596.peg.1783	CDS	BWD29_0280_Sm1_contig_assembly	2964674	2963895	-2	-	780	FIG00635672: hypothetical protein	- none -
fig|615.3596.peg.730	CDS	BWD29_0280_Sm1_contig_assembly	1671520	1672239	1	+	720	FIG010427: hypothetical protein	- none -
fig|615.3596.peg.1924	CDS	BWD29_0280_Sm1_contig_assembly	3315113	3315298	2	+	186	FIG01055363: hypothetical protein	- none -
fig|615.3596.peg.3041	CDS	BWD29_0280_Sm1_contig_assembly	4979449	4979829	1	+	381	FIG01055411: hypothetical protein	- none -
fig|615.3596.peg.2312	CDS	BWD29_0280_Sm1_contig_assembly	3690994	3691560	1	+	567	FIG01055772: hypothetical protein	- none -
fig|615.3596.peg.230	CDS	BWD29_0280_Sm1_contig_assembly	395010	395891	3	+	882	FIG01056060: hypothetical protein	- none -
fig|615.3596.peg.294	CDS	BWD29_0280_Sm1_contig_assembly	920981	921187	2	+	207	FIG01056257: hypothetical protein	- none -
fig|615.3596.peg.2417	CDS	BWD29_0280_Sm1_contig_assembly	3783682	3783834	1	+	153	FIG01056292: hypothetical protein	- none -
fig|615.3596.peg.185	CDS	BWD29_0280_Sm1_contig_assembly	364516	364250	-1	-	267	FIG01056543: hypothetical protein	- none -
fig|615.3596.peg.1839	CDS	BWD29_0280_Sm1_contig_assembly	3027934	3028422	1	+	489	FIG01200084: membrane protein FxsA	- none -
fig|615.3596.peg.1411	CDS	BWD29_0280_Sm1_contig_assembly	2531748	2532323	3	+	576	FIG01223190: hypothetical protein	- none -
fig|615.3596.peg.2836	CDS	BWD29_0280_Sm1_contig_assembly	4648522	4649043	1	+	522	FIG01269488: protein, clustered with ribosomal protein L32p	- none -
fig|615.3596.peg.1890	CDS	BWD29_0280_Sm1_contig_assembly	3070970	3071323	2	+	354	FIG016027: protein of unknown function YeaO	- none -
fig|615.3596.peg.2628	CDS	BWD29_0280_Sm1_contig_assembly	3989812	3991032	1	+	1221	FIG018993: membrane protein	- none -
fig|615.3596.peg.2725	CDS	BWD29_0280_Sm1_contig_assembly	4266557	4267093	2	+	537	FIG027190: Putative transmembrane protein	- none -
fig|615.3596.peg.806	CDS	BWD29_0280_Sm1_contig_assembly	1894638	1892089	-3	-	2550	Fimbriae usher protein StfC	- none -
fig|615.3596.peg.2877	CDS	BWD29_0280_Sm1_contig_assembly	4732430	4731897	-2	-	534	Fimbrial protein precursor	- none -
fig|615.3596.peg.645	CDS	BWD29_0280_Sm1_contig_assembly	1598347	1599105	1	+	759	Flap endonuclease Xni	- none -
fig|615.3596.peg.2501	CDS	BWD29_0280_Sm1_contig_assembly	3878432	3878031	-2	-	402	Fluoride ion transporter CrcB	- none -
fig|615.3596.peg.2784	CDS	BWD29_0280_Sm1_contig_assembly	4514456	4513878	-2	-	579	FMN reductase (NADPH) (EC 1.5.1.38)	- none -
fig|615.3596.peg.2526	CDS	BWD29_0280_Sm1_contig_assembly	3899838	3899134	-3	-	705	FMN-dependent NADH-azoreductase (EC 1.7.1.6)	- none -
fig|615.3596.peg.2782	CDS	BWD29_0280_Sm1_contig_assembly	4512867	4511719	-3	-	1149	FMNH2-dependent alkanesulfonate monooxygenase (EC 1.14.14.5)	- none -
fig|615.3596.peg.1491	CDS	BWD29_0280_Sm1_contig_assembly	2600576	2599761	-2	-	816	Formamidopyrimidine-DNA glycosylase (EC 3.2.2.23)	- none -
fig|615.3596.peg.396	CDS	BWD29_0280_Sm1_contig_assembly	1179494	1180273	2	+	780	Formate efflux transporter FocA	- none -
fig|615.3596.peg.2448	CDS	BWD29_0280_Sm1_contig_assembly	3823510	3822230	-1	-	1281	Fosmidomycin resistance protein	- none -
fig|615.3596.peg.1664	CDS	BWD29_0280_Sm1_contig_assembly	2855313	2854987	-3	-	327	Frataxin homolog CyaY, facilitates Fe-S cluster assembly, interacts with IscS	- none -
fig|615.3596.peg.2044	CDS	BWD29_0280_Sm1_contig_assembly	3427634	3428638	2	+	1005	Fructose repressor FruR, LacI family	- none -
fig|615.3596.peg.1441	CDS	BWD29_0280_Sm1_contig_assembly	2558716	2559726	1	+	1011	Fructose-1,6-bisphosphatase, GlpX type (EC 3.1.3.11)	- none -
fig|615.3596.peg.1911	CDS	BWD29_0280_Sm1_contig_assembly	3089612	3088608	-2	-	1005	Fructose-1,6-bisphosphatase, type I (EC 3.1.3.11)	- none -
fig|615.3596.peg.2148	CDS	BWD29_0280_Sm1_contig_assembly	3533503	3534069	1	+	567	Fructose-1-phosphate phosphatase YqaB (EC 3.1.3.-)	- none -
fig|615.3596.peg.52	CDS	BWD29_0280_Sm1_contig_assembly	249921	249256	-3	-	666	Fructose-6-phosphate aldolase	- none -
fig|615.3596.peg.747	CDS	BWD29_0280_Sm1_contig_assembly	1854682	1852967	-1	-	1716	Fumarate hydratase class I, aerobic (EC 4.2.1.2)	- none -
fig|615.3596.peg.1853	CDS	BWD29_0280_Sm1_contig_assembly	3037783	3035987	-1	-	1797	Fumarate reductase flavoprotein subunit (EC 1.3.5.4)	- none -
fig|615.3596.peg.1852	CDS	BWD29_0280_Sm1_contig_assembly	3035994	3035260	-3	-	735	Fumarate reductase iron-sulfur protein (EC 1.3.5.4)	- none -
fig|615.3596.peg.1851	CDS	BWD29_0280_Sm1_contig_assembly	3035244	3034852	-3	-	393	Fumarate reductase subunit C	- none -
fig|615.3596.peg.1850	CDS	BWD29_0280_Sm1_contig_assembly	3034839	3034480	-3	-	360	Fumarate reductase subunit D	- none -
fig|615.3596.peg.905	CDS	BWD29_0280_Sm1_contig_assembly	2013549	2013004	-3	-	546	G/U mismatch-specific uracil DNA glycosylase (EC 3.2.2.28)	- none -
fig|615.3596.peg.2743	CDS	BWD29_0280_Sm1_contig_assembly	4282774	4284282	1	+	1509	Galactose/methyl galactoside ABC transporter, ATP-binding protein MglA (EC 3.6.3.17)	- none -
fig|615.3596.peg.2744	CDS	BWD29_0280_Sm1_contig_assembly	4284294	4285304	3	+	1011	Galactose/methyl galactoside ABC transporter, permease protein MglC (EC 3.6.3.17)	- none -
fig|615.3596.peg.33	CDS	BWD29_0280_Sm1_contig_assembly	34180	33257	-1	-	924	Galactose/methyl galactoside ABC transporter, substrate-binding protein MglB (EC 3.6.3.17)	- none -
fig|615.3596.peg.2742	CDS	BWD29_0280_Sm1_contig_assembly	4281682	4282674	1	+	993	Galactose/methyl galactoside ABC transporter, substrate-binding protein MglB (EC 3.6.3.17)	- none -
fig|615.3596.peg.521	CDS	BWD29_0280_Sm1_contig_assembly	1456729	1456232	-1	-	498	GCN5-related N-acetyltransferase	- none -
fig|615.3596.peg.2777	CDS	BWD29_0280_Sm1_contig_assembly	4507145	4505433	-2	-	1713	GGDEF domain protein	- none -
fig|615.3596.peg.377	CDS	BWD29_0280_Sm1_contig_assembly	1162154	1161096	-2	-	1059	Glucokinase (EC 2.7.1.2)	- none -
fig|615.3596.peg.225	CDS	BWD29_0280_Sm1_contig_assembly	391970	390495	-2	-	1476	Glucose-6-phosphate 1-dehydrogenase (EC 1.1.1.49)	- none -
fig|615.3596.peg.1148	CDS	BWD29_0280_Sm1_contig_assembly	2206569	2204923	-3	-	1647	Glucose-6-phosphate isomerase (EC 5.3.1.9)	- none -
fig|615.3596.peg.2862	CDS	BWD29_0280_Sm1_contig_assembly	4716460	4714061	-1	-	2400	Glucosidase YgjK	- none -
fig|615.3596.peg.2530	CDS	BWD29_0280_Sm1_contig_assembly	3902398	3901673	-1	-	726	Glutamate/aspartate ABC transporter, ATP-binding protein GltL (TC 3.A.1.3.4)	- none -
fig|615.3596.peg.2532	CDS	BWD29_0280_Sm1_contig_assembly	3903812	3903072	-2	-	741	Glutamate/aspartate ABC transporter, permease protein GltJ (TC 3.A.1.3.4)	- none -
fig|615.3596.peg.2531	CDS	BWD29_0280_Sm1_contig_assembly	3903072	3902398	-3	-	675	Glutamate/aspartate ABC transporter, permease protein GltK (TC 3.A.1.3.4)	- none -
fig|615.3596.peg.2534	CDS	BWD29_0280_Sm1_contig_assembly	3904921	3904025	-1	-	897	Glutamate/aspartate ABC transporter, substrate-binding protein GltI (TC 3.A.1.3.4)	- none -
fig|615.3596.peg.2080	CDS	BWD29_0280_Sm1_contig_assembly	3462445	3461156	-1	-	1290	Glutamate-1-semialdehyde 2,1-aminomutase (EC 5.4.3.8)	- none -
fig|615.3596.peg.368	CDS	BWD29_0280_Sm1_contig_assembly	1154468	1153239	-2	-	1230	Glutamate-pyruvate aminotransferase AlaC (EC 2.6.1.2)	- none -
fig|615.3596.peg.2116	CDS	BWD29_0280_Sm1_contig_assembly	3501767	3501045	-2	-	723	Glutamine ABC transporter, ATP-binding protein GlnQ	- none -
fig|615.3596.peg.2118	CDS	BWD29_0280_Sm1_contig_assembly	3503354	3502584	-2	-	771	Glutamine ABC transporter, substrate-binding protein GlnH	- none -
fig|615.3596.peg.925	CDS	BWD29_0280_Sm1_contig_assembly	2029734	2030465	3	+	732	Glutamine amidotransferase, class I	- none -
fig|615.3596.peg.2195	CDS	BWD29_0280_Sm1_contig_assembly	3577808	3576648	-2	-	1161	Glutamine-dependent 2-keto-4-methylthiobutyrate transaminase	- none -
fig|615.3596.peg.1722	CDS	BWD29_0280_Sm1_contig_assembly	2902645	2904015	1	+	1371	Glycerol-3-phosphate ABC transporter, substrate-binding protein UgpB	- none -
fig|615.3596.peg.1130	CDS	BWD29_0280_Sm1_contig_assembly	2186282	2188753	2	+	2472	Glycerol-3-phosphate acyltransferase (EC 2.3.1.15)	- none -
fig|615.3596.peg.1683	CDS	BWD29_0280_Sm1_contig_assembly	2871943	2870864	-1	-	1080	Glycerophosphoryl diester phosphodiesterase (EC 3.1.4.46) periplasmic (secreted in GramPositives)	- none -
fig|615.3596.peg.563	CDS	BWD29_0280_Sm1_contig_assembly	1485058	1486314	1	+	1257	Glycine betaine/L-proline transport ATP-binding protein ProV (TC 3.A.1.12.1)	- none -
fig|615.3596.peg.565	CDS	BWD29_0280_Sm1_contig_assembly	1487484	1488485	3	+	1002	Glycine betaine/L-proline transport substrate-binding protein ProX (TC 3.A.1.12.1)	- none -
fig|615.3596.peg.564	CDS	BWD29_0280_Sm1_contig_assembly	1486307	1487413	2	+	1107	Glycine betaine/L-proline transport system permease protein ProW (TC 3.A.1.12.1)	- none -
fig|615.3596.peg.1477	CDS	BWD29_0280_Sm1_contig_assembly	2587007	2588173	2	+	1167	Glycosyl transferase, group 1	- none -
fig|615.3596.peg.817	CDS	BWD29_0280_Sm1_contig_assembly	1900745	1901659	2	+	915	Glycosyltransferase	- none -
fig|615.3596.peg.1486	CDS	BWD29_0280_Sm1_contig_assembly	2594933	2596033	2	+	1101	Glycosyltransferase	- none -
fig|615.3596.peg.1096	CDS	BWD29_0280_Sm1_contig_assembly	2164270	2163863	-1	-	408	Glyoxalase family protein	- none -
fig|615.3596.peg.1308	CDS	BWD29_0280_Sm1_contig_assembly	2338261	2338941	1	+	681	GMP/IMP nucleotidase YrfG	- none -
fig|615.3596.peg.2665	CDS	BWD29_0280_Sm1_contig_assembly	4023778	4024809	1	+	1032	GTP 3&#39;,8-cyclase (EC 4.1.99.22)	- none -
fig|615.3596.peg.2585	CDS	BWD29_0280_Sm1_contig_assembly	3949765	3950508	1	+	744	GTP cyclohydrolase 1 type 2 homolog YbgI	- none -
fig|615.3596.peg.2738	CDS	BWD29_0280_Sm1_contig_assembly	4278336	4279001	3	+	666	GTP cyclohydrolase I (EC 3.5.4.16) type 1	- none -
fig|615.3596.peg.1594	CDS	BWD29_0280_Sm1_contig_assembly	2787360	2786785	-3	-	576	GTP pyrophosphokinase	- none -
fig|615.3596.peg.2883	CDS	BWD29_0280_Sm1_contig_assembly	4735768	4734677	-1	-	1092	GTP-binding and nucleic acid-binding protein YchF	- none -
fig|615.3596.peg.1542	CDS	BWD29_0280_Sm1_contig_assembly	2639170	2639814	1	+	645	GTP-binding protein EngB	- none -
fig|615.3596.peg.1529	CDS	BWD29_0280_Sm1_contig_assembly	2631625	2629802	-1	-	1824	GTP-binding protein TypA/BipA	- none -
fig|615.3596.peg.1094	CDS	BWD29_0280_Sm1_contig_assembly	2163530	2162169	-2	-	1362	Guanine/hypoxanthine permease GhxP	- none -
fig|615.3596.peg.1682	CDS	BWD29_0280_Sm1_contig_assembly	2869872	2870669	3	+	798	HAD phosphatase YigL	- none -
fig|615.3596.peg.2413	CDS	BWD29_0280_Sm1_contig_assembly	3782490	3782287	-3	-	204	Haemolysin expression modulating protein	- none -
fig|615.3596.peg.3035	CDS	BWD29_0280_Sm1_contig_assembly	4978312	4977617	-1	-	696	HD domain protein	- none -
fig|615.3596.peg.1840	CDS	BWD29_0280_Sm1_contig_assembly	3028564	3028905	1	+	342	Heat shock protein 10 kDa family chaperone GroES	- none -
fig|615.3596.peg.1841	CDS	BWD29_0280_Sm1_contig_assembly	3028950	3030596	3	+	1647	Heat shock protein 60 kDa family chaperone GroEL	- none -
fig|615.3596.peg.1425	CDS	BWD29_0280_Sm1_contig_assembly	2546916	2549249	3	+	2334	Helicase PriA essential for oriC/DnaA-independent DNA replication	- none -
fig|615.3596.peg.2365	CDS	BWD29_0280_Sm1_contig_assembly	3739139	3738249	-2	-	891	Heme O synthase, protoheme IX farnesyltransferase, COX10-CtaB	- none -
fig|615.3596.peg.2964	CDS	BWD29_0280_Sm1_contig_assembly	4919696	4919370	-2	-	327	Hemin uptake protein HemP/HmuP	- none -
fig|615.3596.peg.655	CDS	BWD29_0280_Sm1_contig_assembly	1604868	1604062	-3	-	807	HesA/MoeB/ThiF family protein => sulfur transfer pathway protein CsdL	- none -
fig|615.3596.peg.1601	CDS	BWD29_0280_Sm1_contig_assembly	2791426	2792970	1	+	1545	Hexose-phosphate uptake signal transduction histidine-protein kinase/phosphatase UhpB	- none -
fig|615.3596.peg.1600	CDS	BWD29_0280_Sm1_contig_assembly	2790839	2791429	2	+	591	Hexose-phosphate uptake two-component transcriptional response regulator UhpA	- none -
fig|615.3596.peg.933	CDS	BWD29_0280_Sm1_contig_assembly	2036459	2037757	2	+	1299	Hexuronate transporter	- none -
fig|615.3596.peg.934	CDS	BWD29_0280_Sm1_contig_assembly	2037877	2038653	1	+	777	Hexuronate utilization operon transcriptional repressor ExuR	- none -
fig|615.3596.peg.2414	CDS	BWD29_0280_Sm1_contig_assembly	3782909	3782541	-2	-	369	Hha toxicity modulator TomB	- none -
fig|615.3596.peg.2391	CDS	BWD29_0280_Sm1_contig_assembly	3759163	3760062	1	+	900	HMP-PP hydrolase (pyridoxal phosphatase) Cof, detected in genetic screen for thiamin metabolic genes	- none -
fig|615.3596.peg.238	CDS	BWD29_0280_Sm1_contig_assembly	402824	402210	-2	-	615	Holliday junction ATP-dependent DNA helicase RuvA (EC 3.6.4.12)	- none -
fig|615.3596.peg.237	CDS	BWD29_0280_Sm1_contig_assembly	402190	401186	-1	-	1005	Holliday junction ATP-dependent DNA helicase RuvB (EC 3.6.4.12)	- none -
fig|615.3596.peg.480	CDS	BWD29_0280_Sm1_contig_assembly	1427432	1427052	-2	-	381	Holo-[acyl-carrier-protein] synthase (EC 2.7.8.7)	- none -
fig|615.3596.peg.1680	CDS	BWD29_0280_Sm1_contig_assembly	2868676	2868056	-1	-	621	Homoserine/homoserine lactone efflux protein	- none -
fig|615.3596.peg.1408	CDS	BWD29_0280_Sm1_contig_assembly	2529333	2530064	3	+	732	Hybrid peroxiredoxin hyPrx5 (EC 1.11.1.15)	- none -
fig|615.3596.peg.1407	CDS	BWD29_0280_Sm1_contig_assembly	2529181	2528264	-1	-	918	Hydrogen peroxide-inducible genes activator => OxyR	- none -
fig|615.3596.peg.2639	CDS	BWD29_0280_Sm1_contig_assembly	4004673	4004101	-3	-	573	Hydrolase, isochorismatase family	- none -
fig|615.3596.peg.2925	CDS	BWD29_0280_Sm1_contig_assembly	4773037	4774125	1	+	1089	Hydroxycarboxylate dehydrogenase (NADP+) HcxB	- none -
fig|615.3596.peg.1	CDS	BWD29_0280_Sm1_contig_assembly	60	329	3	+	270	hypothetical protein	- none -
fig|615.3596.peg.3	CDS	BWD29_0280_Sm1_contig_assembly	1275	2846	3	+	1572	hypothetical protein	- none -
fig|615.3596.peg.5	CDS	BWD29_0280_Sm1_contig_assembly	7719	5038	-3	-	2682	hypothetical protein	- none -
fig|615.3596.peg.7	CDS	BWD29_0280_Sm1_contig_assembly	9552	8170	-3	-	1383	hypothetical protein	- none -
fig|615.3596.peg.8	CDS	BWD29_0280_Sm1_contig_assembly	11105	9537	-2	-	1569	hypothetical protein	- none -
fig|615.3596.peg.9	CDS	BWD29_0280_Sm1_contig_assembly	12489	11125	-3	-	1365	hypothetical protein	- none -
fig|615.3596.peg.13	CDS	BWD29_0280_Sm1_contig_assembly	16855	18120	1	+	1266	hypothetical protein	- none -
fig|615.3596.peg.14	CDS	BWD29_0280_Sm1_contig_assembly	18142	18495	1	+	354	hypothetical protein	- none -
fig|615.3596.peg.15	CDS	BWD29_0280_Sm1_contig_assembly	18488	18805	2	+	318	hypothetical protein	- none -
fig|615.3596.peg.16	CDS	BWD29_0280_Sm1_contig_assembly	19093	18884	-1	-	210	hypothetical protein	- none -
fig|615.3596.peg.19	CDS	BWD29_0280_Sm1_contig_assembly	21994	21635	-1	-	360	hypothetical protein	- none -
fig|615.3596.peg.20	CDS	BWD29_0280_Sm1_contig_assembly	22029	22208	3	+	180	hypothetical protein	- none -
fig|615.3596.peg.21	CDS	BWD29_0280_Sm1_contig_assembly	22252	22419	1	+	168	hypothetical protein	- none -
fig|615.3596.peg.24	CDS	BWD29_0280_Sm1_contig_assembly	24574	24362	-1	-	213	hypothetical protein	- none -
fig|615.3596.peg.25	CDS	BWD29_0280_Sm1_contig_assembly	26513	24576	-2	-	1938	hypothetical protein	- none -
fig|615.3596.peg.26	CDS	BWD29_0280_Sm1_contig_assembly	27103	26510	-1	-	594	hypothetical protein	- none -
fig|615.3596.peg.34	CDS	BWD29_0280_Sm1_contig_assembly	34205	35038	2	+	834	hypothetical protein	- none -
fig|615.3596.peg.35	CDS	BWD29_0280_Sm1_contig_assembly	35738	35076	-2	-	663	hypothetical protein	- none -
fig|615.3596.peg.36	CDS	BWD29_0280_Sm1_contig_assembly	35916	36296	3	+	381	hypothetical protein	- none -
fig|615.3596.peg.37	CDS	BWD29_0280_Sm1_contig_assembly	36482	104086	2	+	67605	hypothetical protein	- none -
fig|615.3596.peg.38	CDS	BWD29_0280_Sm1_contig_assembly	104093	104194	2	+	102	hypothetical protein	- none -
fig|615.3596.peg.40	CDS	BWD29_0280_Sm1_contig_assembly	106218	106102	-3	-	117	hypothetical protein	- none -
fig|615.3596.peg.41	CDS	BWD29_0280_Sm1_contig_assembly	106331	231184	2	+	124854	hypothetical protein	- none -
fig|615.3596.peg.42	CDS	BWD29_0280_Sm1_contig_assembly	231253	231456	1	+	204	hypothetical protein	- none -
fig|615.3596.peg.44	CDS	BWD29_0280_Sm1_contig_assembly	233021	232773	-2	-	249	hypothetical protein	- none -
fig|615.3596.peg.46	CDS	BWD29_0280_Sm1_contig_assembly	234102	233671	-3	-	432	hypothetical protein	- none -
fig|615.3596.peg.48	CDS	BWD29_0280_Sm1_contig_assembly	236260	235964	-1	-	297	hypothetical protein	- none -
fig|615.3596.peg.51	CDS	BWD29_0280_Sm1_contig_assembly	249068	249208	2	+	141	hypothetical protein	- none -
fig|615.3596.peg.56	CDS	BWD29_0280_Sm1_contig_assembly	254466	254353	-3	-	114	hypothetical protein	- none -
fig|615.3596.peg.61	CDS	BWD29_0280_Sm1_contig_assembly	256689	257021	3	+	333	hypothetical protein	- none -
fig|615.3596.peg.62	CDS	BWD29_0280_Sm1_contig_assembly	257058	266576	3	+	9519	hypothetical protein	- none -
fig|615.3596.peg.67	CDS	BWD29_0280_Sm1_contig_assembly	269422	269228	-1	-	195	hypothetical protein	- none -
fig|615.3596.peg.70	CDS	BWD29_0280_Sm1_contig_assembly	272907	273035	3	+	129	hypothetical protein	- none -
fig|615.3596.peg.71	CDS	BWD29_0280_Sm1_contig_assembly	273283	273032	-1	-	252	hypothetical protein	- none -
fig|615.3596.peg.72	CDS	BWD29_0280_Sm1_contig_assembly	273803	273276	-2	-	528	hypothetical protein	- none -
fig|615.3596.peg.74	CDS	BWD29_0280_Sm1_contig_assembly	275298	275146	-3	-	153	hypothetical protein	- none -
fig|615.3596.peg.76	CDS	BWD29_0280_Sm1_contig_assembly	278059	277910	-1	-	150	hypothetical protein	- none -
fig|615.3596.peg.77	CDS	BWD29_0280_Sm1_contig_assembly	278098	278211	1	+	114	hypothetical protein	- none -
fig|615.3596.peg.80	CDS	BWD29_0280_Sm1_contig_assembly	279784	279903	1	+	120	hypothetical protein	- none -
fig|615.3596.peg.84	CDS	BWD29_0280_Sm1_contig_assembly	282493	282359	-1	-	135	hypothetical protein	- none -
fig|615.3596.peg.86	CDS	BWD29_0280_Sm1_contig_assembly	283829	283470	-2	-	360	hypothetical protein	- none -
fig|615.3596.peg.89	CDS	BWD29_0280_Sm1_contig_assembly	285863	285678	-2	-	186	hypothetical protein	- none -
fig|615.3596.peg.96	CDS	BWD29_0280_Sm1_contig_assembly	292433	292633	2	+	201	hypothetical protein	- none -
fig|615.3596.peg.99	CDS	BWD29_0280_Sm1_contig_assembly	293881	293777	-1	-	105	hypothetical protein	- none -
fig|615.3596.peg.107	CDS	BWD29_0280_Sm1_contig_assembly	300044	299907	-2	-	138	hypothetical protein	- none -
fig|615.3596.peg.109	CDS	BWD29_0280_Sm1_contig_assembly	300600	300755	3	+	156	hypothetical protein	- none -
fig|615.3596.peg.110	CDS	BWD29_0280_Sm1_contig_assembly	300777	301097	3	+	321	hypothetical protein	- none -
fig|615.3596.peg.114	CDS	BWD29_0280_Sm1_contig_assembly	304072	304269	1	+	198	hypothetical protein	- none -
fig|615.3596.peg.123	CDS	BWD29_0280_Sm1_contig_assembly	313941	313807	-3	-	135	hypothetical protein	- none -
fig|615.3596.peg.124	CDS	BWD29_0280_Sm1_contig_assembly	314057	313923	-2	-	135	hypothetical protein	- none -
fig|615.3596.peg.126	CDS	BWD29_0280_Sm1_contig_assembly	314251	324693	1	+	10443	hypothetical protein	- none -
fig|615.3596.peg.127	CDS	BWD29_0280_Sm1_contig_assembly	324933	324835	-3	-	99	hypothetical protein	- none -
fig|615.3596.peg.129	CDS	BWD29_0280_Sm1_contig_assembly	325626	325727	3	+	102	hypothetical protein	- none -
fig|615.3596.peg.130	CDS	BWD29_0280_Sm1_contig_assembly	325858	325769	-1	-	90	hypothetical protein	- none -
fig|615.3596.peg.131	CDS	BWD29_0280_Sm1_contig_assembly	326033	325881	-2	-	153	hypothetical protein	- none -
fig|615.3596.peg.134	CDS	BWD29_0280_Sm1_contig_assembly	329689	329570	-1	-	120	hypothetical protein	- none -
fig|615.3596.peg.135	CDS	BWD29_0280_Sm1_contig_assembly	329733	329912	3	+	180	hypothetical protein	- none -
fig|615.3596.peg.137	CDS	BWD29_0280_Sm1_contig_assembly	330785	330681	-2	-	105	hypothetical protein	- none -
fig|615.3596.peg.145	CDS	BWD29_0280_Sm1_contig_assembly	338723	338520	-2	-	204	hypothetical protein	- none -
fig|615.3596.peg.153	CDS	BWD29_0280_Sm1_contig_assembly	345382	345272	-1	-	111	hypothetical protein	- none -
fig|615.3596.peg.155	CDS	BWD29_0280_Sm1_contig_assembly	346144	346007	-1	-	138	hypothetical protein	- none -
fig|615.3596.peg.159	CDS	BWD29_0280_Sm1_contig_assembly	349883	350002	2	+	120	hypothetical protein	- none -
fig|615.3596.peg.163	CDS	BWD29_0280_Sm1_contig_assembly	352327	352130	-1	-	198	hypothetical protein	- none -
fig|615.3596.peg.170	CDS	BWD29_0280_Sm1_contig_assembly	359850	359200	-3	-	651	hypothetical protein	- none -
fig|615.3596.peg.173	CDS	BWD29_0280_Sm1_contig_assembly	361355	361254	-2	-	102	hypothetical protein	- none -
fig|615.3596.peg.174	CDS	BWD29_0280_Sm1_contig_assembly	361357	361587	1	+	231	hypothetical protein	- none -
fig|615.3596.peg.175	CDS	BWD29_0280_Sm1_contig_assembly	361594	361692	1	+	99	hypothetical protein	- none -
fig|615.3596.peg.176	CDS	BWD29_0280_Sm1_contig_assembly	361767	361871	3	+	105	hypothetical protein	- none -
fig|615.3596.peg.177	CDS	BWD29_0280_Sm1_contig_assembly	361901	362026	2	+	126	hypothetical protein	- none -
fig|615.3596.peg.178	CDS	BWD29_0280_Sm1_contig_assembly	362433	362101	-3	-	333	hypothetical protein	- none -
fig|615.3596.peg.179	CDS	BWD29_0280_Sm1_contig_assembly	362599	362709	1	+	111	hypothetical protein	- none -
fig|615.3596.peg.181	CDS	BWD29_0280_Sm1_contig_assembly	363264	363013	-3	-	252	hypothetical protein	- none -
fig|615.3596.peg.182	CDS	BWD29_0280_Sm1_contig_assembly	363533	363240	-2	-	294	hypothetical protein	- none -
fig|615.3596.peg.183	CDS	BWD29_0280_Sm1_contig_assembly	363660	363535	-3	-	126	hypothetical protein	- none -
fig|615.3596.peg.184	CDS	BWD29_0280_Sm1_contig_assembly	363759	364241	3	+	483	hypothetical protein	- none -
fig|615.3596.peg.190	CDS	BWD29_0280_Sm1_contig_assembly	369326	369018	-2	-	309	hypothetical protein	- none -
fig|615.3596.peg.191	CDS	BWD29_0280_Sm1_contig_assembly	369378	369695	3	+	318	hypothetical protein	- none -
fig|615.3596.peg.195	CDS	BWD29_0280_Sm1_contig_assembly	373187	373068	-2	-	120	hypothetical protein	- none -
fig|615.3596.peg.198	CDS	BWD29_0280_Sm1_contig_assembly	375628	375789	1	+	162	hypothetical protein	- none -
fig|615.3596.peg.199	CDS	BWD29_0280_Sm1_contig_assembly	375942	375808	-3	-	135	hypothetical protein	- none -
fig|615.3596.peg.200	CDS	BWD29_0280_Sm1_contig_assembly	376084	375971	-1	-	114	hypothetical protein	- none -
fig|615.3596.peg.209	CDS	BWD29_0280_Sm1_contig_assembly	381364	381266	-1	-	99	hypothetical protein	- none -
fig|615.3596.peg.212	CDS	BWD29_0280_Sm1_contig_assembly	384520	384431	-1	-	90	hypothetical protein	- none -
fig|615.3596.peg.216	CDS	BWD29_0280_Sm1_contig_assembly	387937	388050	1	+	114	hypothetical protein	- none -
fig|615.3596.peg.220	CDS	BWD29_0280_Sm1_contig_assembly	389271	389143	-3	-	129	hypothetical protein	- none -
fig|615.3596.peg.221	CDS	BWD29_0280_Sm1_contig_assembly	389445	389347	-3	-	99	hypothetical protein	- none -
fig|615.3596.peg.222	CDS	BWD29_0280_Sm1_contig_assembly	389551	389432	-1	-	120	hypothetical protein	- none -
fig|615.3596.peg.223	CDS	BWD29_0280_Sm1_contig_assembly	389669	389562	-2	-	108	hypothetical protein	- none -
fig|615.3596.peg.226	CDS	BWD29_0280_Sm1_contig_assembly	392164	392006	-1	-	159	hypothetical protein	- none -
fig|615.3596.peg.227	CDS	BWD29_0280_Sm1_contig_assembly	392298	392173	-3	-	126	hypothetical protein	- none -
fig|615.3596.peg.236	CDS	BWD29_0280_Sm1_contig_assembly	400996	401109	1	+	114	hypothetical protein	- none -
fig|615.3596.peg.244	CDS	BWD29_0280_Sm1_contig_assembly	407010	406828	-3	-	183	hypothetical protein	- none -
fig|615.3596.peg.250	CDS	BWD29_0280_Sm1_contig_assembly	412782	410821	-3	-	1962	hypothetical protein	- none -
fig|615.3596.peg.251	CDS	BWD29_0280_Sm1_contig_assembly	413183	412779	-2	-	405	hypothetical protein	- none -
fig|615.3596.peg.252	CDS	BWD29_0280_Sm1_contig_assembly	413365	413246	-1	-	120	hypothetical protein	- none -
fig|615.3596.peg.253	CDS	BWD29_0280_Sm1_contig_assembly	413563	413396	-1	-	168	hypothetical protein	- none -
fig|615.3596.peg.257	CDS	BWD29_0280_Sm1_contig_assembly	416556	416416	-3	-	141	hypothetical protein	- none -
fig|615.3596.peg.258	CDS	BWD29_0280_Sm1_contig_assembly	416651	416779	2	+	129	hypothetical protein	- none -
fig|615.3596.peg.259	CDS	BWD29_0280_Sm1_contig_assembly	416959	416867	-1	-	93	hypothetical protein	- none -
fig|615.3596.peg.265	CDS	BWD29_0280_Sm1_contig_assembly	422839	422663	-1	-	177	hypothetical protein	- none -
fig|615.3596.peg.267	CDS	BWD29_0280_Sm1_contig_assembly	424225	424473	1	+	249	hypothetical protein	- none -
fig|615.3596.peg.271	CDS	BWD29_0280_Sm1_contig_assembly	900717	427723	-3	-	472995	hypothetical protein	- none -
fig|615.3596.peg.273	CDS	BWD29_0280_Sm1_contig_assembly	901001	900888	-2	-	114	hypothetical protein	- none -
fig|615.3596.peg.274	CDS	BWD29_0280_Sm1_contig_assembly	901195	901043	-1	-	153	hypothetical protein	- none -
fig|615.3596.peg.276	CDS	BWD29_0280_Sm1_contig_assembly	903881	903684	-2	-	198	hypothetical protein	- none -
fig|615.3596.peg.285	CDS	BWD29_0280_Sm1_contig_assembly	912976	912854	-1	-	123	hypothetical protein	- none -
fig|615.3596.peg.293	CDS	BWD29_0280_Sm1_contig_assembly	920887	919613	-1	-	1275	hypothetical protein	- none -
fig|615.3596.peg.297	CDS	BWD29_0280_Sm1_contig_assembly	1102683	923110	-3	-	179574	hypothetical protein	- none -
fig|615.3596.peg.300	CDS	BWD29_0280_Sm1_contig_assembly	1104488	1104607	2	+	120	hypothetical protein	- none -
fig|615.3596.peg.308	CDS	BWD29_0280_Sm1_contig_assembly	1111428	1111526	3	+	99	hypothetical protein	- none -
fig|615.3596.peg.311	CDS	BWD29_0280_Sm1_contig_assembly	1112758	1112994	1	+	237	hypothetical protein	- none -
fig|615.3596.peg.315	CDS	BWD29_0280_Sm1_contig_assembly	1116989	1117123	2	+	135	hypothetical protein	- none -
fig|615.3596.peg.316	CDS	BWD29_0280_Sm1_contig_assembly	1117127	1117297	2	+	171	hypothetical protein	- none -
fig|615.3596.peg.318	CDS	BWD29_0280_Sm1_contig_assembly	1118683	1118814	1	+	132	hypothetical protein	- none -
fig|615.3596.peg.333	CDS	BWD29_0280_Sm1_contig_assembly	1130542	1130661	1	+	120	hypothetical protein	- none -
fig|615.3596.peg.334	CDS	BWD29_0280_Sm1_contig_assembly	1130780	1130920	2	+	141	hypothetical protein	- none -
fig|615.3596.peg.335	CDS	BWD29_0280_Sm1_contig_assembly	1130917	1131153	1	+	237	hypothetical protein	- none -
fig|615.3596.peg.336	CDS	BWD29_0280_Sm1_contig_assembly	1131430	1131209	-1	-	222	hypothetical protein	- none -
fig|615.3596.peg.337	CDS	BWD29_0280_Sm1_contig_assembly	1132403	1131432	-2	-	972	hypothetical protein	- none -
fig|615.3596.peg.338	CDS	BWD29_0280_Sm1_contig_assembly	1132406	1132519	2	+	114	hypothetical protein	- none -
fig|615.3596.peg.339	CDS	BWD29_0280_Sm1_contig_assembly	1132516	1132638	1	+	123	hypothetical protein	- none -
fig|615.3596.peg.341	CDS	BWD29_0280_Sm1_contig_assembly	1134471	1134653	3	+	183	hypothetical protein	- none -
fig|615.3596.peg.346	CDS	BWD29_0280_Sm1_contig_assembly	1137436	1137588	1	+	153	hypothetical protein	- none -
fig|615.3596.peg.347	CDS	BWD29_0280_Sm1_contig_assembly	1137776	1137648	-2	-	129	hypothetical protein	- none -
fig|615.3596.peg.349	CDS	BWD29_0280_Sm1_contig_assembly	1139018	1138716	-2	-	303	hypothetical protein	- none -
fig|615.3596.peg.351	CDS	BWD29_0280_Sm1_contig_assembly	1140431	1140676	2	+	246	hypothetical protein	- none -
fig|615.3596.peg.354	CDS	BWD29_0280_Sm1_contig_assembly	1143256	1143711	1	+	456	hypothetical protein	- none -
fig|615.3596.peg.359	CDS	BWD29_0280_Sm1_contig_assembly	1150315	1150181	-1	-	135	hypothetical protein	- none -
fig|615.3596.peg.360	CDS	BWD29_0280_Sm1_contig_assembly	1150383	1150499	3	+	117	hypothetical protein	- none -
fig|615.3596.peg.361	CDS	BWD29_0280_Sm1_contig_assembly	1150531	1150968	1	+	438	hypothetical protein	- none -
fig|615.3596.peg.362	CDS	BWD29_0280_Sm1_contig_assembly	1151234	1151091	-2	-	144	hypothetical protein	- none -
fig|615.3596.peg.363	CDS	BWD29_0280_Sm1_contig_assembly	1151864	1151535	-2	-	330	hypothetical protein	- none -
fig|615.3596.peg.364	CDS	BWD29_0280_Sm1_contig_assembly	1152062	1151865	-2	-	198	hypothetical protein	- none -
fig|615.3596.peg.365	CDS	BWD29_0280_Sm1_contig_assembly	1152274	1152167	-1	-	108	hypothetical protein	- none -
fig|615.3596.peg.366	CDS	BWD29_0280_Sm1_contig_assembly	1152489	1152274	-3	-	216	hypothetical protein	- none -
fig|615.3596.peg.374	CDS	BWD29_0280_Sm1_contig_assembly	1159669	1159526	-1	-	144	hypothetical protein	- none -
fig|615.3596.peg.375	CDS	BWD29_0280_Sm1_contig_assembly	1159779	1159666	-3	-	114	hypothetical protein	- none -
fig|615.3596.peg.383	CDS	BWD29_0280_Sm1_contig_assembly	1167603	1167484	-3	-	120	hypothetical protein	- none -
fig|615.3596.peg.385	CDS	BWD29_0280_Sm1_contig_assembly	1168710	1168859	3	+	150	hypothetical protein	- none -
fig|615.3596.peg.388	CDS	BWD29_0280_Sm1_contig_assembly	1170707	1170874	2	+	168	hypothetical protein	- none -
fig|615.3596.peg.390	CDS	BWD29_0280_Sm1_contig_assembly	1173548	1172403	-2	-	1146	hypothetical protein	- none -
fig|615.3596.peg.394	CDS	BWD29_0280_Sm1_contig_assembly	1177831	1178811	1	+	981	hypothetical protein	- none -
fig|615.3596.peg.395	CDS	BWD29_0280_Sm1_contig_assembly	1179489	1179394	-3	-	96	hypothetical protein	- none -
fig|615.3596.peg.398	CDS	BWD29_0280_Sm1_contig_assembly	1181755	1182018	1	+	264	hypothetical protein	- none -
fig|615.3596.peg.406	CDS	BWD29_0280_Sm1_contig_assembly	1193580	1193690	3	+	111	hypothetical protein	- none -
fig|615.3596.peg.410	CDS	BWD29_0280_Sm1_contig_assembly	1197175	1197723	1	+	549	hypothetical protein	- none -
fig|615.3596.peg.414	CDS	BWD29_0280_Sm1_contig_assembly	1200429	1200689	3	+	261	hypothetical protein	- none -
fig|615.3596.peg.415	CDS	BWD29_0280_Sm1_contig_assembly	1200903	1201046	3	+	144	hypothetical protein	- none -
fig|615.3596.peg.420	CDS	BWD29_0280_Sm1_contig_assembly	1205539	1205444	-1	-	96	hypothetical protein	- none -
fig|615.3596.peg.422	CDS	BWD29_0280_Sm1_contig_assembly	1206575	1206862	2	+	288	hypothetical protein	- none -
fig|615.3596.peg.426	CDS	BWD29_0280_Sm1_contig_assembly	1209523	1209666	1	+	144	hypothetical protein	- none -
fig|615.3596.peg.427	CDS	BWD29_0280_Sm1_contig_assembly	1209656	1209811	2	+	156	hypothetical protein	- none -
fig|615.3596.peg.430	CDS	BWD29_0280_Sm1_contig_assembly	1212087	1211896	-3	-	192	hypothetical protein	- none -
fig|615.3596.peg.437	CDS	BWD29_0280_Sm1_contig_assembly	1218005	1218109	2	+	105	hypothetical protein	- none -
fig|615.3596.peg.442	CDS	BWD29_0280_Sm1_contig_assembly	1220441	1220545	2	+	105	hypothetical protein	- none -
fig|615.3596.peg.450	CDS	BWD29_0280_Sm1_contig_assembly	1229374	1229231	-1	-	144	hypothetical protein	- none -
fig|615.3596.peg.453	CDS	BWD29_0280_Sm1_contig_assembly	1231924	1231766	-1	-	159	hypothetical protein	- none -
fig|615.3596.peg.455	CDS	BWD29_0280_Sm1_contig_assembly	1233175	1232237	-1	-	939	hypothetical protein	- none -
fig|615.3596.peg.456	CDS	BWD29_0280_Sm1_contig_assembly	1234608	1233172	-3	-	1437	hypothetical protein	- none -
fig|615.3596.peg.457	CDS	BWD29_0280_Sm1_contig_assembly	1234635	1234781	3	+	147	hypothetical protein	- none -
fig|615.3596.peg.458	CDS	BWD29_0280_Sm1_contig_assembly	1234911	1235009	3	+	99	hypothetical protein	- none -
fig|615.3596.peg.460	CDS	BWD29_0280_Sm1_contig_assembly	1235451	1406720	3	+	171270	hypothetical protein	- none -
fig|615.3596.peg.464	CDS	BWD29_0280_Sm1_contig_assembly	1409118	1409008	-3	-	111	hypothetical protein	- none -
fig|615.3596.peg.468	CDS	BWD29_0280_Sm1_contig_assembly	1413271	1412774	-1	-	498	hypothetical protein	- none -
fig|615.3596.peg.469	CDS	BWD29_0280_Sm1_contig_assembly	1413594	1413280	-3	-	315	hypothetical protein	- none -
fig|615.3596.peg.473	CDS	BWD29_0280_Sm1_contig_assembly	1419868	1420965	1	+	1098	hypothetical protein	- none -
fig|615.3596.peg.485	CDS	BWD29_0280_Sm1_contig_assembly	1430592	1430717	3	+	126	hypothetical protein	- none -
fig|615.3596.peg.488	CDS	BWD29_0280_Sm1_contig_assembly	1433675	1433806	2	+	132	hypothetical protein	- none -
fig|615.3596.peg.489	CDS	BWD29_0280_Sm1_contig_assembly	1434029	1434958	2	+	930	hypothetical protein	- none -
fig|615.3596.peg.500	CDS	BWD29_0280_Sm1_contig_assembly	1444166	1444282	2	+	117	hypothetical protein	- none -
fig|615.3596.peg.503	CDS	BWD29_0280_Sm1_contig_assembly	1445747	1445845	2	+	99	hypothetical protein	- none -
fig|615.3596.peg.506	CDS	BWD29_0280_Sm1_contig_assembly	1448671	1448480	-1	-	192	hypothetical protein	- none -
fig|615.3596.peg.511	CDS	BWD29_0280_Sm1_contig_assembly	1450610	1450729	2	+	120	hypothetical protein	- none -
fig|615.3596.peg.512	CDS	BWD29_0280_Sm1_contig_assembly	1451022	1450810	-3	-	213	hypothetical protein	- none -
fig|615.3596.peg.513	CDS	BWD29_0280_Sm1_contig_assembly	1451235	1451116	-3	-	120	hypothetical protein	- none -
fig|615.3596.peg.514	CDS	BWD29_0280_Sm1_contig_assembly	1452088	1451441	-1	-	648	hypothetical protein	- none -
fig|615.3596.peg.515	CDS	BWD29_0280_Sm1_contig_assembly	1452371	1452153	-2	-	219	hypothetical protein	- none -
fig|615.3596.peg.516	CDS	BWD29_0280_Sm1_contig_assembly	1452561	1452430	-3	-	132	hypothetical protein	- none -
fig|615.3596.peg.518	CDS	BWD29_0280_Sm1_contig_assembly	1454753	1454337	-2	-	417	hypothetical protein	- none -
fig|615.3596.peg.523	CDS	BWD29_0280_Sm1_contig_assembly	1458251	1457736	-2	-	516	hypothetical protein	- none -
fig|615.3596.peg.524	CDS	BWD29_0280_Sm1_contig_assembly	1458569	1458336	-2	-	234	hypothetical protein	- none -
fig|615.3596.peg.527	CDS	BWD29_0280_Sm1_contig_assembly	1459099	1459239	1	+	141	hypothetical protein	- none -
fig|615.3596.peg.530	CDS	BWD29_0280_Sm1_contig_assembly	1460511	1460846	3	+	336	hypothetical protein	- none -
fig|615.3596.peg.537	CDS	BWD29_0280_Sm1_contig_assembly	1466250	1466140	-3	-	111	hypothetical protein	- none -
fig|615.3596.peg.539	CDS	BWD29_0280_Sm1_contig_assembly	1467631	1468011	1	+	381	hypothetical protein	- none -
fig|615.3596.peg.540	CDS	BWD29_0280_Sm1_contig_assembly	1468110	1468012	-3	-	99	hypothetical protein	- none -
fig|615.3596.peg.542	CDS	BWD29_0280_Sm1_contig_assembly	1468697	1468515	-2	-	183	hypothetical protein	- none -
fig|615.3596.peg.551	CDS	BWD29_0280_Sm1_contig_assembly	1476113	1475826	-2	-	288	hypothetical protein	- none -
fig|615.3596.peg.552	CDS	BWD29_0280_Sm1_contig_assembly	1476400	1476113	-1	-	288	hypothetical protein	- none -
fig|615.3596.peg.553	CDS	BWD29_0280_Sm1_contig_assembly	1476678	1476484	-3	-	195	hypothetical protein	- none -
fig|615.3596.peg.557	CDS	BWD29_0280_Sm1_contig_assembly	1479471	1479632	3	+	162	hypothetical protein	- none -
fig|615.3596.peg.558	CDS	BWD29_0280_Sm1_contig_assembly	1479642	1480613	3	+	972	hypothetical protein	- none -
fig|615.3596.peg.562	CDS	BWD29_0280_Sm1_contig_assembly	1484985	1484722	-3	-	264	hypothetical protein	- none -
fig|615.3596.peg.571	CDS	BWD29_0280_Sm1_contig_assembly	1492648	1518297	1	+	25650	hypothetical protein	- none -
fig|615.3596.peg.581	CDS	BWD29_0280_Sm1_contig_assembly	1530942	1530823	-3	-	120	hypothetical protein	- none -
fig|615.3596.peg.582	CDS	BWD29_0280_Sm1_contig_assembly	1530985	1534410	1	+	3426	hypothetical protein	- none -
fig|615.3596.peg.583	CDS	BWD29_0280_Sm1_contig_assembly	1534419	1534637	3	+	219	hypothetical protein	- none -
fig|615.3596.peg.584	CDS	BWD29_0280_Sm1_contig_assembly	1536821	1537345	2	+	525	hypothetical protein	- none -
fig|615.3596.peg.585	CDS	BWD29_0280_Sm1_contig_assembly	1537674	1537465	-3	-	210	hypothetical protein	- none -
fig|615.3596.peg.590	CDS	BWD29_0280_Sm1_contig_assembly	1541086	1540976	-1	-	111	hypothetical protein	- none -
fig|615.3596.peg.597	CDS	BWD29_0280_Sm1_contig_assembly	1545939	1545787	-3	-	153	hypothetical protein	- none -
fig|615.3596.peg.605	CDS	BWD29_0280_Sm1_contig_assembly	1553618	1553523	-2	-	96	hypothetical protein	- none -
fig|615.3596.peg.609	CDS	BWD29_0280_Sm1_contig_assembly	1558036	1557935	-1	-	102	hypothetical protein	- none -
fig|615.3596.peg.627	CDS	BWD29_0280_Sm1_contig_assembly	1577789	1578064	2	+	276	hypothetical protein	- none -
fig|615.3596.peg.637	CDS	BWD29_0280_Sm1_contig_assembly	1593204	1593326	3	+	123	hypothetical protein	- none -
fig|615.3596.peg.638	CDS	BWD29_0280_Sm1_contig_assembly	1593369	1593473	3	+	105	hypothetical protein	- none -
fig|615.3596.peg.640	CDS	BWD29_0280_Sm1_contig_assembly	1594830	1594994	3	+	165	hypothetical protein	- none -
fig|615.3596.peg.641	CDS	BWD29_0280_Sm1_contig_assembly	1595033	1595158	2	+	126	hypothetical protein	- none -
fig|615.3596.peg.649	CDS	BWD29_0280_Sm1_contig_assembly	1601863	1601630	-1	-	234	hypothetical protein	- none -
fig|615.3596.peg.650	CDS	BWD29_0280_Sm1_contig_assembly	1602007	1601891	-1	-	117	hypothetical protein	- none -
fig|615.3596.peg.652	CDS	BWD29_0280_Sm1_contig_assembly	1602385	1602278	-1	-	108	hypothetical protein	- none -
fig|615.3596.peg.657	CDS	BWD29_0280_Sm1_contig_assembly	1606111	1606290	1	+	180	hypothetical protein	- none -
fig|615.3596.peg.663	CDS	BWD29_0280_Sm1_contig_assembly	1618436	1618284	-2	-	153	hypothetical protein	- none -
fig|615.3596.peg.669	CDS	BWD29_0280_Sm1_contig_assembly	1623866	1623720	-2	-	147	hypothetical protein	- none -
fig|615.3596.peg.672	CDS	BWD29_0280_Sm1_contig_assembly	1625698	1625576	-1	-	123	hypothetical protein	- none -
fig|615.3596.peg.675	CDS	BWD29_0280_Sm1_contig_assembly	1628841	1628659	-3	-	183	hypothetical protein	- none -
fig|615.3596.peg.676	CDS	BWD29_0280_Sm1_contig_assembly	1629174	1629019	-3	-	156	hypothetical protein	- none -
fig|615.3596.peg.680	CDS	BWD29_0280_Sm1_contig_assembly	1631240	1631362	2	+	123	hypothetical protein	- none -
fig|615.3596.peg.684	CDS	BWD29_0280_Sm1_contig_assembly	1636123	1635938	-1	-	186	hypothetical protein	- none -
fig|615.3596.peg.686	CDS	BWD29_0280_Sm1_contig_assembly	1638405	1638566	3	+	162	hypothetical protein	- none -
fig|615.3596.peg.688	CDS	BWD29_0280_Sm1_contig_assembly	1639636	1639755	1	+	120	hypothetical protein	- none -
fig|615.3596.peg.696	CDS	BWD29_0280_Sm1_contig_assembly	1646166	1645459	-3	-	708	hypothetical protein	- none -
fig|615.3596.peg.697	CDS	BWD29_0280_Sm1_contig_assembly	1646219	1646344	2	+	126	hypothetical protein	- none -
fig|615.3596.peg.705	CDS	BWD29_0280_Sm1_contig_assembly	1653003	1652869	-3	-	135	hypothetical protein	- none -
fig|615.3596.peg.706	CDS	BWD29_0280_Sm1_contig_assembly	1653040	1653243	1	+	204	hypothetical protein	- none -
fig|615.3596.peg.708	CDS	BWD29_0280_Sm1_contig_assembly	1654532	1654720	2	+	189	hypothetical protein	- none -
fig|615.3596.peg.709	CDS	BWD29_0280_Sm1_contig_assembly	1654932	1654816	-3	-	117	hypothetical protein	- none -
fig|615.3596.peg.710	CDS	BWD29_0280_Sm1_contig_assembly	1655035	1654925	-1	-	111	hypothetical protein	- none -
fig|615.3596.peg.711	CDS	BWD29_0280_Sm1_contig_assembly	1655086	1655208	1	+	123	hypothetical protein	- none -
fig|615.3596.peg.718	CDS	BWD29_0280_Sm1_contig_assembly	1663191	1663292	3	+	102	hypothetical protein	- none -
fig|615.3596.peg.719	CDS	BWD29_0280_Sm1_contig_assembly	1663327	1663476	1	+	150	hypothetical protein	- none -
fig|615.3596.peg.720	CDS	BWD29_0280_Sm1_contig_assembly	1663561	1663707	1	+	147	hypothetical protein	- none -
fig|615.3596.peg.725	CDS	BWD29_0280_Sm1_contig_assembly	1668489	1668334	-3	-	156	hypothetical protein	- none -
fig|615.3596.peg.729	CDS	BWD29_0280_Sm1_contig_assembly	1671039	1671356	3	+	318	hypothetical protein	- none -
fig|615.3596.peg.732	CDS	BWD29_0280_Sm1_contig_assembly	1673564	1673911	2	+	348	hypothetical protein	- none -
fig|615.3596.peg.735	CDS	BWD29_0280_Sm1_contig_assembly	1676346	1677578	3	+	1233	hypothetical protein	- none -
fig|615.3596.peg.736	CDS	BWD29_0280_Sm1_contig_assembly	1677762	1677631	-3	-	132	hypothetical protein	- none -
fig|615.3596.peg.737	CDS	BWD29_0280_Sm1_contig_assembly	1678131	1677829	-3	-	303	hypothetical protein	- none -
fig|615.3596.peg.738	CDS	BWD29_0280_Sm1_contig_assembly	1678300	1678175	-1	-	126	hypothetical protein	- none -
fig|615.3596.peg.739	CDS	BWD29_0280_Sm1_contig_assembly	1678424	1678305	-2	-	120	hypothetical protein	- none -
fig|615.3596.peg.740	CDS	BWD29_0280_Sm1_contig_assembly	1678555	1678794	1	+	240	hypothetical protein	- none -
fig|615.3596.peg.741	CDS	BWD29_0280_Sm1_contig_assembly	1845483	1679182	-3	-	166302	hypothetical protein	- none -
fig|615.3596.peg.748	CDS	BWD29_0280_Sm1_contig_assembly	1854820	1854716	-1	-	105	hypothetical protein	- none -
fig|615.3596.peg.749	CDS	BWD29_0280_Sm1_contig_assembly	1854967	1854854	-1	-	114	hypothetical protein	- none -
fig|615.3596.peg.763	CDS	BWD29_0280_Sm1_contig_assembly	1864444	1864614	1	+	171	hypothetical protein	- none -
fig|615.3596.peg.766	CDS	BWD29_0280_Sm1_contig_assembly	1866496	1866320	-1	-	177	hypothetical protein	- none -
fig|615.3596.peg.773	CDS	BWD29_0280_Sm1_contig_assembly	1872689	1872564	-2	-	126	hypothetical protein	- none -
fig|615.3596.peg.774	CDS	BWD29_0280_Sm1_contig_assembly	1872872	1872994	2	+	123	hypothetical protein	- none -
fig|615.3596.peg.775	CDS	BWD29_0280_Sm1_contig_assembly	1873227	1873069	-3	-	159	hypothetical protein	- none -
fig|615.3596.peg.781	CDS	BWD29_0280_Sm1_contig_assembly	1878305	1877808	-2	-	498	hypothetical protein	- none -
fig|615.3596.peg.782	CDS	BWD29_0280_Sm1_contig_assembly	1878669	1878403	-3	-	267	hypothetical protein	- none -
fig|615.3596.peg.783	CDS	BWD29_0280_Sm1_contig_assembly	1878915	1879004	3	+	90	hypothetical protein	- none -
fig|615.3596.peg.784	CDS	BWD29_0280_Sm1_contig_assembly	1879136	1880176	2	+	1041	hypothetical protein	- none -
fig|615.3596.peg.785	CDS	BWD29_0280_Sm1_contig_assembly	1880231	1881169	2	+	939	hypothetical protein	- none -
fig|615.3596.peg.786	CDS	BWD29_0280_Sm1_contig_assembly	1881492	1881743	3	+	252	hypothetical protein	- none -
fig|615.3596.peg.787	CDS	BWD29_0280_Sm1_contig_assembly	1881792	1881905	3	+	114	hypothetical protein	- none -
fig|615.3596.peg.788	CDS	BWD29_0280_Sm1_contig_assembly	1882418	1882188	-2	-	231	hypothetical protein	- none -
fig|615.3596.peg.790	CDS	BWD29_0280_Sm1_contig_assembly	1882901	1882716	-2	-	186	hypothetical protein	- none -
fig|615.3596.peg.792	CDS	BWD29_0280_Sm1_contig_assembly	1884090	1883101	-3	-	990	hypothetical protein	- none -
fig|615.3596.peg.794	CDS	BWD29_0280_Sm1_contig_assembly	1885941	1885828	-3	-	114	hypothetical protein	- none -
fig|615.3596.peg.795	CDS	BWD29_0280_Sm1_contig_assembly	1886006	1886215	2	+	210	hypothetical protein	- none -
fig|615.3596.peg.796	CDS	BWD29_0280_Sm1_contig_assembly	1886825	1886274	-2	-	552	hypothetical protein	- none -
fig|615.3596.peg.797	CDS	BWD29_0280_Sm1_contig_assembly	1886939	1887103	2	+	165	hypothetical protein	- none -
fig|615.3596.peg.798	CDS	BWD29_0280_Sm1_contig_assembly	1887303	1887184	-3	-	120	hypothetical protein	- none -
fig|615.3596.peg.799	CDS	BWD29_0280_Sm1_contig_assembly	1887915	1887376	-3	-	540	hypothetical protein	- none -
fig|615.3596.peg.802	CDS	BWD29_0280_Sm1_contig_assembly	1889575	1889081	-1	-	495	hypothetical protein	- none -
fig|615.3596.peg.805	CDS	BWD29_0280_Sm1_contig_assembly	1892087	1891188	-2	-	900	hypothetical protein	- none -
fig|615.3596.peg.809	CDS	BWD29_0280_Sm1_contig_assembly	1896069	1895899	-3	-	171	hypothetical protein	- none -
fig|615.3596.peg.810	CDS	BWD29_0280_Sm1_contig_assembly	1896402	1897178	3	+	777	hypothetical protein	- none -
fig|615.3596.peg.811	CDS	BWD29_0280_Sm1_contig_assembly	1897800	1897315	-3	-	486	hypothetical protein	- none -
fig|615.3596.peg.812	CDS	BWD29_0280_Sm1_contig_assembly	1898548	1897790	-1	-	759	hypothetical protein	- none -
fig|615.3596.peg.813	CDS	BWD29_0280_Sm1_contig_assembly	1898777	1898565	-2	-	213	hypothetical protein	- none -
fig|615.3596.peg.814	CDS	BWD29_0280_Sm1_contig_assembly	1898865	1899029	3	+	165	hypothetical protein	- none -
fig|615.3596.peg.815	CDS	BWD29_0280_Sm1_contig_assembly	1899053	1899211	2	+	159	hypothetical protein	- none -
fig|615.3596.peg.818	CDS	BWD29_0280_Sm1_contig_assembly	1901988	1902101	3	+	114	hypothetical protein	- none -
fig|615.3596.peg.820	CDS	BWD29_0280_Sm1_contig_assembly	1903367	1903197	-2	-	171	hypothetical protein	- none -
fig|615.3596.peg.822	CDS	BWD29_0280_Sm1_contig_assembly	1904066	1904755	2	+	690	hypothetical protein	- none -
fig|615.3596.peg.824	CDS	BWD29_0280_Sm1_contig_assembly	1906412	1906092	-2	-	321	hypothetical protein	- none -
fig|615.3596.peg.825	CDS	BWD29_0280_Sm1_contig_assembly	1906510	1906418	-1	-	93	hypothetical protein	- none -
fig|615.3596.peg.830	CDS	BWD29_0280_Sm1_contig_assembly	1911220	1911393	1	+	174	hypothetical protein	- none -
fig|615.3596.peg.838	CDS	BWD29_0280_Sm1_contig_assembly	1919360	1919605	2	+	246	hypothetical protein	- none -
fig|615.3596.peg.840	CDS	BWD29_0280_Sm1_contig_assembly	1921083	1920991	-3	-	93	hypothetical protein	- none -
fig|615.3596.peg.845	CDS	BWD29_0280_Sm1_contig_assembly	1924932	1924735	-3	-	198	hypothetical protein	- none -
fig|615.3596.peg.847	CDS	BWD29_0280_Sm1_contig_assembly	1926117	1926323	3	+	207	hypothetical protein	- none -
fig|615.3596.peg.852	CDS	BWD29_0280_Sm1_contig_assembly	1931029	1931154	1	+	126	hypothetical protein	- none -
fig|615.3596.peg.853	CDS	BWD29_0280_Sm1_contig_assembly	1931339	1931190	-2	-	150	hypothetical protein	- none -
fig|615.3596.peg.854	CDS	BWD29_0280_Sm1_contig_assembly	1931509	1931354	-1	-	156	hypothetical protein	- none -
fig|615.3596.peg.862	CDS	BWD29_0280_Sm1_contig_assembly	1939768	1939586	-1	-	183	hypothetical protein	- none -
fig|615.3596.peg.864	CDS	BWD29_0280_Sm1_contig_assembly	1942104	1942340	3	+	237	hypothetical protein	- none -
fig|615.3596.peg.879	CDS	BWD29_0280_Sm1_contig_assembly	1957300	1957133	-1	-	168	hypothetical protein	- none -
fig|615.3596.peg.883	CDS	BWD29_0280_Sm1_contig_assembly	1960030	1960224	1	+	195	hypothetical protein	- none -
fig|615.3596.peg.886	CDS	BWD29_0280_Sm1_contig_assembly	1962823	1962683	-1	-	141	hypothetical protein	- none -
fig|615.3596.peg.887	CDS	BWD29_0280_Sm1_contig_assembly	1962877	1962990	1	+	114	hypothetical protein	- none -
fig|615.3596.peg.892	CDS	BWD29_0280_Sm1_contig_assembly	1969088	1969267	2	+	180	hypothetical protein	- none -
fig|615.3596.peg.896	CDS	BWD29_0280_Sm1_contig_assembly	1972259	1972152	-2	-	108	hypothetical protein	- none -
fig|615.3596.peg.900	CDS	BWD29_0280_Sm1_contig_assembly	1974570	1974442	-3	-	129	hypothetical protein	- none -
fig|615.3596.peg.904	CDS	BWD29_0280_Sm1_contig_assembly	1978977	2013044	3	+	34068	hypothetical protein	- none -
fig|615.3596.peg.906	CDS	BWD29_0280_Sm1_contig_assembly	2014043	2013822	-2	-	222	hypothetical protein	- none -
fig|615.3596.peg.907	CDS	BWD29_0280_Sm1_contig_assembly	2014337	2014128	-2	-	210	hypothetical protein	- none -
fig|615.3596.peg.908	CDS	BWD29_0280_Sm1_contig_assembly	2014944	2014561	-3	-	384	hypothetical protein	- none -
fig|615.3596.peg.909	CDS	BWD29_0280_Sm1_contig_assembly	2015106	2014999	-3	-	108	hypothetical protein	- none -
fig|615.3596.peg.916	CDS	BWD29_0280_Sm1_contig_assembly	2021197	2021313	1	+	117	hypothetical protein	- none -
fig|615.3596.peg.919	CDS	BWD29_0280_Sm1_contig_assembly	2024479	2024736	1	+	258	hypothetical protein	- none -
fig|615.3596.peg.922	CDS	BWD29_0280_Sm1_contig_assembly	2028192	2028097	-3	-	96	hypothetical protein	- none -
fig|615.3596.peg.926	CDS	BWD29_0280_Sm1_contig_assembly	2030554	2030718	1	+	165	hypothetical protein	- none -
fig|615.3596.peg.928	CDS	BWD29_0280_Sm1_contig_assembly	2031870	2031709	-3	-	162	hypothetical protein	- none -
fig|615.3596.peg.932	CDS	BWD29_0280_Sm1_contig_assembly	2036381	2036247	-2	-	135	hypothetical protein	- none -
fig|615.3596.peg.935	CDS	BWD29_0280_Sm1_contig_assembly	2038680	2038988	3	+	309	hypothetical protein	- none -
fig|615.3596.peg.937	CDS	BWD29_0280_Sm1_contig_assembly	2039290	2039391	1	+	102	hypothetical protein	- none -
fig|615.3596.peg.940	CDS	BWD29_0280_Sm1_contig_assembly	2040694	2040566	-1	-	129	hypothetical protein	- none -
fig|615.3596.peg.945	CDS	BWD29_0280_Sm1_contig_assembly	2042518	2042369	-1	-	150	hypothetical protein	- none -
fig|615.3596.peg.950	CDS	BWD29_0280_Sm1_contig_assembly	2045968	2046159	1	+	192	hypothetical protein	- none -
fig|615.3596.peg.958	CDS	BWD29_0280_Sm1_contig_assembly	2052409	2052320	-1	-	90	hypothetical protein	- none -
fig|615.3596.peg.960	CDS	BWD29_0280_Sm1_contig_assembly	2054795	2054902	2	+	108	hypothetical protein	- none -
fig|615.3596.peg.961	CDS	BWD29_0280_Sm1_contig_assembly	2055043	2054942	-1	-	102	hypothetical protein	- none -
fig|615.3596.peg.962	CDS	BWD29_0280_Sm1_contig_assembly	2055181	2055888	1	+	708	hypothetical protein	- none -
fig|615.3596.peg.964	CDS	BWD29_0280_Sm1_contig_assembly	2057127	2056921	-3	-	207	hypothetical protein	- none -
fig|615.3596.peg.965	CDS	BWD29_0280_Sm1_contig_assembly	2057385	2057182	-3	-	204	hypothetical protein	- none -
fig|615.3596.peg.973	CDS	BWD29_0280_Sm1_contig_assembly	2066478	2066639	3	+	162	hypothetical protein	- none -
fig|615.3596.peg.976	CDS	BWD29_0280_Sm1_contig_assembly	2068502	2068624	2	+	123	hypothetical protein	- none -
fig|615.3596.peg.986	CDS	BWD29_0280_Sm1_contig_assembly	2076020	2076286	2	+	267	hypothetical protein	- none -
fig|615.3596.peg.1000	CDS	BWD29_0280_Sm1_contig_assembly	2087970	2087719	-3	-	252	hypothetical protein	- none -
fig|615.3596.peg.1009	CDS	BWD29_0280_Sm1_contig_assembly	2093753	2093556	-2	-	198	hypothetical protein	- none -
fig|615.3596.peg.1010	CDS	BWD29_0280_Sm1_contig_assembly	2093791	2093970	1	+	180	hypothetical protein	- none -
fig|615.3596.peg.1013	CDS	BWD29_0280_Sm1_contig_assembly	2096093	2095212	-2	-	882	hypothetical protein	- none -
fig|615.3596.peg.1014	CDS	BWD29_0280_Sm1_contig_assembly	2097544	2096090	-1	-	1455	hypothetical protein	- none -
fig|615.3596.peg.1015	CDS	BWD29_0280_Sm1_contig_assembly	2097565	2097702	1	+	138	hypothetical protein	- none -
fig|615.3596.peg.1018	CDS	BWD29_0280_Sm1_contig_assembly	2099124	2099008	-3	-	117	hypothetical protein	- none -
fig|615.3596.peg.1023	CDS	BWD29_0280_Sm1_contig_assembly	2102142	2102246	3	+	105	hypothetical protein	- none -
fig|615.3596.peg.1027	CDS	BWD29_0280_Sm1_contig_assembly	2105638	2105465	-1	-	174	hypothetical protein	- none -
fig|615.3596.peg.1029	CDS	BWD29_0280_Sm1_contig_assembly	2106965	2106621	-2	-	345	hypothetical protein	- none -
fig|615.3596.peg.1030	CDS	BWD29_0280_Sm1_contig_assembly	2107237	2106962	-1	-	276	hypothetical protein	- none -
fig|615.3596.peg.1031	CDS	BWD29_0280_Sm1_contig_assembly	2107257	2107442	3	+	186	hypothetical protein	- none -
fig|615.3596.peg.1033	CDS	BWD29_0280_Sm1_contig_assembly	2108392	2108598	1	+	207	hypothetical protein	- none -
fig|615.3596.peg.1034	CDS	BWD29_0280_Sm1_contig_assembly	2108915	2108643	-2	-	273	hypothetical protein	- none -
fig|615.3596.peg.1035	CDS	BWD29_0280_Sm1_contig_assembly	2109059	2108952	-2	-	108	hypothetical protein	- none -
fig|615.3596.peg.1046	CDS	BWD29_0280_Sm1_contig_assembly	2123004	2122891	-3	-	114	hypothetical protein	- none -
fig|615.3596.peg.1048	CDS	BWD29_0280_Sm1_contig_assembly	2124995	2125171	2	+	177	hypothetical protein	- none -
fig|615.3596.peg.1052	CDS	BWD29_0280_Sm1_contig_assembly	2127898	2128026	1	+	129	hypothetical protein	- none -
fig|615.3596.peg.1059	CDS	BWD29_0280_Sm1_contig_assembly	2133275	2133490	2	+	216	hypothetical protein	- none -
fig|615.3596.peg.1062	CDS	BWD29_0280_Sm1_contig_assembly	2135548	2135036	-1	-	513	hypothetical protein	- none -
fig|615.3596.peg.1067	CDS	BWD29_0280_Sm1_contig_assembly	2146863	2148335	3	+	1473	hypothetical protein	- none -
fig|615.3596.peg.1068	CDS	BWD29_0280_Sm1_contig_assembly	2148332	2148526	2	+	195	hypothetical protein	- none -
fig|615.3596.peg.1069	CDS	BWD29_0280_Sm1_contig_assembly	2148571	2148945	1	+	375	hypothetical protein	- none -
fig|615.3596.peg.1070	CDS	BWD29_0280_Sm1_contig_assembly	2149024	2149176	1	+	153	hypothetical protein	- none -
fig|615.3596.peg.1071	CDS	BWD29_0280_Sm1_contig_assembly	2149369	2149587	1	+	219	hypothetical protein	- none -
fig|615.3596.peg.1072	CDS	BWD29_0280_Sm1_contig_assembly	2149588	2149824	1	+	237	hypothetical protein	- none -
fig|615.3596.peg.1073	CDS	BWD29_0280_Sm1_contig_assembly	2150014	2150487	1	+	474	hypothetical protein	- none -
fig|615.3596.peg.1074	CDS	BWD29_0280_Sm1_contig_assembly	2150512	2150643	1	+	132	hypothetical protein	- none -
fig|615.3596.peg.1075	CDS	BWD29_0280_Sm1_contig_assembly	2150770	2150952	1	+	183	hypothetical protein	- none -
fig|615.3596.peg.1076	CDS	BWD29_0280_Sm1_contig_assembly	2150994	2151122	3	+	129	hypothetical protein	- none -
fig|615.3596.peg.1077	CDS	BWD29_0280_Sm1_contig_assembly	2151706	2153301	1	+	1596	hypothetical protein	- none -
fig|615.3596.peg.1078	CDS	BWD29_0280_Sm1_contig_assembly	2153317	2154222	1	+	906	hypothetical protein	- none -
fig|615.3596.peg.1079	CDS	BWD29_0280_Sm1_contig_assembly	2154241	2154429	1	+	189	hypothetical protein	- none -
fig|615.3596.peg.1080	CDS	BWD29_0280_Sm1_contig_assembly	2154430	2154729	1	+	300	hypothetical protein	- none -
fig|615.3596.peg.1081	CDS	BWD29_0280_Sm1_contig_assembly	2154874	2155011	1	+	138	hypothetical protein	- none -
fig|615.3596.peg.1082	CDS	BWD29_0280_Sm1_contig_assembly	2155021	2155761	1	+	741	hypothetical protein	- none -
fig|615.3596.peg.1083	CDS	BWD29_0280_Sm1_contig_assembly	2155843	2156202	1	+	360	hypothetical protein	- none -
fig|615.3596.peg.1084	CDS	BWD29_0280_Sm1_contig_assembly	2156438	2156259	-2	-	180	hypothetical protein	- none -
fig|615.3596.peg.1085	CDS	BWD29_0280_Sm1_contig_assembly	2156497	2156685	1	+	189	hypothetical protein	- none -
fig|615.3596.peg.1086	CDS	BWD29_0280_Sm1_contig_assembly	2156707	2156889	1	+	183	hypothetical protein	- none -
fig|615.3596.peg.1087	CDS	BWD29_0280_Sm1_contig_assembly	2157037	2157516	1	+	480	hypothetical protein	- none -
fig|615.3596.peg.1088	CDS	BWD29_0280_Sm1_contig_assembly	2157777	2157646	-3	-	132	hypothetical protein	- none -
fig|615.3596.peg.1089	CDS	BWD29_0280_Sm1_contig_assembly	2157890	2157765	-2	-	126	hypothetical protein	- none -
fig|615.3596.peg.1095	CDS	BWD29_0280_Sm1_contig_assembly	2163545	2163760	2	+	216	hypothetical protein	- none -
fig|615.3596.peg.1098	CDS	BWD29_0280_Sm1_contig_assembly	2165501	2164983	-2	-	519	hypothetical protein	- none -
fig|615.3596.peg.1103	CDS	BWD29_0280_Sm1_contig_assembly	2167210	2167407	1	+	198	hypothetical protein	- none -
fig|615.3596.peg.1107	CDS	BWD29_0280_Sm1_contig_assembly	2172258	2172118	-3	-	141	hypothetical protein	- none -
fig|615.3596.peg.1112	CDS	BWD29_0280_Sm1_contig_assembly	2174920	2175084	1	+	165	hypothetical protein	- none -
fig|615.3596.peg.1116	CDS	BWD29_0280_Sm1_contig_assembly	2178603	2178466	-3	-	138	hypothetical protein	- none -
fig|615.3596.peg.1118	CDS	BWD29_0280_Sm1_contig_assembly	2179799	2180023	2	+	225	hypothetical protein	- none -
fig|615.3596.peg.1120	CDS	BWD29_0280_Sm1_contig_assembly	2180380	2180511	1	+	132	hypothetical protein	- none -
fig|615.3596.peg.1125	CDS	BWD29_0280_Sm1_contig_assembly	2183511	2183404	-3	-	108	hypothetical protein	- none -
fig|615.3596.peg.1129	CDS	BWD29_0280_Sm1_contig_assembly	2186145	2186267	3	+	123	hypothetical protein	- none -
fig|615.3596.peg.1133	CDS	BWD29_0280_Sm1_contig_assembly	2190432	2190620	3	+	189	hypothetical protein	- none -
fig|615.3596.peg.1138	CDS	BWD29_0280_Sm1_contig_assembly	2195101	2195006	-1	-	96	hypothetical protein	- none -
fig|615.3596.peg.1142	CDS	BWD29_0280_Sm1_contig_assembly	2198737	2198639	-1	-	99	hypothetical protein	- none -
fig|615.3596.peg.1147	CDS	BWD29_0280_Sm1_contig_assembly	2203318	2204859	1	+	1542	hypothetical protein	- none -
fig|615.3596.peg.1149	CDS	BWD29_0280_Sm1_contig_assembly	2206673	2206566	-2	-	108	hypothetical protein	- none -
fig|615.3596.peg.1153	CDS	BWD29_0280_Sm1_contig_assembly	2211644	2211775	2	+	132	hypothetical protein	- none -
fig|615.3596.peg.1160	CDS	BWD29_0280_Sm1_contig_assembly	2223716	2222907	-2	-	810	hypothetical protein	- none -
fig|615.3596.peg.1162	CDS	BWD29_0280_Sm1_contig_assembly	2224865	2224990	2	+	126	hypothetical protein	- none -
fig|615.3596.peg.1173	CDS	BWD29_0280_Sm1_contig_assembly	2239959	2240099	3	+	141	hypothetical protein	- none -
fig|615.3596.peg.1175	CDS	BWD29_0280_Sm1_contig_assembly	2241336	2241896	3	+	561	hypothetical protein	- none -
fig|615.3596.peg.1176	CDS	BWD29_0280_Sm1_contig_assembly	2242053	2241958	-3	-	96	hypothetical protein	- none -
fig|615.3596.peg.1179	CDS	BWD29_0280_Sm1_contig_assembly	2243216	2247019	2	+	3804	hypothetical protein	- none -
fig|615.3596.peg.1180	CDS	BWD29_0280_Sm1_contig_assembly	2247154	2247023	-1	-	132	hypothetical protein	- none -
fig|615.3596.peg.1195	CDS	BWD29_0280_Sm1_contig_assembly	2257632	2257531	-3	-	102	hypothetical protein	- none -
fig|615.3596.peg.1213	CDS	BWD29_0280_Sm1_contig_assembly	2266330	2266193	-1	-	138	hypothetical protein	- none -
fig|615.3596.peg.1225	CDS	BWD29_0280_Sm1_contig_assembly	2271324	2271467	3	+	144	hypothetical protein	- none -
fig|615.3596.peg.1226	CDS	BWD29_0280_Sm1_contig_assembly	2271521	2271610	2	+	90	hypothetical protein	- none -
fig|615.3596.peg.1229	CDS	BWD29_0280_Sm1_contig_assembly	2272392	2272517	3	+	126	hypothetical protein	- none -
fig|615.3596.peg.1231	CDS	BWD29_0280_Sm1_contig_assembly	2272944	2272834	-3	-	111	hypothetical protein	- none -
fig|615.3596.peg.1239	CDS	BWD29_0280_Sm1_contig_assembly	2278528	2278418	-1	-	111	hypothetical protein	- none -
fig|615.3596.peg.1241	CDS	BWD29_0280_Sm1_contig_assembly	2279904	2279758	-3	-	147	hypothetical protein	- none -
fig|615.3596.peg.1261	CDS	BWD29_0280_Sm1_contig_assembly	2297428	2297237	-1	-	192	hypothetical protein	- none -
fig|615.3596.peg.1267	CDS	BWD29_0280_Sm1_contig_assembly	2304049	2303915	-1	-	135	hypothetical protein	- none -
fig|615.3596.peg.1273	CDS	BWD29_0280_Sm1_contig_assembly	2307893	2308090	2	+	198	hypothetical protein	- none -
fig|615.3596.peg.1277	CDS	BWD29_0280_Sm1_contig_assembly	2310810	2310959	3	+	150	hypothetical protein	- none -
fig|615.3596.peg.1279	CDS	BWD29_0280_Sm1_contig_assembly	2312339	2312196	-2	-	144	hypothetical protein	- none -
fig|615.3596.peg.1280	CDS	BWD29_0280_Sm1_contig_assembly	2312401	2312532	1	+	132	hypothetical protein	- none -
fig|615.3596.peg.1281	CDS	BWD29_0280_Sm1_contig_assembly	2312533	2313555	1	+	1023	hypothetical protein	- none -
fig|615.3596.peg.1282	CDS	BWD29_0280_Sm1_contig_assembly	2315103	2313604	-3	-	1500	hypothetical protein	- none -
fig|615.3596.peg.1283	CDS	BWD29_0280_Sm1_contig_assembly	2315122	2315235	1	+	114	hypothetical protein	- none -
fig|615.3596.peg.1284	CDS	BWD29_0280_Sm1_contig_assembly	2315482	2315357	-1	-	126	hypothetical protein	- none -
fig|615.3596.peg.1286	CDS	BWD29_0280_Sm1_contig_assembly	2316802	2316909	1	+	108	hypothetical protein	- none -
fig|615.3596.peg.1298	CDS	BWD29_0280_Sm1_contig_assembly	2328692	2328784	2	+	93	hypothetical protein	- none -
fig|615.3596.peg.1300	CDS	BWD29_0280_Sm1_contig_assembly	2330467	2330084	-1	-	384	hypothetical protein	- none -
fig|615.3596.peg.1301	CDS	BWD29_0280_Sm1_contig_assembly	2330918	2330439	-2	-	480	hypothetical protein	- none -
fig|615.3596.peg.1306	CDS	BWD29_0280_Sm1_contig_assembly	2335936	2335748	-1	-	189	hypothetical protein	- none -
fig|615.3596.peg.1311	CDS	BWD29_0280_Sm1_contig_assembly	2340444	2340322	-3	-	123	hypothetical protein	- none -
fig|615.3596.peg.1313	CDS	BWD29_0280_Sm1_contig_assembly	2342177	2342085	-2	-	93	hypothetical protein	- none -
fig|615.3596.peg.1318	CDS	BWD29_0280_Sm1_contig_assembly	2345264	2345157	-2	-	108	hypothetical protein	- none -
fig|615.3596.peg.1321	CDS	BWD29_0280_Sm1_contig_assembly	2346809	2346675	-2	-	135	hypothetical protein	- none -
fig|615.3596.peg.1324	CDS	BWD29_0280_Sm1_contig_assembly	2350068	2349859	-3	-	210	hypothetical protein	- none -
fig|615.3596.peg.1325	CDS	BWD29_0280_Sm1_contig_assembly	2350132	2350377	1	+	246	hypothetical protein	- none -
fig|615.3596.peg.1330	CDS	BWD29_0280_Sm1_contig_assembly	2353833	2353603	-3	-	231	hypothetical protein	- none -
fig|615.3596.peg.1334	CDS	BWD29_0280_Sm1_contig_assembly	2355939	2356058	3	+	120	hypothetical protein	- none -
fig|615.3596.peg.1337	CDS	BWD29_0280_Sm1_contig_assembly	2360752	2360958	1	+	207	hypothetical protein	- none -
fig|615.3596.peg.1348	CDS	BWD29_0280_Sm1_contig_assembly	2377682	2377590	-2	-	93	hypothetical protein	- none -
fig|615.3596.peg.1349	CDS	BWD29_0280_Sm1_contig_assembly	2377862	2377743	-2	-	120	hypothetical protein	- none -
fig|615.3596.peg.1350	CDS	BWD29_0280_Sm1_contig_assembly	2377914	2378186	3	+	273	hypothetical protein	- none -
fig|615.3596.peg.1351	CDS	BWD29_0280_Sm1_contig_assembly	2378462	2378250	-2	-	213	hypothetical protein	- none -
fig|615.3596.peg.1352	CDS	BWD29_0280_Sm1_contig_assembly	2378639	2378463	-2	-	177	hypothetical protein	- none -
fig|615.3596.peg.1353	CDS	BWD29_0280_Sm1_contig_assembly	2378776	2378642	-1	-	135	hypothetical protein	- none -
fig|615.3596.peg.1354	CDS	BWD29_0280_Sm1_contig_assembly	2378957	2378829	-2	-	129	hypothetical protein	- none -
fig|615.3596.peg.1355	CDS	BWD29_0280_Sm1_contig_assembly	2378999	2379139	2	+	141	hypothetical protein	- none -
fig|615.3596.peg.1356	CDS	BWD29_0280_Sm1_contig_assembly	2477868	2379232	-3	-	98637	hypothetical protein	- none -
fig|615.3596.peg.1360	CDS	BWD29_0280_Sm1_contig_assembly	2485014	2484802	-3	-	213	hypothetical protein	- none -
fig|615.3596.peg.1362	CDS	BWD29_0280_Sm1_contig_assembly	2486008	2486145	1	+	138	hypothetical protein	- none -
fig|615.3596.peg.1363	CDS	BWD29_0280_Sm1_contig_assembly	2486191	2487408	1	+	1218	hypothetical protein	- none -
fig|615.3596.peg.1365	CDS	BWD29_0280_Sm1_contig_assembly	2487955	2488086	1	+	132	hypothetical protein	- none -
fig|615.3596.peg.1366	CDS	BWD29_0280_Sm1_contig_assembly	2488232	2488125	-2	-	108	hypothetical protein	- none -
fig|615.3596.peg.1367	CDS	BWD29_0280_Sm1_contig_assembly	2488263	2488376	3	+	114	hypothetical protein	- none -
fig|615.3596.peg.1370	CDS	BWD29_0280_Sm1_contig_assembly	2491423	2491545	1	+	123	hypothetical protein	- none -
fig|615.3596.peg.1371	CDS	BWD29_0280_Sm1_contig_assembly	2491703	2491590	-2	-	114	hypothetical protein	- none -
fig|615.3596.peg.1373	CDS	BWD29_0280_Sm1_contig_assembly	2492777	2493004	2	+	228	hypothetical protein	- none -
fig|615.3596.peg.1375	CDS	BWD29_0280_Sm1_contig_assembly	2494412	2494504	2	+	93	hypothetical protein	- none -
fig|615.3596.peg.1383	CDS	BWD29_0280_Sm1_contig_assembly	2503614	2502913	-3	-	702	hypothetical protein	- none -
fig|615.3596.peg.1384	CDS	BWD29_0280_Sm1_contig_assembly	2504226	2503636	-3	-	591	hypothetical protein	- none -
fig|615.3596.peg.1390	CDS	BWD29_0280_Sm1_contig_assembly	2510712	2510566	-3	-	147	hypothetical protein	- none -
fig|615.3596.peg.1392	CDS	BWD29_0280_Sm1_contig_assembly	2510932	2510822	-1	-	111	hypothetical protein	- none -
fig|615.3596.peg.1397	CDS	BWD29_0280_Sm1_contig_assembly	2515550	2515801	2	+	252	hypothetical protein	- none -
fig|615.3596.peg.1398	CDS	BWD29_0280_Sm1_contig_assembly	2520803	2521195	2	+	393	hypothetical protein	- none -
fig|615.3596.peg.1399	CDS	BWD29_0280_Sm1_contig_assembly	2521188	2521298	3	+	111	hypothetical protein	- none -
fig|615.3596.peg.1402	CDS	BWD29_0280_Sm1_contig_assembly	2524271	2524417	2	+	147	hypothetical protein	- none -
fig|615.3596.peg.1410	CDS	BWD29_0280_Sm1_contig_assembly	2531633	2531767	2	+	135	hypothetical protein	- none -
fig|615.3596.peg.1416	CDS	BWD29_0280_Sm1_contig_assembly	2536912	2537022	1	+	111	hypothetical protein	- none -
fig|615.3596.peg.1426	CDS	BWD29_0280_Sm1_contig_assembly	2549529	2549350	-3	-	180	hypothetical protein	- none -
fig|615.3596.peg.1428	CDS	BWD29_0280_Sm1_contig_assembly	2550362	2550520	2	+	159	hypothetical protein	- none -
fig|615.3596.peg.1431	CDS	BWD29_0280_Sm1_contig_assembly	2551800	2551916	3	+	117	hypothetical protein	- none -
fig|615.3596.peg.1437	CDS	BWD29_0280_Sm1_contig_assembly	2555851	2555753	-1	-	99	hypothetical protein	- none -
fig|615.3596.peg.1444	CDS	BWD29_0280_Sm1_contig_assembly	2562100	2562285	1	+	186	hypothetical protein	- none -
fig|615.3596.peg.1449	CDS	BWD29_0280_Sm1_contig_assembly	2564949	2565047	3	+	99	hypothetical protein	- none -
fig|615.3596.peg.1455	CDS	BWD29_0280_Sm1_contig_assembly	2569695	2569874	3	+	180	hypothetical protein	- none -
fig|615.3596.peg.1459	CDS	BWD29_0280_Sm1_contig_assembly	2572597	2573370	1	+	774	hypothetical protein	- none -
fig|615.3596.peg.1462	CDS	BWD29_0280_Sm1_contig_assembly	2575120	2575028	-1	-	93	hypothetical protein	- none -
fig|615.3596.peg.1467	CDS	BWD29_0280_Sm1_contig_assembly	2577683	2577525	-2	-	159	hypothetical protein	- none -
fig|615.3596.peg.1473	CDS	BWD29_0280_Sm1_contig_assembly	2583830	2583985	2	+	156	hypothetical protein	- none -
fig|615.3596.peg.1479	CDS	BWD29_0280_Sm1_contig_assembly	2589440	2590417	2	+	978	hypothetical protein	- none -
fig|615.3596.peg.1482	CDS	BWD29_0280_Sm1_contig_assembly	2592534	2591557	-3	-	978	hypothetical protein	- none -
fig|615.3596.peg.1483	CDS	BWD29_0280_Sm1_contig_assembly	2592725	2592549	-2	-	177	hypothetical protein	- none -
fig|615.3596.peg.1494	CDS	BWD29_0280_Sm1_contig_assembly	2601056	2601190	2	+	135	hypothetical protein	- none -
fig|615.3596.peg.1498	CDS	BWD29_0280_Sm1_contig_assembly	2603923	2604084	1	+	162	hypothetical protein	- none -
fig|615.3596.peg.1504	CDS	BWD29_0280_Sm1_contig_assembly	2608581	2609288	3	+	708	hypothetical protein	- none -
fig|615.3596.peg.1505	CDS	BWD29_0280_Sm1_contig_assembly	2609497	2609724	1	+	228	hypothetical protein	- none -
fig|615.3596.peg.1506	CDS	BWD29_0280_Sm1_contig_assembly	2610077	2609832	-2	-	246	hypothetical protein	- none -
fig|615.3596.peg.1507	CDS	BWD29_0280_Sm1_contig_assembly	2610162	2610806	3	+	645	hypothetical protein	- none -
fig|615.3596.peg.1508	CDS	BWD29_0280_Sm1_contig_assembly	2610803	2612464	2	+	1662	hypothetical protein	- none -
fig|615.3596.peg.1509	CDS	BWD29_0280_Sm1_contig_assembly	2613014	2612643	-2	-	372	hypothetical protein	- none -
fig|615.3596.peg.1510	CDS	BWD29_0280_Sm1_contig_assembly	2613277	2613026	-1	-	252	hypothetical protein	- none -
fig|615.3596.peg.1514	CDS	BWD29_0280_Sm1_contig_assembly	2616084	2615971	-3	-	114	hypothetical protein	- none -
fig|615.3596.peg.1521	CDS	BWD29_0280_Sm1_contig_assembly	2623469	2623287	-2	-	183	hypothetical protein	- none -
fig|615.3596.peg.1523	CDS	BWD29_0280_Sm1_contig_assembly	2624896	2625000	1	+	105	hypothetical protein	- none -
fig|615.3596.peg.1530	CDS	BWD29_0280_Sm1_contig_assembly	2631825	2631682	-3	-	144	hypothetical protein	- none -
fig|615.3596.peg.1531	CDS	BWD29_0280_Sm1_contig_assembly	2631949	2631827	-1	-	123	hypothetical protein	- none -
fig|615.3596.peg.1533	CDS	BWD29_0280_Sm1_contig_assembly	2633449	2633568	1	+	120	hypothetical protein	- none -
fig|615.3596.peg.1536	CDS	BWD29_0280_Sm1_contig_assembly	2636082	2636180	3	+	99	hypothetical protein	- none -
fig|615.3596.peg.1539	CDS	BWD29_0280_Sm1_contig_assembly	2637889	2637716	-1	-	174	hypothetical protein	- none -
fig|615.3596.peg.1541	CDS	BWD29_0280_Sm1_contig_assembly	2638584	2638931	3	+	348	hypothetical protein	- none -
fig|615.3596.peg.1543	CDS	BWD29_0280_Sm1_contig_assembly	2640099	2639926	-3	-	174	hypothetical protein	- none -
fig|615.3596.peg.1545	CDS	BWD29_0280_Sm1_contig_assembly	2643144	2643263	3	+	120	hypothetical protein	- none -
fig|615.3596.peg.1546	CDS	BWD29_0280_Sm1_contig_assembly	2643478	2643624	1	+	147	hypothetical protein	- none -
fig|615.3596.peg.1553	CDS	BWD29_0280_Sm1_contig_assembly	2647906	2649408	1	+	1503	hypothetical protein	- none -
fig|615.3596.peg.1554	CDS	BWD29_0280_Sm1_contig_assembly	2651085	2651237	3	+	153	hypothetical protein	- none -
fig|615.3596.peg.1555	CDS	BWD29_0280_Sm1_contig_assembly	2651403	2651912	3	+	510	hypothetical protein	- none -
fig|615.3596.peg.1556	CDS	BWD29_0280_Sm1_contig_assembly	2652028	2651897	-1	-	132	hypothetical protein	- none -
fig|615.3596.peg.1557	CDS	BWD29_0280_Sm1_contig_assembly	2652041	2652502	2	+	462	hypothetical protein	- none -
fig|615.3596.peg.1558	CDS	BWD29_0280_Sm1_contig_assembly	2652499	2759088	1	+	106590	hypothetical protein	- none -
fig|615.3596.peg.1560	CDS	BWD29_0280_Sm1_contig_assembly	2760197	2759958	-2	-	240	hypothetical protein	- none -
fig|615.3596.peg.1561	CDS	BWD29_0280_Sm1_contig_assembly	2760234	2760983	3	+	750	hypothetical protein	- none -
fig|615.3596.peg.1563	CDS	BWD29_0280_Sm1_contig_assembly	2761231	2761521	1	+	291	hypothetical protein	- none -
fig|615.3596.peg.1564	CDS	BWD29_0280_Sm1_contig_assembly	2761617	2762879	3	+	1263	hypothetical protein	- none -
fig|615.3596.peg.1565	CDS	BWD29_0280_Sm1_contig_assembly	2762876	2763991	2	+	1116	hypothetical protein	- none -
fig|615.3596.peg.1566	CDS	BWD29_0280_Sm1_contig_assembly	2763969	2764736	3	+	768	hypothetical protein	- none -
fig|615.3596.peg.1567	CDS	BWD29_0280_Sm1_contig_assembly	2764973	2765137	2	+	165	hypothetical protein	- none -
fig|615.3596.peg.1568	CDS	BWD29_0280_Sm1_contig_assembly	2765321	2765184	-2	-	138	hypothetical protein	- none -
fig|615.3596.peg.1569	CDS	BWD29_0280_Sm1_contig_assembly	2765384	2765506	2	+	123	hypothetical protein	- none -
fig|615.3596.peg.1572	CDS	BWD29_0280_Sm1_contig_assembly	2768197	2766572	-1	-	1626	hypothetical protein	- none -
fig|615.3596.peg.1573	CDS	BWD29_0280_Sm1_contig_assembly	2769950	2768199	-2	-	1752	hypothetical protein	- none -
fig|615.3596.peg.1574	CDS	BWD29_0280_Sm1_contig_assembly	2770088	2769975	-2	-	114	hypothetical protein	- none -
fig|615.3596.peg.1576	CDS	BWD29_0280_Sm1_contig_assembly	2771305	2770568	-1	-	738	hypothetical protein	- none -
fig|615.3596.peg.1583	CDS	BWD29_0280_Sm1_contig_assembly	2777948	2778460	2	+	513	hypothetical protein	- none -
fig|615.3596.peg.1584	CDS	BWD29_0280_Sm1_contig_assembly	2778462	2779202	3	+	741	hypothetical protein	- none -
fig|615.3596.peg.1585	CDS	BWD29_0280_Sm1_contig_assembly	2779237	2779362	1	+	126	hypothetical protein	- none -
fig|615.3596.peg.1588	CDS	BWD29_0280_Sm1_contig_assembly	2781356	2781448	2	+	93	hypothetical protein	- none -
fig|615.3596.peg.1589	CDS	BWD29_0280_Sm1_contig_assembly	2781844	2781521	-1	-	324	hypothetical protein	- none -
fig|615.3596.peg.1590	CDS	BWD29_0280_Sm1_contig_assembly	2781873	2781971	3	+	99	hypothetical protein	- none -
fig|615.3596.peg.1595	CDS	BWD29_0280_Sm1_contig_assembly	2787638	2787480	-2	-	159	hypothetical protein	- none -
fig|615.3596.peg.1598	CDS	BWD29_0280_Sm1_contig_assembly	2788970	2788833	-2	-	138	hypothetical protein	- none -
fig|615.3596.peg.1603	CDS	BWD29_0280_Sm1_contig_assembly	2794727	2794984	2	+	258	hypothetical protein	- none -
fig|615.3596.peg.1605	CDS	BWD29_0280_Sm1_contig_assembly	2796957	2797223	3	+	267	hypothetical protein	- none -
fig|615.3596.peg.1606	CDS	BWD29_0280_Sm1_contig_assembly	2797435	2797298	-1	-	138	hypothetical protein	- none -
fig|615.3596.peg.1615	CDS	BWD29_0280_Sm1_contig_assembly	2806961	2807068	2	+	108	hypothetical protein	- none -
fig|615.3596.peg.1622	CDS	BWD29_0280_Sm1_contig_assembly	2817513	2817361	-3	-	153	hypothetical protein	- none -
fig|615.3596.peg.1625	CDS	BWD29_0280_Sm1_contig_assembly	2819838	2819975	3	+	138	hypothetical protein	- none -
fig|615.3596.peg.1627	CDS	BWD29_0280_Sm1_contig_assembly	2821404	2821508	3	+	105	hypothetical protein	- none -
fig|615.3596.peg.1634	CDS	BWD29_0280_Sm1_contig_assembly	2829087	2828965	-3	-	123	hypothetical protein	- none -
fig|615.3596.peg.1635	CDS	BWD29_0280_Sm1_contig_assembly	2829237	2829088	-3	-	150	hypothetical protein	- none -
fig|615.3596.peg.1637	CDS	BWD29_0280_Sm1_contig_assembly	2830747	2830574	-1	-	174	hypothetical protein	- none -
fig|615.3596.peg.1650	CDS	BWD29_0280_Sm1_contig_assembly	2843894	2844040	2	+	147	hypothetical protein	- none -
fig|615.3596.peg.1652	CDS	BWD29_0280_Sm1_contig_assembly	2846364	2846477	3	+	114	hypothetical protein	- none -
fig|615.3596.peg.1653	CDS	BWD29_0280_Sm1_contig_assembly	2846474	2846590	2	+	117	hypothetical protein	- none -
fig|615.3596.peg.1654	CDS	BWD29_0280_Sm1_contig_assembly	2846987	2846781	-2	-	207	hypothetical protein	- none -
fig|615.3596.peg.1655	CDS	BWD29_0280_Sm1_contig_assembly	2847150	2847257	3	+	108	hypothetical protein	- none -
fig|615.3596.peg.1661	CDS	BWD29_0280_Sm1_contig_assembly	2852084	2852191	2	+	108	hypothetical protein	- none -
fig|615.3596.peg.1662	CDS	BWD29_0280_Sm1_contig_assembly	2852198	2852296	2	+	99	hypothetical protein	- none -
fig|615.3596.peg.1672	CDS	BWD29_0280_Sm1_contig_assembly	2861635	2861736	1	+	102	hypothetical protein	- none -
fig|615.3596.peg.1676	CDS	BWD29_0280_Sm1_contig_assembly	2864437	2864610	1	+	174	hypothetical protein	- none -
fig|615.3596.peg.1685	CDS	BWD29_0280_Sm1_contig_assembly	2873380	2873589	1	+	210	hypothetical protein	- none -
fig|615.3596.peg.1690	CDS	BWD29_0280_Sm1_contig_assembly	2878592	2878440	-2	-	153	hypothetical protein	- none -
fig|615.3596.peg.1693	CDS	BWD29_0280_Sm1_contig_assembly	2879708	2879824	2	+	117	hypothetical protein	- none -
fig|615.3596.peg.1696	CDS	BWD29_0280_Sm1_contig_assembly	2882852	2882977	2	+	126	hypothetical protein	- none -
fig|615.3596.peg.1697	CDS	BWD29_0280_Sm1_contig_assembly	2883137	2883015	-2	-	123	hypothetical protein	- none -
fig|615.3596.peg.1704	CDS	BWD29_0280_Sm1_contig_assembly	2887184	2887273	2	+	90	hypothetical protein	- none -
fig|615.3596.peg.1708	CDS	BWD29_0280_Sm1_contig_assembly	2890718	2890870	2	+	153	hypothetical protein	- none -
fig|615.3596.peg.1710	CDS	BWD29_0280_Sm1_contig_assembly	2893977	2891902	-3	-	2076	hypothetical protein	- none -
fig|615.3596.peg.1711	CDS	BWD29_0280_Sm1_contig_assembly	2895181	2893964	-1	-	1218	hypothetical protein	- none -
fig|615.3596.peg.1713	CDS	BWD29_0280_Sm1_contig_assembly	2895722	2895588	-2	-	135	hypothetical protein	- none -
fig|615.3596.peg.1718	CDS	BWD29_0280_Sm1_contig_assembly	2900187	2900435	3	+	249	hypothetical protein	- none -
fig|615.3596.peg.1721	CDS	BWD29_0280_Sm1_contig_assembly	2902405	2902569	1	+	165	hypothetical protein	- none -
fig|615.3596.peg.1728	CDS	BWD29_0280_Sm1_contig_assembly	2908963	2908634	-1	-	330	hypothetical protein	- none -
fig|615.3596.peg.1729	CDS	BWD29_0280_Sm1_contig_assembly	2909124	2909975	3	+	852	hypothetical protein	- none -
fig|615.3596.peg.1733	CDS	BWD29_0280_Sm1_contig_assembly	2914233	2914355	3	+	123	hypothetical protein	- none -
fig|615.3596.peg.1735	CDS	BWD29_0280_Sm1_contig_assembly	2915606	2916409	2	+	804	hypothetical protein	- none -
fig|615.3596.peg.1737	CDS	BWD29_0280_Sm1_contig_assembly	2917032	2917175	3	+	144	hypothetical protein	- none -
fig|615.3596.peg.1751	CDS	BWD29_0280_Sm1_contig_assembly	2929200	2929343	3	+	144	hypothetical protein	- none -
fig|615.3596.peg.1759	CDS	BWD29_0280_Sm1_contig_assembly	2939407	2939535	1	+	129	hypothetical protein	- none -
fig|615.3596.peg.1763	CDS	BWD29_0280_Sm1_contig_assembly	2946277	2946110	-1	-	168	hypothetical protein	- none -
fig|615.3596.peg.1765	CDS	BWD29_0280_Sm1_contig_assembly	2947219	2947070	-1	-	150	hypothetical protein	- none -
fig|615.3596.peg.1767	CDS	BWD29_0280_Sm1_contig_assembly	2949315	2949091	-3	-	225	hypothetical protein	- none -
fig|615.3596.peg.1770	CDS	BWD29_0280_Sm1_contig_assembly	2950358	2950450	2	+	93	hypothetical protein	- none -
fig|615.3596.peg.1773	CDS	BWD29_0280_Sm1_contig_assembly	2951640	2951753	3	+	114	hypothetical protein	- none -
fig|615.3596.peg.1774	CDS	BWD29_0280_Sm1_contig_assembly	2951771	2951926	2	+	156	hypothetical protein	- none -
fig|615.3596.peg.1777	CDS	BWD29_0280_Sm1_contig_assembly	2953022	2952909	-2	-	114	hypothetical protein	- none -
fig|615.3596.peg.1781	CDS	BWD29_0280_Sm1_contig_assembly	2962169	2962633	2	+	465	hypothetical protein	- none -
fig|615.3596.peg.1784	CDS	BWD29_0280_Sm1_contig_assembly	2964778	2964870	1	+	93	hypothetical protein	- none -
fig|615.3596.peg.1785	CDS	BWD29_0280_Sm1_contig_assembly	2964935	2965084	2	+	150	hypothetical protein	- none -
fig|615.3596.peg.1792	CDS	BWD29_0280_Sm1_contig_assembly	2970872	2971051	2	+	180	hypothetical protein	- none -
fig|615.3596.peg.1802	CDS	BWD29_0280_Sm1_contig_assembly	2979397	2984880	1	+	5484	hypothetical protein	- none -
fig|615.3596.peg.1803	CDS	BWD29_0280_Sm1_contig_assembly	2985199	2985083	-1	-	117	hypothetical protein	- none -
fig|615.3596.peg.1807	CDS	BWD29_0280_Sm1_contig_assembly	2989254	2989346	3	+	93	hypothetical protein	- none -
fig|615.3596.peg.1809	CDS	BWD29_0280_Sm1_contig_assembly	2991502	2991600	1	+	99	hypothetical protein	- none -
fig|615.3596.peg.1813	CDS	BWD29_0280_Sm1_contig_assembly	2998155	2998448	3	+	294	hypothetical protein	- none -
fig|615.3596.peg.1816	CDS	BWD29_0280_Sm1_contig_assembly	3003501	3004778	3	+	1278	hypothetical protein	- none -
fig|615.3596.peg.1818	CDS	BWD29_0280_Sm1_contig_assembly	3007384	3007277	-1	-	108	hypothetical protein	- none -
fig|615.3596.peg.1819	CDS	BWD29_0280_Sm1_contig_assembly	3007387	3007515	1	+	129	hypothetical protein	- none -
fig|615.3596.peg.1828	CDS	BWD29_0280_Sm1_contig_assembly	3020426	3020866	2	+	441	hypothetical protein	- none -
fig|615.3596.peg.1829	CDS	BWD29_0280_Sm1_contig_assembly	3021080	3020988	-2	-	93	hypothetical protein	- none -
fig|615.3596.peg.1830	CDS	BWD29_0280_Sm1_contig_assembly	3021200	3021304	2	+	105	hypothetical protein	- none -
fig|615.3596.peg.1832	CDS	BWD29_0280_Sm1_contig_assembly	3022450	3022310	-1	-	141	hypothetical protein	- none -
fig|615.3596.peg.1836	CDS	BWD29_0280_Sm1_contig_assembly	3025915	3026016	1	+	102	hypothetical protein	- none -
fig|615.3596.peg.1838	CDS	BWD29_0280_Sm1_contig_assembly	3027848	3027594	-2	-	255	hypothetical protein	- none -
fig|615.3596.peg.1842	CDS	BWD29_0280_Sm1_contig_assembly	3030612	3030710	3	+	99	hypothetical protein	- none -
fig|615.3596.peg.1858	CDS	BWD29_0280_Sm1_contig_assembly	3044606	3044749	2	+	144	hypothetical protein	- none -
fig|615.3596.peg.1860	CDS	BWD29_0280_Sm1_contig_assembly	3046755	3046657	-3	-	99	hypothetical protein	- none -
fig|615.3596.peg.1868	CDS	BWD29_0280_Sm1_contig_assembly	3054947	3055066	2	+	120	hypothetical protein	- none -
fig|615.3596.peg.1882	CDS	BWD29_0280_Sm1_contig_assembly	3068230	3068592	1	+	363	hypothetical protein	- none -
fig|615.3596.peg.1884	CDS	BWD29_0280_Sm1_contig_assembly	3069173	3068952	-2	-	222	hypothetical protein	- none -
fig|615.3596.peg.1885	CDS	BWD29_0280_Sm1_contig_assembly	3069230	3069370	2	+	141	hypothetical protein	- none -
fig|615.3596.peg.1892	CDS	BWD29_0280_Sm1_contig_assembly	3072088	3072252	1	+	165	hypothetical protein	- none -
fig|615.3596.peg.1898	CDS	BWD29_0280_Sm1_contig_assembly	3077394	3077299	-3	-	96	hypothetical protein	- none -
fig|615.3596.peg.1899	CDS	BWD29_0280_Sm1_contig_assembly	3077461	3077550	1	+	90	hypothetical protein	- none -
fig|615.3596.peg.1902	CDS	BWD29_0280_Sm1_contig_assembly	3079328	3079146	-2	-	183	hypothetical protein	- none -
fig|615.3596.peg.1904	CDS	BWD29_0280_Sm1_contig_assembly	3080230	3080084	-1	-	147	hypothetical protein	- none -
fig|615.3596.peg.1909	CDS	BWD29_0280_Sm1_contig_assembly	3086942	3086793	-2	-	150	hypothetical protein	- none -
fig|615.3596.peg.1913	CDS	BWD29_0280_Sm1_contig_assembly	3091286	3307012	2	+	215727	hypothetical protein	- none -
fig|615.3596.peg.1919	CDS	BWD29_0280_Sm1_contig_assembly	3311870	3312010	2	+	141	hypothetical protein	- none -
fig|615.3596.peg.1921	CDS	BWD29_0280_Sm1_contig_assembly	3313982	3313857	-2	-	126	hypothetical protein	- none -
fig|615.3596.peg.1927	CDS	BWD29_0280_Sm1_contig_assembly	3317348	3317229	-2	-	120	hypothetical protein	- none -
fig|615.3596.peg.1945	CDS	BWD29_0280_Sm1_contig_assembly	3337459	3337340	-1	-	120	hypothetical protein	- none -
fig|615.3596.peg.1946	CDS	BWD29_0280_Sm1_contig_assembly	3337530	3337667	3	+	138	hypothetical protein	- none -
fig|615.3596.peg.1947	CDS	BWD29_0280_Sm1_contig_assembly	3337775	3337969	2	+	195	hypothetical protein	- none -
fig|615.3596.peg.1953	CDS	BWD29_0280_Sm1_contig_assembly	3342488	3342706	2	+	219	hypothetical protein	- none -
fig|615.3596.peg.1956	CDS	BWD29_0280_Sm1_contig_assembly	3344232	3344366	3	+	135	hypothetical protein	- none -
fig|615.3596.peg.1957	CDS	BWD29_0280_Sm1_contig_assembly	3344363	3344491	2	+	129	hypothetical protein	- none -
fig|615.3596.peg.1959	CDS	BWD29_0280_Sm1_contig_assembly	3345528	3345394	-3	-	135	hypothetical protein	- none -
fig|615.3596.peg.1960	CDS	BWD29_0280_Sm1_contig_assembly	3345667	3345521	-1	-	147	hypothetical protein	- none -
fig|615.3596.peg.1966	CDS	BWD29_0280_Sm1_contig_assembly	3353147	3352929	-2	-	219	hypothetical protein	- none -
fig|615.3596.peg.1969	CDS	BWD29_0280_Sm1_contig_assembly	3354881	3354982	2	+	102	hypothetical protein	- none -
fig|615.3596.peg.1977	CDS	BWD29_0280_Sm1_contig_assembly	3366363	3366193	-3	-	171	hypothetical protein	- none -
fig|615.3596.peg.1983	CDS	BWD29_0280_Sm1_contig_assembly	3372292	3372411	1	+	120	hypothetical protein	- none -
fig|615.3596.peg.1985	CDS	BWD29_0280_Sm1_contig_assembly	3373634	3373497	-2	-	138	hypothetical protein	- none -
fig|615.3596.peg.1990	CDS	BWD29_0280_Sm1_contig_assembly	3378319	3378092	-1	-	228	hypothetical protein	- none -
fig|615.3596.peg.1993	CDS	BWD29_0280_Sm1_contig_assembly	3382859	3382993	2	+	135	hypothetical protein	- none -
fig|615.3596.peg.1999	CDS	BWD29_0280_Sm1_contig_assembly	3387435	3387578	3	+	144	hypothetical protein	- none -
fig|615.3596.peg.2001	CDS	BWD29_0280_Sm1_contig_assembly	3388122	3388211	3	+	90	hypothetical protein	- none -
fig|615.3596.peg.2009	CDS	BWD29_0280_Sm1_contig_assembly	3396964	3397176	1	+	213	hypothetical protein	- none -
fig|615.3596.peg.2013	CDS	BWD29_0280_Sm1_contig_assembly	3402014	3401913	-2	-	102	hypothetical protein	- none -
fig|615.3596.peg.2015	CDS	BWD29_0280_Sm1_contig_assembly	3404545	3404438	-1	-	108	hypothetical protein	- none -
fig|615.3596.peg.2019	CDS	BWD29_0280_Sm1_contig_assembly	3407511	3407687	3	+	177	hypothetical protein	- none -
fig|615.3596.peg.2025	CDS	BWD29_0280_Sm1_contig_assembly	3413129	3413269	2	+	141	hypothetical protein	- none -
fig|615.3596.peg.2027	CDS	BWD29_0280_Sm1_contig_assembly	3414472	3414582	1	+	111	hypothetical protein	- none -
fig|615.3596.peg.2033	CDS	BWD29_0280_Sm1_contig_assembly	3420920	3420816	-2	-	105	hypothetical protein	- none -
fig|615.3596.peg.2034	CDS	BWD29_0280_Sm1_contig_assembly	3421086	3420961	-3	-	126	hypothetical protein	- none -
fig|615.3596.peg.2035	CDS	BWD29_0280_Sm1_contig_assembly	3421608	3421429	-3	-	180	hypothetical protein	- none -
fig|615.3596.peg.2037	CDS	BWD29_0280_Sm1_contig_assembly	3422871	3422773	-3	-	99	hypothetical protein	- none -
fig|615.3596.peg.2038	CDS	BWD29_0280_Sm1_contig_assembly	3423060	3422932	-3	-	129	hypothetical protein	- none -
fig|615.3596.peg.2040	CDS	BWD29_0280_Sm1_contig_assembly	3425123	3424977	-2	-	147	hypothetical protein	- none -
fig|615.3596.peg.2043	CDS	BWD29_0280_Sm1_contig_assembly	3427429	3427563	1	+	135	hypothetical protein	- none -
fig|615.3596.peg.2046	CDS	BWD29_0280_Sm1_contig_assembly	3429532	3429314	-1	-	219	hypothetical protein	- none -
fig|615.3596.peg.2047	CDS	BWD29_0280_Sm1_contig_assembly	3429573	3429686	3	+	114	hypothetical protein	- none -
fig|615.3596.peg.2048	CDS	BWD29_0280_Sm1_contig_assembly	3429962	3429819	-2	-	144	hypothetical protein	- none -
fig|615.3596.peg.2072	CDS	BWD29_0280_Sm1_contig_assembly	3454259	3454101	-2	-	159	hypothetical protein	- none -
fig|615.3596.peg.2081	CDS	BWD29_0280_Sm1_contig_assembly	3462632	3462486	-2	-	147	hypothetical protein	- none -
fig|615.3596.peg.2094	CDS	BWD29_0280_Sm1_contig_assembly	3477734	3478669	2	+	936	hypothetical protein	- none -
fig|615.3596.peg.2095	CDS	BWD29_0280_Sm1_contig_assembly	3478970	3478782	-2	-	189	hypothetical protein	- none -
fig|615.3596.peg.2101	CDS	BWD29_0280_Sm1_contig_assembly	3487095	3487214	3	+	120	hypothetical protein	- none -
fig|615.3596.peg.2103	CDS	BWD29_0280_Sm1_contig_assembly	3488660	3488827	2	+	168	hypothetical protein	- none -
fig|615.3596.peg.2106	CDS	BWD29_0280_Sm1_contig_assembly	3490219	3490085	-1	-	135	hypothetical protein	- none -
fig|615.3596.peg.2119	CDS	BWD29_0280_Sm1_contig_assembly	3503665	3503390	-1	-	276	hypothetical protein	- none -
fig|615.3596.peg.2129	CDS	BWD29_0280_Sm1_contig_assembly	3512719	3512907	1	+	189	hypothetical protein	- none -
fig|615.3596.peg.2130	CDS	BWD29_0280_Sm1_contig_assembly	3513889	3513008	-1	-	882	hypothetical protein	- none -
fig|615.3596.peg.2132	CDS	BWD29_0280_Sm1_contig_assembly	3514720	3514995	1	+	276	hypothetical protein	- none -
fig|615.3596.peg.2139	CDS	BWD29_0280_Sm1_contig_assembly	3521443	3521568	1	+	126	hypothetical protein	- none -
fig|615.3596.peg.2143	CDS	BWD29_0280_Sm1_contig_assembly	3523851	3523940	3	+	90	hypothetical protein	- none -
fig|615.3596.peg.2145	CDS	BWD29_0280_Sm1_contig_assembly	3526700	3526816	2	+	117	hypothetical protein	- none -
fig|615.3596.peg.2147	CDS	BWD29_0280_Sm1_contig_assembly	3527347	3527150	-1	-	198	hypothetical protein	- none -
fig|615.3596.peg.2155	CDS	BWD29_0280_Sm1_contig_assembly	3540562	3540678	1	+	117	hypothetical protein	- none -
fig|615.3596.peg.2163	CDS	BWD29_0280_Sm1_contig_assembly	3544101	3543994	-3	-	108	hypothetical protein	- none -
fig|615.3596.peg.2164	CDS	BWD29_0280_Sm1_contig_assembly	3544966	3544202	-1	-	765	hypothetical protein	- none -
fig|615.3596.peg.2165	CDS	BWD29_0280_Sm1_contig_assembly	3545200	3545349	1	+	150	hypothetical protein	- none -
fig|615.3596.peg.2169	CDS	BWD29_0280_Sm1_contig_assembly	3548969	3549094	2	+	126	hypothetical protein	- none -
fig|615.3596.peg.2174	CDS	BWD29_0280_Sm1_contig_assembly	3552528	3552412	-3	-	117	hypothetical protein	- none -
fig|615.3596.peg.2176	CDS	BWD29_0280_Sm1_contig_assembly	3557197	3555326	-1	-	1872	hypothetical protein	- none -
fig|615.3596.peg.2177	CDS	BWD29_0280_Sm1_contig_assembly	3557185	3560532	1	+	3348	hypothetical protein	- none -
[truncated: 2,116 more rows]

## Sheet: Antibiogram for Dt1S33
Antibiotic	Diameter (mm)	Family	Interpretation
[truncated: 16 more rows]
